# Supplementary material for: Intragenic recruitment of NF-κB drives splicing modifications upon activation by the oncogene Tax of HTLV-1
Source: Nat Commun. 2020 Jun 16;11:3045. doi: 10.1038/s41467-020-16853-x (PMC7298006; doi:10.1038/s41467-020-16853-x)
Supplement: Supplementary file 5 — Supplementary Data 1 [file 41467_2020_16853_MOESM5_ESM.xlsx]

## Sheet: Gene_Expression_TAXvsCtrl
symbol	baseMean	log2FoldChange	lfcSE	stat	pvalue	padj
VCAM1	322.533	6,21067701328444	0.348763	17.8077	6.15651e-71	2.45783e-67
HSPA6	343.36	5,18382575071243	0.327058	15.8499	1.40898e-56	2.49999e-53
TFPI2	288.668	5,12304033440556	0.275652	18.5852	4.23427e-77	2.2539e-73
HAS1	95.6989	5,09914124564354	0.348068	14.6498	1.35034e-48	1.65874e-45
CXCL2	206.633	5,01909733677445	0.294467	17.0447	3.82966e-65	1.01926e-61
IL32	189.583	4,73262961147273	0.297761	15.8941	6.9667e-57	1.39064e-53
CLDN16	120.315	4,6597027220373	0.290303	16.0512	5.6099e-58	1.27978e-54
PTX3	1828.58	4,4246791378273	0.221441	19.9813	8.01185e-89	6.39706e-85
PTK6	67.5956	4,36036765946549	0.311813	13.9839	1.95444e-44	2.0807e-41
BIRC3	310.502	4,28707081385845	0.299247	14.3262	1.50173e-46	1.71294e-43
CDC20B	112.054	4,10398787941173	0.304617	13.4726	2.2675e-41	2.12998e-38
EGR1	1925.62	4,0687005198355	0.306033	13.295	2.47503e-40	2.19577e-37
PCSK2	105.48	3,98775004591601	0.311347	12.8081	1.47786e-37	1.18e-34
HSPB8	599.919	3,82340998646576	0.281751	13.5702	6.01947e-42	6.00781e-39
DUSP1	7548.21	3,81852876726364	0.219183	17.4216	5.65548e-68	1.80625e-64
TNFRSF9	519.787	3,69551299027594	0.32127	11.5028	1.2766e-30	7.55038e-28
JUNB	2282.22	3,66634286336356	0.315781	11.6104	3.64948e-31	2.24148e-28
ICAM1	259.93	3,65681146941035	0.375686	9.73369	2.16591e-22	7.86078e-20
GEM	819.279	3,57315230578378	0.161095	22.1805	5.30444e-109	8.47066e-105
IL8	61.2605	3,53380350710109	0.360594	9.79994	1.1265e-22	4.1835e-20
TLR7	20.5732	3,47285899968556	0.359252	9.66691	4.16778e-22	1.41607e-19
EGR3	423.678	3,45963835227223	0.304592	11.3583	6.74725e-30	3.8481e-27
RELB	460.673	3,39874775993006	0.220894	15.3863	2.02141e-53	2.68999e-50
LAMB3	142.255	3,38319230379031	0.324818	10.4156	2.10376e-25	9.59856e-23
STAT5A	22.4911	3,30477891546613	0.360416	9.16935	4.75888e-20	1.33324e-17
ANO9	21.4057	3,28291715759874	0.356784	9.20141	3.53299e-20	1.02579e-17
RYR3	69.8329	3,26687256776232	0.274457	11.903	1.14133e-32	7.92428e-30
SV2C	37.9875	3,25301963648978	0.315118	10.3232	5.53498e-25	2.326e-22
TNF	21.7129	3,25082673997558	0.350835	9.26598	1.93294e-20	5.71612e-18
SELE	37.7877	3,24928364621639	0.375106	8.6623	4.62326e-18	1.13583e-15
ARC	394.53	3,15649568790061	0.30003	10.5206	6.94387e-26	3.3602e-23
NR4A2	858.476	3,10671245419726	0.300204	10.3487	4.24307e-25	1.88216e-22
CCL2	11.7932	3,09343692202805	0.368677	8.39064	4.83495e-17	1.13543e-14
EBI3	12.9393	3,03420165826948	0.371979	8.15692	3.43679e-16	7.12755e-14
CSRNP1	1005.41	3,00575880876558	0.237229	12.6703	8.63798e-37	6.56856e-34
IGF2AS	10.618	2,96545424938835	0.371115	7.99067	1.3421e-15	2.64594e-13
GPR50	108.891	2,94079895738155	0.288373	10.1979	2.02633e-24	8.08963e-22
IER3	655.993	2,92872006397864	0.278478	10.5169	7.22281e-26	3.39239e-23
STAR	11.0399	2,91727542168592	0.371543	7.85178	4.10175e-15	7.70599e-13
CXCL10	14.1556	2,87742267577929	0.372546	7.72366	1.13034e-14	2.05118e-12
C8orf4	76.3001	2,872113027301	0.307641	9.33592	1.00118e-20	3.01659e-18
TNFAIP3	1209.38	2,86436731856446	0.184022	15.5654	1.25153e-54	1.99857e-51
SSTR2	271.235	2,79779780491943	0.239881	11.6633	1.96315e-31	1.30623e-28
ECM2	19.2527	2,79713253272376	0.373772	7.48353	7.23523e-14	1.24236e-11
SNAP25	345.991	2,79578782173715	0.212543	13.154	1.61462e-39	1.35705e-36
CPA4	49.5763	2,79254794627979	0.335272	8.32921	8.13841e-17	1.8566e-14
STX11	79.5634	2,79201337257999	0.258537	10.7993	3.46851e-27	1.78673e-24
FOSB	520.943	2,79194547551524	0.334803	8.33908	7.48718e-17	1.73279e-14
LGALS1	95.805	2,76427656498012	0.25009	11.0531	2.1172e-28	1.12699e-25
TNC	755.873	2,71648262786588	0.297681	9.1255	7.14087e-20	1.96608e-17
IRX4	63.8365	2,7132986892874	0.311635	8.70666	3.12965e-18	7.80896e-16
LRG1	17.3884	2,70829549747913	0.351972	7.69463	1.41907e-14	2.54619e-12
SLC24A2	245.547	2,70494700557348	0.284345	9.51291	1.85402e-21	5.80528e-19
NOL4	206.448	2,65791724164535	0.170888	15.5536	1.504e-54	2.1834e-51
HSPB3	30.4242	2,63853554972527	0.310626	8.49424	1.99227e-17	4.82039e-15
CXCL3	61.3038	2,61545629593166	0.314247	8.32294	8.58085e-17	1.92997e-14
SFRP4	61.3111	2,59199355639411	0.27013	9.59535	8.36313e-22	2.67102e-19
SUSD4	131.907	2,53225380952317	0.245168	10.3286	5.22922e-25	2.2569e-22
WISP1	12.7518	2,52307815928346	0.374201	6.74258	1.55599e-11	2.27959e-09
ARL14	29.8866	2,49073979310131	0.353646	7.04304	1.88091e-12	2.91614e-10
EGFL6	10.0261	2,47793475399949	0.370139	6.69461	2.16251e-11	3.08332e-09
FOS	3074.46	2,44698089132314	0.375194	6.52191	6.94188e-11	9.16156e-09
DUSP2	283.257	2,44074785761112	0.252855	9.65274	4.78588e-22	1.5922e-19
C11orf96	265.074	2,42832169338705	0.327754	7.40898	1.27279e-13	2.09538e-11
EGR2	100.179	2,39704297107842	0.234201	10.235	1.38212e-24	5.65925e-22
GPR115	12.372	2,39195748994976	0.372836	6.41557	1.40298e-10	1.76411e-08
NR4A1	3368.85	2,36126705606598	0.285491	8.27089	1.32963e-16	2.86932e-14
COL22A1	12.1446	2,3571766213327	0.37039	6.36405	1.96506e-10	2.37728e-08
LIF	110.579	2,34998126290606	0.26397	8.90245	5.46257e-19	1.43003e-16
SGPP2	197.687	2,31910984707866	0.239106	9.69909	3.04213e-22	1.05608e-19
BTG2	4722.62	2,31048335319143	0.278398	8.2992	1.04812e-16	2.32464e-14
TNFAIP6	10.714	2,30521350925709	0.371652	6.20261	5.55326e-10	6.11586e-08
NECAB1	11.7514	2,29561681747519	0.374521	6.12948	8.81671e-10	9.64343e-08
IL6R	780.055	2,26309329476004	0.214876	10.5321	6.14685e-26	3.06747e-23
CXCL1	16.1665	2,23350479968492	0.36999	6.03666	1.57334e-09	1.67497e-07
GPRC5C	743.282	2,23061667772097	0.197876	11.2728	1.78845e-29	9.8482e-27
NFATC2	44.2518	2,21873743946258	0.300464	7.38436	1.53189e-13	2.4962e-11
ACRC	728.823	2,19600965817269	0.319948	6.86364	6.71268e-12	1.0209e-09
CCL5	10.5597	2,19282462535934	0.373645	5.86874	4.39133e-09	4.35559e-07
COL28A1	49.0587	2,18372833351003	0.329063	6.63621	3.21856e-11	4.43079e-09
NFKBIA	1846.53	2,15192678351071	0.223488	9.62882	6.04201e-22	1.96908e-19
PLA2G4C	263.932	2,15006156198972	0.302567	7.10607	1.19392e-12	1.90657e-10
CAPN12	108.802	2,10083935843827	0.278494	7.54358	4.5724e-14	8.11297e-12
GADD45B	2011.47	2,08304245155672	0.371405	5.60854	2.04035e-08	1.87255e-06
SGSM1	712.001	2,06967562960756	0.170536	12.1363	6.78042e-34	4.92166e-31
NHLH2	85.9913	2,06022782009356	0.243148	8.47313	2.38876e-17	5.69346e-15
ZCCHC12	988.783	2,05253234438855	0.273045	7.5172	5.59605e-14	9.82014e-12
DUSP5	352.906	2,04779715585978	0.202036	10.1358	3.83222e-24	1.4926e-21
IL10RA	148.122	2,04391564479588	0.250092	8.17265	3.01685e-16	6.33895e-14
FOSL2	921.201	2,0420720193764	0.264297	7.72643	1.10603e-14	2.03014e-12
GADD45G	22.4306	2,02252880882308	0.321912	6.28287	3.32374e-10	3.87423e-08
SCG2	34.1223	2,02160392721254	0.342131	5.90887	3.44468e-09	3.438e-07
NUAK2	102.967	1,98835323359211	0.209252	9.50222	2.05468e-21	6.30985e-19
RRAD	39.5587	1,97707518917424	0.362194	5.45861	4.79873e-08	4.12434e-06
SYN1	31.905	1,97263471918354	0.315441	6.25358	4.01151e-10	4.60862e-08
IER2	2654.91	1,95180368757421	0.259872	7.51064	5.88395e-14	1.02131e-11
TAPBP	790.704	1,94888989979424	0.20066	9.7124	2.66968e-22	9.4738e-20
FOSL1	84.5198	1,94383368698413	0.320039	6.07374	1.24963e-09	1.33928e-07
CLIC5	47.5596	1,92347955628223	0.288356	6.67051	2.54924e-11	3.60255e-09
NFKB2	2530.59	1,91620704060594	0.218995	8.75002	2.13319e-18	5.40712e-16
C10orf10	153.925	1,89636460641272	0.254444	7.45298	9.12564e-14	1.51799e-11
C5orf23	29.6807	1,89513016396251	0.353848	5.35578	8.51883e-08	7.08527e-06
C9orf152	13.7153	1,89418778272549	0.354544	5.3426	9.16224e-08	7.53958e-06
GCNT4	42.245	1,88929847472258	0.299174	6.31505	2.70078e-10	3.17123e-08
SLC4A5	749.301	1,86490968353306	0.288895	6.45533	1.07985e-10	1.37953e-08
PTHLH	29.027	1,84435370432647	0.320922	5.74704	9.08201e-09	8.63277e-07
UNC13A	286.557	1,83108024653753	0.285612	6.41108	1.4449e-10	1.80263e-08
MAFF	123.142	1,82877265170702	0.333589	5.48212	4.2026e-08	3.68743e-06
CASP9	1111.53	1,82717992162869	0.204495	8.93509	4.06864e-19	1.08287e-16
CD70	166.024	1,81743552445884	0.265153	6.85429	7.16693e-12	1.0797e-09
CHGB	42.4211	1,8145244060521	0.329319	5.50993	3.58986e-08	3.1848e-06
GPR158	16.8386	1,81341181132314	0.353743	5.12635	2.95416e-07	2.26802e-05
MYH11	16.4989	1,79366421648318	0.356183	5.03579	4.75888e-07	3.55115e-05
ZC3H12A	259.213	1,78530826912706	0.285725	6.24834	4.14831e-10	4.73174e-08
KDM6B	3490.38	1,76078690529238	0.175403	10.0385	1.03207e-23	3.92408e-21
LCP1	54.8225	1,75221465549855	0.332017	5.27748	1.30969e-07	1.05098e-05
MAFK	844.285	1,73694576985632	0.253829	6.84298	7.7563e-12	1.15757e-09
PCK1	207.322	1,72926566419976	0.321951	5.37121	7.82114e-08	6.53904e-06
PPP1R15B	8488.01	1,72031734189613	0.21453	8.019	1.06611e-15	2.15503e-13
GPRC5A	294.43	1,7074854689726	0.324588	5.26047	1.43684e-07	1.14725e-05
SLC6A17	146.441	1,68446773044906	0.238975	7.04872	1.80574e-12	2.82705e-10
BDKRB2	101.348	1,68382433154099	0.257335	6.54332	6.01693e-11	8.00703e-09
PARP12	23.4318	1,67332803430792	0.363619	4.60188	4.18698e-06	0.000247637
CTSS	20.8083	1,61010808502741	0.352819	4.56356	5.02944e-06	0.000285819
NR4A3	181.784	1,60122695408867	0.214491	7.46524	8.31453e-14	1.39763e-11
CALCB	411.238	1,5895899078517	0.20387	7.79709	6.3352e-15	1.17636e-12
YPEL4	16.9454	1,58667201841734	0.336353	4.71729	2.39008e-06	0.000147364
PTGS2	16.2303	1,5746207871912	0.373799	4.21249	2.52576e-05	0.00122595
TPM4	10959.7	1,56974284451102	0.230502	6.81011	9.75245e-12	1.44201e-09
NEDD4L	2123.67	1,56747840066181	0.170879	9.17301	4.59988e-20	1.31171e-17
IL15	47.7228	1,56654934118116	0.280785	5.57917	2.41664e-08	2.19269e-06
SMCHD1	63.4075	1,56419389099339	0.284026	5.50722	3.64552e-08	3.21631e-06
MYOCD	15.1461	1,54965496205103	0.366887	4.2238	2.40219e-05	0.00117311
CD274	42.8447	1,54158647543198	0.307258	5.01723	5.24217e-07	3.85771e-05
IRF1	306.612	1,53676244241438	0.185528	8.28318	1.19932e-16	2.62355e-14
ADCY10	54.4586	1,52318382189825	0.314052	4.85011	1.23395e-06	8.17635e-05
TRIM67	25.7368	1,51859885606561	0.370914	4.0942	4.23622e-05	0.00192182
DSCAML1	37.3312	1,51319707887489	0.351329	4.30707	1.65431e-05	0.000846719
NMNAT2	45.5784	1,5119948033084	0.268551	5.6302	1.80002e-08	1.6712e-06
REL	710.079	1,50711159944378	0.16823	8.95862	3.28761e-19	8.89827e-17
ONECUT3	11.5043	1,50682663714474	0.3749	4.01927	5.83775e-05	0.00249928
CCNA1	14.0796	1,50080661186964	0.361264	4.15432	3.26252e-05	0.00153233
ABCA1	782.27	1,49522448829918	0.25558	5.85031	4.90662e-09	4.83666e-07
TRIML2	15.0205	1,49283139635258	0.37268	4.00566	6.18434e-05	0.00261264
ACHE	162.057	1,48385492989589	0.255403	5.80986	6.25253e-09	6.08821e-07
NAV2	563.928	1,48162645187504	0.215406	6.8783	6.0569e-12	9.30026e-10
IKZF1	57.3556	1,48093325554247	0.298536	4.96065	7.02588e-07	4.9865e-05
FAM184B	14.6089	1,47421082889923	0.353909	4.16551	3.10658e-05	0.00146339
RGAG1	47.8355	1,47408317608705	0.335525	4.39336	1.11613e-05	0.00059214
BTK	32.172	1,4725565742808	0.350724	4.19862	2.68548e-05	0.00128782
CCDC64	96.1684	1,46935806857255	0.255351	5.75426	8.70219e-09	8.37141e-07
RND1	112.816	1,4644476680857	0.218343	6.7071	1.98527e-11	2.8561e-09
TJP2	2309.99	1,46195775307251	0.125476	11.6513	2.26108e-31	1.44429e-28
SLC37A1	229.716	1,45998120453562	0.229482	6.36207	1.99048e-10	2.38992e-08
PER1	2189.99	1,45635421274429	0.219901	6.62277	3.52538e-11	4.81169e-09
CTD-2031P19.3	28.0639	1,45553881317731	0.3054	4.766	1.87916e-06	0.000119555
KLF4	453.319	1,44274864942945	0.164275	8.78253	1.59845e-18	4.11703e-16
LRRTM2	109.536	1,43990880951201	0.225236	6.39289	1.62778e-10	1.99954e-08
DUSP8	511.029	1,43124988544772	0.233935	6.11816	9.46614e-10	1.02833e-07
HIST1H2BN	30.662	1,43102051570303	0.34067	4.20061	2.662e-05	0.00128041
CSF1	388.998	1,43026651266297	0.178468	8.01414	1.10913e-15	2.21396e-13
SLC16A6	131.995	1,42706723681358	0.283458	5.03449	4.79132e-07	3.55873e-05
AP006285.2	38.0634	1,42488678135403	0.346315	4.11442	3.88156e-05	0.0017863
PLEKHA4	174.99	1,42448550341743	0.176539	8.06897	7.08932e-16	1.4514e-13
ETV7	10.7	1,41793705341993	0.374434	3.78688	0.000152551	0.00556185
SBSN	43.4954	1,41003607507941	0.362125	3.89378	9.86938e-05	0.00382534
BCL3	123.569	1,39912481447884	0.234133	5.97576	2.29019e-09	2.32943e-07
C6orf27	56.563	1,39843752327258	0.287893	4.85748	1.18888e-06	8.01062e-05
C1QTNF1	101.187	1,37704505564957	0.264032	5.21546	1.83364e-07	1.44244e-05
EMILIN2	1024.93	1,37473888537191	0.266675	5.15511	2.53486e-07	1.96501e-05
SCG3	44.3293	1,37304037529335	0.324918	4.2258	2.38094e-05	0.0011663
AXL	18.878	1,37108339922967	0.355818	3.85333	0.000116521	0.00438851
ADAM12	15.1798	1,36548203761971	0.373652	3.65443	0.000257759	0.00859321
NBEAL1	3216.44	1,36536005181916	0.228144	5.98464	2.16868e-09	2.2343e-07
FMNL3	1424.09	1,36276429412148	0.227527	5.98946	2.1054e-09	2.18319e-07
ATP13A4	14.9199	1,36101199309303	0.341295	3.98779	6.66908e-05	0.00278699
NPR3	17.2512	1,35643254379768	0.343916	3.94408	8.01074e-05	0.00325505
HIST2H2BE	74.8947	1,35339332327829	0.283574	4.77263	1.81837e-06	0.00011615
CMAH	27.7863	1,35036812126613	0.365729	3.69226	0.000222268	0.00769936
ALB	33.581	1,34440152097539	0.365035	3.68294	0.00023056	0.00793496
NGFR	132.19	1,34273755706771	0.343574	3.90815	9.30058e-05	0.00368538
SERPINA6	10.3662	1,34236441785072	0.370083	3.6272	0.000286514	0.00935654
MYPN	29.1383	1,33126626591105	0.354232	3.75818	0.000171155	0.00615581
INSM2	17.7338	1,33031981522315	0.357855	3.71748	0.00020122	0.00707772
COL19A1	211.825	1,32850547847333	0.199706	6.65231	2.88527e-11	4.00652e-09
PKD1L1	188.998	1,32758941565922	0.311818	4.25757	2.06658e-05	0.00102488
FMNL1	143.013	1,32753797035031	0.249991	5.31035	1.09417e-07	8.82463e-06
LRP2BP	78.1638	1,3202180272591	0.325564	4.05517	5.00983e-05	0.00222227
FST	42.3603	1,31443470651027	0.309134	4.25199	2.11882e-05	0.0010443
RUNDC3A	120.529	1,31153704198932	0.275686	4.75737	1.96135e-06	0.000123798
SOX30	27.3398	1,31133129702003	0.326146	4.02069	5.80272e-05	0.00249096
LY6G5C	108.892	1,2936805865295	0.233019	5.55183	2.82698e-08	2.55051e-06
FER1L6	16.3994	1,29238230850473	0.365007	3.5407	0.000399062	0.0123024
SDC4	877.606	1,2796793745712	0.20509	6.23961	4.38665e-10	4.93313e-08
CLCF1	31.4099	1,27459547708297	0.332953	3.82815	0.000129108	0.0047947
PROX1	219.764	1,27173599541706	0.213899	5.94549	2.75627e-09	2.78575e-07
RP3-377D14.1	3581.1	1,26681118525176	0.255962	4.94921	7.45139e-07	5.19612e-05
FRMD1	11.9596	1,26430645315735	0.369794	3.41894	0.000628648	0.0173383
SPRY4	26.0307	1,25470066144094	0.375382	3.34246	0.000830395	0.0217387
PAPPA2	15.3277	1,25006633460876	0.35961	3.47617	0.00050863	0.014876
TCL6	19.8868	1,2500532697274	0.363724	3.43682	0.000588595	0.016548
ABTB2	421.086	1,24682895557734	0.185454	6.7231	1.77893e-11	2.58252e-09
KCNA1	24.6536	1,24174221947188	0.360505	3.44445	0.000572221	0.016116
ELSPBP1	11.1194	1,24114710265143	0.373233	3.3254	0.000882928	0.0228517
DNAH6	323.57	1,22644306138066	0.268062	4.57522	4.75722e-06	0.000273266
C19orf71	25.6153	-1,22058564031809	0.352291	-3.46471	0.000530806	0.0153004
ELF3	32.2099	1,2196138528144	0.341907	3.56709	0.000360964	0.0113246
SMPD3	30.9611	1,21685307436743	0.344677	3.53042	0.000414905	0.0126835
HMGCS1	5108.98	1,21560625397797	0.270955	4.48638	7.24423e-06	0.000401678
SCRT1	10.0428	1,21539445532074	0.369433	3.28989	0.00100227	0.025245
DEPDC5	1306.41	1,21439256471165	0.201677	6.02148	1.72825e-09	1.81568e-07
CEBPD	83.2913	1,21330316956438	0.326798	3.7127	0.000205059	0.00715644
HIST1H4I	11.3778	1,21231878417081	0.358849	3.37835	0.00072922	0.0196705
KIAA1324	24.3423	1,2120638116939	0.349298	3.46999	0.000520469	0.0150678
HIST1H3E	24.4206	1,20980345559509	0.321275	3.76563	0.000166128	0.00600203
GABRR2	49.4235	1,20814354047832	0.322371	3.74768	0.000178477	0.00633662
LIPH	18.0674	1,20724436713395	0.337376	3.57833	0.000345794	0.0109346
ACTA1	55.0872	1,18527679462225	0.301503	3.93123	8.45122e-05	0.00340884
SUMO4	20.3824	1,18191718562343	0.374341	3.15732	0.00159224	0.0369534
ANK1	283.705	1,17641266025202	0.22572	5.21182	1.87e-07	1.46382e-05
AL592307.2	6065.43	1,17055917454252	0.270857	4.32168	1.54845e-05	0.000800234
IFIH1	20.3575	1,17005147645964	0.349063	3.35197	0.000802373	0.0211644
CACNA2D1	1543.84	1,16849332717547	0.239032	4.88843	1.01641e-06	6.90682e-05
SCG5	55.3376	1,16748603316253	0.341466	3.41904	0.000628416	0.0173383
ACTA2	504.763	1,1655585902026	0.287882	4.04874	5.14943e-05	0.00227158
PRR7	197.533	1,15873457245865	0.308258	3.75898	0.000170607	0.00614994
CD83	545.513	1,15830107035362	0.140587	8.23901	1.73644e-16	3.69724e-14
FBLN2	175.842	-1,14809368084175	0.296989	-3.86577	0.000110737	0.00421038
GPCPD1	2043.37	1,14603985113133	0.196621	5.82867	5.58693e-09	5.47348e-07
TG	15.2821	1,14576798235453	0.372136	3.0789	0.0020777	0.0447691
DDR1	1007.69	1,14355900597914	0.206463	5.53881	3.04532e-08	2.7168e-06
GFRA3	25.8106	1,14083670839585	0.350661	3.25339	0.00114037	0.0280594
BHLHE40	1588.91	1,13697547883849	0.236225	4.8131	1.48605e-06	9.686e-05
ZBTB46	313.347	1,13551782260325	0.174601	6.50349	7.84779e-11	1.01066e-08
VGF	36.8007	1,13397557046438	0.364226	3.11339	0.00184954	0.0410213
TRAF4	1617.73	1,12939915713522	0.180497	6.25717	3.92032e-10	4.53649e-08
KIAA1244	2256.65	1,12893144777527	0.188281	5.996	2.02238e-09	2.11081e-07
USP24	17561.2	1,12825695136001	0.244404	4.61636	3.90531e-06	0.000233572
CCRN4L	401.789	1,12605718440847	0.141148	7.97786	1.48897e-15	2.89969e-13
HAS2	85.5647	1,12412503426666	0.335977	3.34584	0.000820348	0.0215109
SLC8A3	43.844	1,12364176220846	0.311205	3.61061	0.000305475	0.0098948
PSG4	43.5332	1,12156549683482	0.356452	3.14647	0.00165254	0.0379159
LAMC2	112.663	1,11860729000113	0.254141	4.40152	1.07494e-05	0.000574105
UBR1	3543.59	1,10913318532857	0.20839	5.32239	1.02412e-07	8.344e-06
KIF25	37.1581	1,1076156998064	0.332834	3.32783	0.000875242	0.0227628
C7orf61	37.5911	1,10593642371067	0.355775	3.10853	0.00188023	0.0413573
MAP3K8	147.073	1,10562328037183	0.178191	6.20471	5.47976e-10	6.07682e-08
ANXA3	119.184	1,1024822656088	0.238939	4.61408	3.9484e-06	0.000235269
KLF5	1443.57	1,10168392352961	0.138664	7.94499	1.94209e-15	3.73653e-13
CYP27A1	42.0275	1,10131553742536	0.334533	3.2921	0.000994439	0.0251269
MYB	351.281	1,10088991092833	0.214173	5.14019	2.74455e-07	2.11728e-05
RICTOR	4906.11	1,0961376859114	0.259843	4.21846	2.45977e-05	0.00119756
LMCD1	427.782	1,09608254762039	0.183354	5.97797	2.25935e-09	2.31279e-07
PLCB4	1124.86	1,09569763536781	0.218829	5.00711	5.52544e-07	4.04751e-05
KIAA0319	34.4979	1,09530413519771	0.282425	3.87821	0.000105226	0.00402964
FRY	315.786	1,09474191899054	0.169662	6.45247	1.10042e-10	1.39465e-08
UBR2	5616.66	1,09473681933674	0.231368	4.73158	2.22781e-06	0.000138427
MAMLD1	251.524	1,09343770829749	0.255763	4.2752	1.9097e-05	0.000965063
HECW1	58.5969	1,092452208249	0.272571	4.00795	6.12476e-05	0.00260817
ANKRD26P1	17.7729	1,0900590109936	0.354083	3.07854	0.0020802	0.0447691
IFIT3	21.6559	1,08844627575514	0.334252	3.25636	0.0011285	0.0279395
SLC16A12	28.982	1,08580592748586	0.278602	3.89734	9.72535e-05	0.00379147
RP4-697K14.7	2269.56	1,07790745487818	0.266496	4.04474	5.23809e-05	0.00228544
HIST1H2BD	60.443	1,07435975227536	0.29243	3.6739	0.000238872	0.00808613
PTCHD1	189.412	1,07389093171439	0.316052	3.39783	0.000679228	0.0184466
ANKRD33B	653.931	1,07346332717293	0.168282	6.37894	1.78316e-10	2.17368e-08
INSC	81.5887	1,072889472485	0.256168	4.18822	2.81153e-05	0.00134022
SYTL2	164.211	1,06690166179456	0.266301	4.00637	6.16591e-05	0.00261176
MT1F	30.0411	-1,06636904917348	0.315821	-3.3765	0.000734139	0.0197365
WDR66	175.02	1,06316306272314	0.323622	3.2852	0.00101911	0.0256287
CACNA1D	280.086	1,06028362002146	0.184952	5.73274	9.88203e-09	9.28272e-07
LDHD	31.6907	-1,0575393071219	0.325297	-3.251	0.00115	0.0282095
C18orf34	29.7914	1,05699502548449	0.28456	3.71449	0.000203611	0.0071304
HRH1	22.851	1,05564011534939	0.327248	3.22581	0.00125616	0.0303474
USP43	237.798	1,0545633816955	0.182694	5.7723	7.81976e-09	7.56811e-07
ETS1	311.947	1,05444688420964	0.200981	5.2465	1.55019e-07	1.23159e-05
C17orf107	115.163	1,05416047548554	0.335637	3.14078	0.00168499	0.0382848
PTAFR	101.975	1,05236442322895	0.318066	3.30863	0.000937526	0.0239713
RNLS	25.9491	1,04929891878707	0.332723	3.15367	0.00161229	0.0372062
HIVEP2	3124.73	1,04784351788202	0.209508	5.00145	5.69007e-07	4.11153e-05
PLK2	464.69	1,04655647736217	0.229749	4.55522	5.23299e-06	0.000296332
CCDC154	129.832	1,04552936287453	0.310292	3.3695	0.000753038	0.0200901
AC018413.1	41.8844	1,04376140883514	0.268371	3.88925	0.000100553	0.00388797
NHLH1	57.8427	1,04324824376521	0.337227	3.09361	0.00197737	0.04302
SPHK1	134.788	1,04184952030854	0.314838	3.30916	0.000935755	0.0239713
FNDC3B	2231.78	1,03883483133503	0.223945	4.6388	3.50441e-06	0.000211977
KIAA0467	4671.71	1,03724262378454	0.159454	6.50498	7.77057e-11	1.00885e-08
CNKSR1	183.993	1,03553521847155	0.261801	3.95543	7.63974e-05	0.00313622
SELPLG	16.202	1,03314029869255	0.331765	3.11407	0.00184526	0.0409832
PPP1R15A	1137.63	1,02971783382114	0.23608	4.36173	1.29038e-05	0.00067783
NFKB1	1315.5	1,02886893426069	0.158112	6.5072	7.65628e-11	1.00216e-08
CYLD	2285.25	1,02307090907321	0.222506	4.59794	4.26684e-06	0.000251429
CTGF	440.22	1,02101894556389	0.322269	3.16822	0.00153378	0.035756
INO80	3337.35	1,01969577655253	0.213317	4.78019	1.75127e-06	0.000112766
BAIAP2L2	71.3704	1,01331739110571	0.302113	3.3541	0.00079624	0.0210865
CAV1	256.837	1,00923937111399	0.203485	4.95977	7.05784e-07	4.98702e-05
ZSWIM4	245.221	1,00901723540405	0.208851	4.83128	1.35659e-06	8.91496e-05
GAB2	419.853	1,0086070847214	0.227404	4.43531	9.1939e-06	0.000496005
SERPINF1	339.957	-1,00601336440767	0.203081	-4.95374	7.2799e-07	5.0988e-05
NAB2	494.008	1,00271073950414	0.141894	7.06664	1.58729e-12	2.50965e-10
SERTAD1	201.016	1,00204966161723	0.230435	4.34851	1.37064e-05	0.000712954
LOX	448.507	-0,999286802852367	0.201698	-4.95438	7.25619e-07	5.0988e-05
ST8SIA2	61.185	0,996488014160628	0.27845	3.57869	0.000345314	0.0109346
SLC25A25	1050.89	0,995767950903229	0.165105	6.03112	1.62823e-09	1.72193e-07
DLEC1	93.5619	0,995392208925264	0.320302	3.10767	0.00188568	0.04142
PLK3	227.048	0,994619852743764	0.24559	4.04991	5.12363e-05	0.00226646
ADAMTS8	28.5074	0,98862096390996	0.2736	3.61338	0.000302234	0.0098097
RAB26	72.7024	-0,988511821632998	0.298066	-3.31642	0.000911787	0.0235223
ZFP36	168.859	0,981802385272722	0.312992	3.13683	0.00170784	0.0383177
CYP3A5	56.8414	0,978649103837834	0.269611	3.62986	0.000283578	0.00927964
RAB38	142.558	0,975878836454149	0.219681	4.44225	8.90231e-06	0.000483541
UAP1	2915.24	0,975412990163347	0.209832	4.64854	3.3429e-06	0.000202976
C1orf84	227.86	0,974311773889569	0.173824	5.60517	2.08048e-08	1.89846e-06
FAM83G	254.956	0,969642595143045	0.202241	4.79448	1.63095e-06	0.000105444
PRRX1	120.291	0,969344206769277	0.283604	3.41795	0.000630954	0.017342
PPP2R2C	100.087	0,96858198421353	0.270397	3.58207	0.000340884	0.0108561
MAST4	944.477	0,964336122486424	0.192691	5.00457	5.59861e-07	4.06383e-05
SOCS2	414.486	0,963910926870221	0.262374	3.67381	0.000238963	0.00808613
PDZD2	211.173	0,962366536869296	0.203923	4.71927	2.36695e-06	0.000146503
MYOF	158.537	0,962164644147005	0.226195	4.2537	2.10263e-05	0.00103953
FLNC	3798.04	0,959712335612121	0.233928	4.1026	4.08531e-05	0.00186395
FLT3	83.323	0,953055635140733	0.246939	3.85947	0.000113632	0.00428981
KIF13B	1217.42	0,951042531331603	0.191293	4.97165	6.6384e-07	4.75375e-05
RPTOR	3266.39	0,949970762895976	0.189763	5.00608	5.55484e-07	4.05047e-05
ELL2	1469.11	0,949768936012566	0.132235	7.18244	6.84762e-13	1.10454e-10
OAS3	82.2459	0,949513327952688	0.258477	3.67349	0.000239256	0.00808613
ZZEF1	5174.54	0,945885760201031	0.241988	3.90881	9.27515e-05	0.00368445
RCOR1	3280.87	0,94055842282801	0.119719	7.85636	3.95451e-15	7.51781e-13
BACH2	1082.22	0,939198951696149	0.158337	5.93166	2.99885e-09	3.01186e-07
EFNA1	213.743	0,936745673043377	0.226535	4.13511	3.54791e-05	0.00164222
OPTN	453.245	0,936645920107517	0.193076	4.85117	1.22734e-06	8.1664e-05
AVPI1	379.748	0,928286428908192	0.236135	3.93117	8.45327e-05	0.00340884
TNFRSF12A	261.614	0,926285480988162	0.277808	3.33427	0.000855234	0.0223157
NFKBIZ	498.063	0,925480799360245	0.270203	3.42514	0.000614488	0.0171252
PLEKHA6	177.8	0,92238036712686	0.250582	3.68096	0.00023236	0.00793949
UBR4	29147.7	0,918693289222252	0.241511	3.80394	0.000142415	0.00524014
SEMA3G	174.377	-0,91838120819638	0.206392	-4.4497	8.59895e-06	0.000470262
ATF3	4850.27	0,917733845993932	0.24811	3.69889	0.000216541	0.00753365
PLLP	90.6224	-0,916454216676715	0.258477	-3.54559	0.000391734	0.0121468
IRF6	55.9953	0,91615557510387	0.260415	3.51806	0.000434714	0.0130733
CACNA2D3	649.291	0,915525640410269	0.213982	4.27851	1.88146e-05	0.000956849
C5orf32	874.262	0,914447245286554	0.199026	4.59461	4.33569e-06	0.000254546
PATL2	31.8055	0,913018657600972	0.293553	3.11023	0.00186941	0.0412898
ADAMTS14	53.1498	-0,903761468878054	0.290369	-3.11246	0.00185538	0.0410878
BHLHE41	271.052	0,902770690963018	0.167269	5.39713	6.77135e-08	5.72126e-06
NBPF12	1439.66	0,902441816057827	0.23031	3.91838	8.91466e-05	0.00358585
HSPG2	1353.61	0,899936832109026	0.267117	3.36907	0.000754226	0.0200901
ARHGEF10L	372.794	0,894611747654445	0.198764	4.50088	6.76736e-06	0.000376543
SULT1C4	553.303	0,892901429648067	0.220595	4.04769	5.17252e-05	0.00227548
RRP12	3999.09	0,892614983447133	0.255955	3.48739	0.000487758	0.0143444
DNAJC5G	79.2111	0,889316224085684	0.252173	3.52661	0.000420921	0.0127617
SPTB	579.272	0,889039922955439	0.194107	4.58015	4.64652e-06	0.000268841
MYCBP2	16231.7	0,886864864571091	0.19522	4.54291	5.54841e-06	0.00031273
GABARAPL1	3622.73	0,886407592956845	0.182568	4.85522	1.20252e-06	8.06319e-05
PRICKLE4	142.381	-0,883403619390616	0.227295	-3.8866	0.000101658	0.00391177
RFTN1	226.19	0,880833596629786	0.285573	3.08445	0.0020393	0.0440672
PTPN23	2068.92	0,879171337996109	0.204742	4.29405	1.75443e-05	0.000895094
FLNA	13481.2	0,87889158172123	0.286103	3.07194	0.00212673	0.0455861
RGL1	228.049	0,874213646841471	0.160159	5.45842	4.80385e-08	4.12434e-06
NBPF14	1997.43	0,873062411474366	0.249553	3.49851	0.000467866	0.0139131
PLEKHG4B	65.6131	-0,869670989067642	0.257731	-3.37434	0.000739935	0.0198206
C5orf41	949.154	0,867824774126066	0.226163	3.83716	0.000124465	0.00464388
NR1D1	142.807	0,864141313866449	0.175402	4.92663	8.36609e-07	5.75854e-05
RYR1	55.7342	0,860211792455925	0.247914	3.4698	0.000520849	0.0150678
RHEBL1	148.874	0,859792153831487	0.276533	3.10919	0.00187601	0.0413214
PHLDA1	150.006	0,858669030672863	0.204554	4.19777	2.69557e-05	0.00128879
LCN15	39.6743	-0,857402620548171	0.273067	-3.1399	0.00169004	0.0382863
GLI1	184.24	0,854112164315069	0.26328	3.24412	0.00117815	0.0288115
KIAA1949	545.394	0,853785610699121	0.151791	5.62475	1.85772e-08	1.71479e-06
NBPF10	1311.75	0,852505416150757	0.217712	3.91575	9.01253e-05	0.00361611
MSX1	417.107	0,844983575757339	0.16346	5.16937	2.3489e-07	1.82974e-05
MIER2	1049.66	0,843293959043084	0.177337	4.75532	1.98133e-06	0.000124566
CD40	808.427	0,841917565576678	0.210429	4.00095	6.30877e-05	0.00265817
PDLIM3	1250.17	0,84167477471498	0.127832	6.58424	4.57219e-11	6.13557e-09
ZNF442	76.9227	0,840405091972913	0.256989	3.2702	0.00107473	0.0267989
FAM198A	96.0916	-0,839661394873338	0.183126	-4.58516	4.53641e-06	0.000263425
DOCK9	1466.07	0,838178346882975	0.156912	5.34172	9.20671e-08	7.53958e-06
JAM2	179.355	0,830539950771312	0.24411	3.40231	0.000668183	0.0182
TFEB	133.479	0,822208394520789	0.223461	3.67943	0.000233759	0.00795928
LYST	1772.77	0,821217903276647	0.163553	5.02112	5.13704e-07	3.79785e-05
TESK2	567.491	0,819926913638893	0.197654	4.1483	3.34953e-05	0.001564
BCL6	652.847	0,818236206574603	0.183768	4.45256	8.48526e-06	0.00046564
MYH7B	51.5215	0,817905190352402	0.268777	3.04307	0.00234181	0.0492705
USP34	12969	0,816551681976576	0.214788	3.80167	0.000143725	0.00527618
PLEC	3461.45	0,816458884119982	0.256455	3.18363	0.0014544	0.034459
RHOV	132.735	0,812751264658155	0.214153	3.79518	0.000147534	0.00540361
BRAF	1110.23	0,809703900696264	0.173165	4.67592	2.92637e-06	0.000179047
PNRC1	1846.65	0,807706944639597	0.145564	5.54881	2.87617e-08	2.58031e-06
SPOCD1	78.3396	-0,807336712433959	0.225852	-3.57463	0.000350728	0.0110687
DNAJB1	2682.48	0,806158121107378	0.243668	3.30843	0.000938195	0.0239713
MYO1E	1292.75	0,804371193286493	0.121847	6.60147	4.07106e-11	5.50938e-09
NFATC1	480.661	0,802292956920952	0.164434	4.87912	1.06559e-06	7.21036e-05
MSH4	678.537	-0,801135617691338	0.219941	-3.6425	0.000270005	0.00894546
GLTSCR1	827.148	0,800741250594588	0.216918	3.69144	0.000222989	0.0077076
SERPING1	57.8455	-0,800335719635222	0.252462	-3.17013	0.00152373	0.0356258
ISG15	136.355	0,800125486301931	0.2279	3.51086	0.000446651	0.0133819
HLA-DPB1	58.8259	-0,798344335644103	0.262764	-3.03826	0.00237951	0.0498014
TRIO	7097.03	0,797489592610108	0.206373	3.86431	0.000111403	0.00421562
CDKN1A	1070.43	0,796189447509474	0.240746	3.30718	0.000942406	0.0240404
BCL10	689.392	0,79540784019636	0.155711	5.10822	3.25205e-07	2.47295e-05
HIP1	3338.98	0,79445385523631	0.167322	4.74807	2.05372e-06	0.000128109
TGM2	115.846	-0,794008234184176	0.259637	-3.05814	0.00222714	0.0472314
DUSP4	219.514	0,788805622556054	0.231867	3.40197	0.000669009	0.0182
AHI1	2419.28	0,785496048458889	0.191981	4.09152	4.28551e-05	0.0019332
CARD6	73.5915	0,784663637631094	0.236986	3.31101	0.00092961	0.0239049
DOCK5	2504.46	0,784155561239978	0.215698	3.63543	0.000277522	0.00913003
APOLD1	270.506	0,782657767113989	0.235409	3.32468	0.000885214	0.0228738
C20orf194	1775.37	0,77567969832405	0.177881	4.36066	1.29668e-05	0.00067891
STAT3	2176.74	0,775131309318192	0.122325	6.33666	2.34802e-10	2.77745e-08
TERT	243.718	-0,771842256497588	0.225594	-3.42138	0.000623049	0.0172734
CDKN2D	185.437	0,769123254732896	0.173398	4.43559	9.18215e-06	0.000496005
TRIM5	219.107	0,767932939584996	0.192374	3.99188	6.5551e-05	0.0027547
MBD6	1525.56	0,767371248278522	0.189696	4.04527	5.22639e-05	0.00228544
SAMD9	109.379	0,764952257229744	0.226657	3.37493	0.000738354	0.0198164
ZNF267	1248.95	0,76426718613343	0.193316	3.95345	7.70322e-05	0.00315417
EPHB6	76.9762	-0,76086417017176	0.249989	-3.04359	0.0023377	0.0492489
RAPH1	1917.86	0,759189114068215	0.173823	4.3676	1.25622e-05	0.000662063
MT2A	150.17	0,756279619638267	0.243013	3.11209	0.00185769	0.0410878
MYL5	319.708	-0,754732762818921	0.156417	-4.82512	1.39918e-06	9.1572e-05
ERAP2	246.85	0,753093522159967	0.20044	3.75721	0.000171818	0.00616577
ITGA1	588.519	0,752812433113581	0.23939	3.14472	0.00166248	0.0380346
TTLL5	2484.51	0,746104806113872	0.167901	4.44371	8.84219e-06	0.000481915
DIP2C	1108.43	0,745619015107298	0.194016	3.84308	0.000121498	0.00455445
PITPNM3	336.657	0,741256606163045	0.208684	3.55205	0.000382236	0.0118985
GZF1	1511.24	0,740410776803739	0.145157	5.10076	3.38292e-07	2.56028e-05
KIAA0513	516.937	0,736221190413995	0.136975	5.37487	7.66399e-08	6.44138e-06
SLC37A4	1141.88	-0,733751772585582	0.236852	-3.09794	0.00194873	0.0424547
RFX3	360.574	0,733495554064812	0.159898	4.58728	4.4905e-06	0.000261711
SSPO	394.933	-0,732929956240707	0.225362	-3.25223	0.00114503	0.0281308
UPP1	542.004	0,732405011358351	0.16965	4.31715	1.58059e-05	0.000814205
ZSWIM6	2178.17	0,731749246580365	0.159291	4.59378	4.3528e-06	0.000254615
GPR64	221.26	0,729224679413595	0.237183	3.07452	0.00210839	0.0452538
AHNAK2	590.94	-0,728758302788831	0.20862	-3.49323	0.000477213	0.0141122
SLCO5A1	213.908	0,726506530544442	0.221973	3.27295	0.00106432	0.026598
PHIP	10308.7	0,725321768853534	0.23823	3.04463	0.00232965	0.0492093
HUWE1	43420.7	0,724586396850625	0.204438	3.54429	0.000393677	0.0121598
DNAJB5	371.872	0,723171079934024	0.141237	5.12026	3.0512e-07	2.33132e-05
AC073878.1	1214.33	0,723115112997518	0.179443	4.02977	5.58326e-05	0.0024228
MAK	142.444	0,722803752400691	0.208461	3.46733	0.000525657	0.0151794
PMEPA1	556.494	0,722544886666295	0.145413	4.96891	6.73286e-07	4.79987e-05
POMZP3	181.072	0,722187960244898	0.236812	3.04963	0.00229122	0.0484616
VPS37B	1232.11	0,721153443853018	0.132805	5.43017	5.63004e-08	4.78224e-06
PER2	585.029	0,720858116986865	0.208203	3.46229	0.000535596	0.015383
CAPS	120.016	-0,717974588673778	0.194792	-3.68585	0.000227941	0.00786175
PREX1	581.555	0,71337804431357	0.206885	3.44819	0.000564359	0.0159509
C1R	332.618	-0,71175855558497	0.183689	-3.87479	0.000106716	0.0040769
KDM4D	196.436	0,710771083218795	0.203975	3.4846	0.000492868	0.0144415
ALOX5	65.8761	-0,710628076882008	0.21311	-3.33455	0.000854366	0.0223157
MXRA8	366.099	0,708995386649574	0.173897	4.07709	4.56019e-05	0.00203412
SLC9A2	131.802	0,7085465924902	0.193444	3.6628	0.000249472	0.00837235
NSG1	219.108	-0,708069322959767	0.168225	-4.20907	2.5642e-05	0.00124084
CHST15	1161.79	0,705505096869178	0.168724	4.18142	2.897e-05	0.00137685
MED12L	1585.99	0,703729239501849	0.164839	4.2692	1.96176e-05	0.000985138
KIF1A	2485.69	0,699739854874055	0.196142	3.56752	0.000360372	0.0113246
PIM3	1230.63	0,698750156661211	0.195037	3.58266	0.000340109	0.0108561
CLASP1	4483.43	0,696638618374406	0.158378	4.39858	1.08961e-05	0.000579998
TMEM129	1134.43	-0,696162691727043	0.198567	-3.50594	0.000454998	0.0136065
NPTXR	284.876	-0,695780021597762	0.171947	-4.04648	5.19928e-05	0.00228097
SVEP1	612.075	0,695339882610171	0.155205	4.48013	7.45972e-06	0.000412195
AMMECR1	863.06	0,693361696541461	0.152642	4.5424	5.56173e-06	0.00031273
EPHX2	388.261	-0,689024935681428	0.183567	-3.75353	0.000174361	0.00622903
UBR5	12656.5	0,688544204646538	0.217152	3.17079	0.00152025	0.0355967
C10orf76	1866.17	0,687396180689869	0.141599	4.85452	1.20678e-06	8.06319e-05
RERE	3360.3	0,68423135159971	0.107702	6.35303	2.11117e-10	2.51591e-08
NFKBIE	245.046	0,683616012742208	0.196117	3.48575	0.000490752	0.0144059
SPOCK1	175.983	-0,682147875982923	0.170245	-4.00687	6.15294e-05	0.00261176
AC009086.1	195.385	0,681656485902403	0.21748	3.13434	0.00172241	0.038415
BATF3	225.222	0,680953983509449	0.178502	3.81482	0.000136282	0.00504941
TNIP1	1654.94	0,680220284875537	0.150135	4.53073	5.87791e-06	0.000329349
BARHL2	115.441	0,67780419520383	0.208229	3.25509	0.00113354	0.028021
AC106782.4	119.951	0,676637441860811	0.201863	3.35196	0.00080241	0.0211644
MYH9	11999.7	0,676590246863493	0.216218	3.1292	0.00175284	0.0390393
SMOC1	1931.76	-0,673959856514257	0.191568	-3.51812	0.000434618	0.0130733
CPXM1	575.053	-0,672020497525119	0.208705	-3.21996	0.0012821	0.0307876
COL5A2	524.39	0,668608105752264	0.194666	3.43463	0.000593353	0.0165941
MTOR	10332.5	0,667501814995208	0.207517	3.21662	0.00129712	0.0310549
HSD17B8	309.294	-0,667489506844214	0.175306	-3.80756	0.000140345	0.0051759
ACBD4	311.934	-0,666269662752065	0.193308	-3.44667	0.000567536	0.0160123
PSME4	6990.73	0,665776542235379	0.21228	3.13632	0.00171085	0.0383177
ARID4B	3640.88	0,665766356192828	0.206276	3.22755	0.00124855	0.0302209
CHD2	11182.8	0,664764178010929	0.208869	3.18268	0.00145918	0.0344698
MAP3K2	2105.41	0,664243420312647	0.144336	4.60205	4.18354e-06	0.000247637
HERC2	9254.82	0,660856498693158	0.210305	3.14238	0.00167583	0.038186
WDR63	150.819	0,660517047103928	0.177729	3.71642	0.000202064	0.00709178
AFF4	8550.05	0,659856386530752	0.169309	3.89735	9.72529e-05	0.00379147
SLC13A4	253.913	-0,655848332319904	0.18651	-3.51642	0.000437405	0.0131296
DENND4A	1554.59	0,655228902874109	0.1952	3.35671	0.000788772	0.0209234
CDCA2	1684.08	0,653682802663868	0.197792	3.3049	0.00095009	0.0241978
KDM6A	4765.92	0,651889523419919	0.190524	3.42156	0.000622622	0.0172734
DRAM1	156.112	0,647678414453347	0.213068	3.03977	0.00236759	0.0496169
AL589743.2	4048.39	-0,647642128082188	0.189362	-3.42013	0.000625902	0.0173224
BRD4	3828.9	0,644683412566412	0.129098	4.99375	5.92167e-07	4.2596e-05
NES	138.688	-0,644214766622667	0.18268	-3.52646	0.000421156	0.0127617
ZBTB43	1137.5	0,643646019078819	0.13512	4.7635	1.90264e-06	0.000120569
EPB41L4A	145.044	0,642218944815556	0.169495	3.78902	0.000151241	0.00552669
TCTA	420.129	-0,641134363663004	0.183326	-3.49725	0.00047009	0.0139533
TMEM141	617.806	-0,640552569458597	0.207282	-3.09025	0.00199986	0.0433321
HTRA1	785.277	-0,636451561528808	0.174906	-3.63883	0.000273883	0.00905516
SQSTM1	2977.51	0,630400722860102	0.143073	4.40614	1.05228e-05	0.000563888
TRRAP	12339.6	0,629914513943914	0.15371	4.09808	4.16589e-05	0.0018953
ARHGEF11	2790.78	0,626434870605896	0.188298	3.32683	0.000878409	0.0227716
ATP1A3	565.577	-0,625327138254775	0.173886	-3.59619	0.000322916	0.0104175
JMJD6	1109.7	0,624753465599724	0.15306	4.08176	4.46967e-05	0.00199933
EFEMP1	649.904	-0,624521971709822	0.186631	-3.34629	0.000819005	0.0215109
SIK3	1397.6	0,624366167632301	0.146204	4.27053	1.95011e-05	0.000982375
CPEB3	285.164	0,623558337358791	0.159675	3.90517	9.41601e-05	0.00370355
NEIL1	466.62	-0,6232526564064	0.16005	-3.89412	9.85542e-05	0.00382534
KDM5B	4848.08	0,622111925829963	0.16515	3.76695	0.000165252	0.00598391
CCBE1	246.23	0,621210831815316	0.182463	3.40458	0.000662663	0.018089
CD58	392.477	0,616833915869795	0.171739	3.59169	0.000328547	0.0105777
RP4-788L13.1	105.807	-0,616400726225961	0.182971	-3.36884	0.000754842	0.0200901
COL24A1	479.954	0,615497716864726	0.170001	3.62055	0.000293982	0.00956129
C10orf41	599.018	-0,615181931621409	0.157856	-3.89712	9.7345e-05	0.00379147
DKK3	113.707	-0,612728373984551	0.194819	-3.14512	0.00166022	0.0380346
RFX2	340.866	0,612235094804713	0.173433	3.53009	0.000415411	0.0126835
C11orf41	219.718	-0,611893659062958	0.186674	-3.27788	0.00104589	0.0261785
SPRED2	1009.06	0,611593178479069	0.18889	3.23782	0.00120446	0.0293648
BUB1	4754.57	0,610058658514827	0.146127	4.17487	2.98161e-05	0.00141286
NIPBL	6459.95	0,606516844656813	0.198012	3.06303	0.00219106	0.0468394
DOCK8	389.606	0,605683305940797	0.156346	3.87399	0.000107067	0.00408055
ARFGEF2	3674.98	0,605249587168635	0.175126	3.45609	0.000548082	0.0156571
ZNF697	954.219	0,603218345284191	0.141354	4.26742	1.97743e-05	0.000989895
BDH1	131.465	-0,602562322713879	0.176712	-3.40985	0.000649983	0.0177733

## Sheet: Splicing_TAXvsCTL
Events	gene_symbol	exon	coordonnees	exons_flanquants.longueur	psi_Tax.R.1_inclu	psi_Tax.R.2_inclu	psi_Tax.R.3_inclu	psi_C.R.1_inclu	psi_C.R.2_inclu	psi_C.R.3_inclu	deltaPSI	valeur.abs.deltaPSI	pvalue_Fisher	pvalue_corrigee_Fisher	pvalue_glm	pvalue_corrigee_glm
exon_skipping	ATF7IP	10	12:14610141-14610229	09:11:00	0,92	0,92	0,96	0,97	0,98	0,99	-0,06	0,06	0,000851	0,0114	0,00163	0,0211
exon_skipping	INPPL1	10	11:71941406-71941512	09:11:00	0,98	0,98	0,99	1	1	1	-0,02	0,02	8,17e-06	0,000232	2,33e-06	0,000109
exon_skipping	STARD3NL	2	7:38218692-38218747	01:03:00	0,31	0,31	0,3	0,19	0,24	0,28	0,07	0,07	0,0199	0,127	0,0204	0,127
exon_skipping	NOL8	15	9:95063833-95064104	14:16:00	0,98	1	1	1	1	1	0	0	0,0342	0,184	0,125	0,353
exon_skipping	PHACTR4	10	1:28800066-28800663	09:11:00	1	0,98	0,98	1	1	0,99	-0,02	0,02	0,0427	0,214	0,0175	0,115
exon_skipping	TBC1D9	7	4:141591874-141592080	06:08:00	1	0,94	0,97	1	1	0,99	-0,03	0,03	0,0314	0,175	0,0141	0,0994
exon_skipping	SESTD1	12	2:179988442-179988556	11:13:00	0,96	0,9	0,98	0,99	0,98	0,98	-0,02	0,02	0,0196	0,125	0,0161	0,108
exon_skipping	MRPS23	3	17:55918544-55918621	02:04:00	0,99	1	0,98	1	1	1	-0,01	0,01	0,0131	0,0935	0,00585	0,0539
exon_skipping	HEXA	6	15:72646032-72646078	05:07:00	0,89	0,9	0,91	0,96	0,94	0,96	-0,06	0,06	2,01e-05	0,000505	1,5e-05	0,000525
exon_skipping	CIRH1A	10	16:69188296-69188360	09:11:00	0,88	0,96	0,96	0,97	0,99	1	-0,03	0,03	1,32e-11	1,38e-09	2,99e-06	0,000134
exon_skipping	WDR75	7	2:190322037-190322107	06:08:00	0,98	0,97	0,94	1	0,99	1	-0,03	0,03	6,22e-07	2,45e-05	1,93e-07	1,29e-05
exon_skipping	MRPS11	5	15:89020220-89020285	04:06:00	0,98	0,98	0,98	1	1	1	-0,02	0,02	0,00182	0,0208	0,000714	0,0113
exon_skipping	GNB1	8	1:1724684-1724750	07:09:00	1	1	1	1	1	1	0	0	0,00388	0,0377	0,0149	0,103
exon_skipping	ZC3H18	9	16:88677676-88677944	08:10:00	0,98	1	0,99	0,93	0,89	0,99	0,06	0,06	3,18e-05	0,000748	6,06e-05	0,00161
exon_skipping	AC137834.1	35	12:57574450-57574590	1 day, 10:36:00	0,93	1	1	1	1	1	0	0	0,0404	0,206	0,116	0,342
exon_skipping	ZC3H7A	11	16:11862887-11862951	10:12:00	0,8	0,86	0,86	0,91	0,92	0,94	-0,05	0,05	4,61e-05	0,00102	0,00522	0,0497
exon_skipping	LUC7L2	6	7:139059147-139059217	05:07:00	0,88	0,95	0,84	0,8	0,81	0,89	0,07	0,07	0,035	0,187	0,13	0,36
exon_skipping	NCOR2	46	12:124815391-124815444	1 day, 21:47:00	0,99	1	0,99	1	1	1	-0,01	0,01	0,0461	0,226	0,00601	0,055
exon_skipping	AP2M1	11	3:183899939-183900036	10:12:00	0,98	1	0,99	1	1	1	-0,01	0,01	6,85e-07	2,67e-05	8,77e-07	4,74e-05
exon_skipping	SLC25A3	4	12:98989505-98989626	03:05:00	0,98	0,98	0,98	0,99	0,99	0,99	-0,01	0,01	9,46e-05	0,00186	0,00218	0,0262
exon_skipping	CEP70	3	3:138291701-138291826	02:04:00	0,91	0,91	0,87	0,95	0,96	0,96	-0,05	0,05	0,00218	0,0239	0,000892	0,0134
exon_skipping	NCOA5	4	20:44697141-44697277	03:05:00	1	1	0,97	1	1	1	0	0	0,0466	0,228	0,12	0,347
exon_skipping	RBM23	4	14:23377542-23377589	03:05:00	0,23	0,22	0,24	0,3	0,31	0,27	-0,07	0,07	0,00675	0,0576	0,0594	0,247
exon_skipping	EXTL2	5	1:101342350-101342420	04:06:00	0,97	0,92	1	1	0,99	1	-0,03	0,03	8,3e-05	0,00167	4,63e-05	0,0013
exon_skipping	FBXO31	3	16:87393901-87393972	01:04:00	0,99	0,99	0,9	1	0,99	1	-0,01	0,01	0,0416	0,21	0,0215	0,131
exon_skipping	GTF3C5	5	9:135927447-135927551	04:06:00	0,98	0,99	1	1	1	1	-0,01	0,01	0,000758	0,0103	0,00856	0,0703
exon_skipping	OSCP1	12	1:36884592-36884655	11:13:00	0,91	0,96	1	1	1	1	-0,04	0,04	0,0297	0,17	0,0795	0,291
exon_skipping	UNC45A	18	15:91492884-91492950	17:19:00	0,97	0,92	0,95	1	1	1	-0,05	0,05	0,000278	0,00458	0,00852	0,0701
exon_skipping	ZRSR2	7	X:15826356-15826394	06:08:00	0,87	0,98	0,93	0,92	1	1	-0,07	0,07	0,0221	0,137	0,00715	0,062
exon_skipping	GNPAT	7	1:231401458-231401533	06:08:00	0,96	0,94	0,97	0,99	1	1	-0,04	0,04	6,01e-07	2,38e-05	2,36e-07	1,49e-05
exon_skipping	UROS	4	10:127503603-127503699	03:05:00	0,99	0,99	1	1	1	1	-0,01	0,01	0,00249	0,0266	0,0149	0,103
exon_skipping	SKIV2L	8	6:31928973-31929163	07:09:00	0,88	0,89	0,83	0,95	0,89	0,95	-0,07	0,07	0,00574	0,051	0,0303	0,163
exon_skipping	IQGAP3	20	1:156514181-156514264	19:21:00	0,93	0,95	0,94	0,98	0,96	0,97	-0,03	0,03	0,0137	0,097	0,0173	0,114
exon_skipping	FDPS	7	1:155288456-155288544	06:08:00	0,99	0,99	0,97	0,99	1	0,99	0	0	0,00171	0,0197	0,00651	0,0581
exon_skipping	ZFAND2B	8	2:220073699-220073771	07:09:00	0,91	0,96	0,92	0,99	1	0,99	-0,07	0,07	0,000101	0,00197	6,93e-05	0,00179
exon_skipping	HUWE1	72	X:53571521-53571723	71:73	0,9	0,91	0,94	0,97	0,98	0,94	-0,06	0,06	1,03e-06	3,85e-05	0,000113	0,00265
exon_skipping	RPL18	4	19:49119983-49120081	03:05:00	1	1	1	1	1	1	0	0	0,0162	0,109	0,04	0,194
exon_skipping	ANAPC5	9	12:121769150-121769231	08:10:00	0,98	0,97	0,97	0,98	0,98	1	-0,01	0,01	0,0132	0,0942	0,0304	0,163
exon_skipping	PPA2	14	4:106307724-106307793	13:15:00	1	1	1	0,99	1	0,99	0,01	0,01	0,031	0,174	0,107	0,333
exon_skipping	SETDB1	13	1:150922934-150923566	12:14:00	0,94	1	1	1	1	1	0	0	0,0177	0,116	0,00415	0,0419
exon_skipping	NEK4	13	3:52775427-52775515	12:14:00	0,98	0,96	0,99	0,99	1	1	-0,02	0,02	0,000772	0,0105	0,000748	0,0117
exon_skipping	C5orf33	7	5:36219698-36219781	06:08:00	1	0,97	1	1	1	1	0	0	0,0158	0,107	0,0038	0,0395
exon_skipping	PTMS	5	12:6879323-6879384	04:06:00	0,98	0,96	0,97	1	1	1	-0,03	0,03	4,32e-28	3,35e-25	0	0
exon_skipping	NMT1	6	17:43174496-43174612	05:07:00	0,96	0,96	0,97	1	1	0,99	-0,04	0,04	1,08e-08	6,58e-07	2,57e-08	2,16e-06
exon_skipping	FAM21C	18	10:46254763-46254849	17:19:00	0,81	0,82	0,74	0,92	0,88	0,84	-0,07	0,07	0,0027	0,0284	0,0243	0,141
exon_skipping	HAP1	3	17:39888482-39888646	02:04:00	0,81	1	1	1	1	1	0	0	0,0341	0,184	0,00796	0,067
exon_skipping	JKAMP	7	14:59967909-59969468	06:08:00	0,94	0,99	0,99	0,99	0,98	1	0	0	0,0128	0,0923	0,00697	0,0609
exon_skipping	TBC1D17	7	19:50385298-50385409	06:08:00	0,98	0,98	0,93	1	1	1	-0,02	0,02	0,00975	0,0756	0,0615	0,251
exon_skipping	GCN1L1	21	12:120600651-120600775	20:22:00	0,99	0,99	0,99	1	1	1	-0,01	0,01	0,00294	0,0304	0,0406	0,195
exon_skipping	HSPA9	9	5:137902315-137902407	08:10:00	0,99	0,99	0,99	1	1	1	0	0	1,2e-07	5,78e-06	5,89e-06	0,00024
exon_skipping	DHX37	6	12:125459965-125460057	05:07:00	0,75	0,93	0,89	0,9	0,95	0,95	-0,05	0,05	0,00538	0,0484	0,00289	0,0324
exon_skipping	HDAC5	18	17:42161173-42161222	17:19:00	0,86	0,81	0,86	1	1	1	-0,14	0,14	2,29e-16	5,16e-14	8,09e-09	8,08e-07
exon_skipping	WTAP	3	6:160157290-160157327	02:04:00	0,98	1	0,99	1	1	1	-0,01	0,01	0,00628	0,0549	0,0496	0,22
exon_skipping	CPNE1	12	20:34220085-34220156	11:13:00	0,9	0,91	0,92	0,96	0,95	0,94	-0,04	0,04	2,43e-05	0,000592	0,00046	0,00799
exon_skipping	RSL1D1	2	16:11944136-11944275	01:03:00	0,99	0,99	0,98	1	1	1	-0,01	0,01	0,000503	0,00742	0,000724	0,0115
exon_skipping	PSMD1	11	2:231944250-231944328	10:12:00	0,99	0,99	1	1	1	1	-0,01	0,01	0,00658	0,0567	0,0429	0,202
exon_skipping	SLIT1	6	10:99006029-99006094	05:07:00	1	0,99	0,97	1	1	1	-0,01	0,01	0,0162	0,109	0,00244	0,0286
exon_skipping	EDC4	22	16:67915400-67915436	21:23:00	0,99	0,95	0,97	1	1	0,99	-0,03	0,03	0,000312	0,00508	0,000404	0,00724
exon_skipping	POLR1C	6	6:43488013-43488165	05:07:00	0,99	0,98	0,98	1	1	1	-0,02	0,02	0,00229	0,0249	0,016	0,108
exon_skipping	GOLGA5	5	14:93276599-93276722	04:06:00	1	0,98	0,95	1	1	1	-0,02	0,02	0,000376	0,00589	0,00631	0,0569
exon_skipping	PRR14	9	16:30665950-30666535	08:10:00	0,7	0,64	0,68	0,86	0,91	0,82	-0,18	0,18	1,08e-20	4,28e-18	9,3e-09	9,18e-07
exon_skipping	IQGAP3	29	1:156504293-156504525	1 day, 4:30:00	0,89	0,92	0,95	1	0,98	0,98	-0,06	0,06	3,2e-06	0,000106	5,75e-06	0,000236
exon_skipping	SETD8	8	12:123888120-123888179	07:09:00	0,99	0,99	1	1	1	1	-0,01	0,01	0,00792	0,0645	0,0356	0,181
exon_skipping	EIF2AK1	13	7:6068246-6068328	12:14:00	0,99	0,99	0,99	1	1	1	-0,01	0,01	0,00168	0,0195	0,000593	0,00978
exon_skipping	MAPKBP1	11	15:42107457-42107603	10:12:00	0,83	0,7	0,7	0,85	1	1	-0,3	0,3	0,00502	0,046	0,00765	0,0649
exon_skipping	RALGAPB	27	20:37198531-37198639	1 day, 2:28:00	0,97	0,94	0,97	1	1	1	-0,03	0,03	0,00045	0,00679	7,8e-05	0,00197
exon_skipping	SPCS1	3	3:52740809-52740895	02:04:00	0,99	0,98	0,99	0,99	1	1	-0,01	0,01	3,13e-06	0,000104	1,35e-05	0,000478
exon_skipping	ARPC3	5	12:110874362-110874488	04:06:00	0,98	0,99	0,98	0,99	1	1	-0,01	0,01	1,53e-10	1,35e-08	3,82e-08	3,06e-06
exon_skipping	ESYT2	19	7:158536220-158536369	18:21:00	0,97	0,97	0,98	0,99	0,99	1	-0,02	0,02	0,00131	0,016	0,00194	0,024
exon_skipping	RPL3	5	22:39712711-39713026	04:06:00	1	1	1	1	1	1	0	0	0,0149	0,104	0,00612	0,0558
exon_skipping	EPS15	15	1:51887458-51887530	13:16:00	1	0,99	0,99	1	1	1	-0,01	0,01	0,0188	0,121	0,0955	0,318
exon_skipping	TARS2	8	1:150468958-150469104	07:09:00	0,92	0,91	0,87	0,93	0,96	0,92	-0,02	0,02	0,0347	0,186	0,0835	0,298
exon_skipping	ZNF148	9	3:124953055-124953173	08:10:00	0,94	0,98	0,97	1	1	1	-0,03	0,03	0,00417	0,0398	0,0369	0,185
exon_skipping	POLG	19	15:89862459-89862581	18:20:00	1	1	1	0,98	1	0,97	0,02	0,02	0,0107	0,081	0,00375	0,0392
exon_skipping	ZNF140	3	12:133659689-133659815	02:04:00	0,9	0,95	1	1	1	1	-0,05	0,05	0,0187	0,121	0,0978	0,321
exon_skipping	LRWD1	4	7:102107786-102107926	03:05:00	0,95	0,98	1	0,99	0,99	0,99	-0,02	0,02	0,0141	0,0996	0,0124	0,0907
exon_skipping	TATDN1	3	8:125534392-125534441	02:04:00	0,82	0,9	0,88	0,89	0,91	0,92	-0,03	0,03	0,00361	0,0357	0,154	0,39
exon_skipping	PPP2R3C	8	14:35565915-35565970	07:09:00	0,96	0,97	0,97	0,99	0,99	1	-0,02	0,02	0,000162	0,00293	0,000277	0,00545
exon_skipping	BAK1	4	6:33543570-33543705	03:05:00	0,94	0,94	0,89	1	0,99	0,94	-0,05	0,05	8,13e-05	0,00164	0,000213	0,0044
exon_skipping	AGTPBP1	5	9:88293250-88293313	04:06:00	0,88	0,9	0,93	0,95	0,92	0,98	-0,05	0,05	0,00219	0,0241	0,0231	0,137
exon_skipping	TMEM131	33	2:98388760-98388887	1 day, 8:34:00	0,97	0,98	0,98	0,99	1	0,99	-0,01	0,01	0,0353	0,188	0,0157	0,107
exon_skipping	CDC6	9	17:38452955-38453019	08:10:00	0,97	0,99	1	0,99	1	0,99	0	0	0,017	0,112	0,017	0,113
exon_skipping	ABCD3	6	1:94939322-94939391	05:07:00	1	0,98	0,99	1	1	1	-0,01	0,01	0,000948	0,0123	0,00855	0,0703
exon_skipping	SART3	7	12:108936546-108936627	06:08:00	0,05	0,02	0,02	0,01	0,01	0,03	0,01	0,01	0,0385	0,2	0,0321	0,168
exon_skipping	PLBD2	4	12:113812279-113812379	03:05:00	0,96	0,86	0,83	1	0,93	1	-0,14	0,14	0,00367	0,0362	0,00575	0,0532
exon_skipping	PEF1	5	1:32098096-32098254	04:06:00	0,97	0,99	1	0,99	1	1	-0,01	0,01	0,0141	0,0996	0,0114	0,0858
exon_skipping	EVC	12	4:5759808-5760037	11:13:00	0,07	0,02	0,1	0,02	0	0	0,07	0,07	0,0448	0,222	0,0193	0,122
exon_skipping	CTTN	11	11:70267576-70267686	10:12:00	0,69	0,73	0,73	0,9	0,87	0,86	-0,14	0,14	5,33e-22	2,37e-19	0	0
exon_skipping	SIGMAR1	3	9:34636994-34637086	02:04:00	0,96	0,96	0,98	0,98	0,99	0,99	-0,02	0,02	0,00188	0,0213	0,0199	0,125
exon_skipping	GBF1	16	10:104123013-104123153	15:17:00	0,94	0,98	0,99	0,97	0,99	1	-0,01	0,01	0,0181	0,117	0,0132	0,0947
exon_skipping	LRRC68	6	19:45643494-45643539	05:07:00	1	0,91	1	1	1	1	0	0	0,00882	0,07	0,0433	0,203
exon_skipping	ROBO1	4	3:78987751-78988080	03:05:00	0,95	0,99	1	0,98	1	1	-0,01	0,01	0,027	0,159	0,0135	0,0962
exon_skipping	CHAF1A	8	19:4428661-4428887	07:09:00	0,98	0,99	0,98	1	1	1	-0,02	0,02	0,00063	0,0089	9,01e-05	0,00221
exon_skipping	GLTSCR1	3	19:48176827-48176872	02:04:00	0,78	0,82	0,91	1	1	1	-0,18	0,18	1,77e-06	6,28e-05	1,5e-07	1,02e-05
exon_skipping	UBR1	15	15:43335413-43335593	14:16:00	0,93	0,96	0,96	1	1	1	-0,04	0,04	0,00516	0,0469	0,000569	0,00947
exon_skipping	ARF5	3	7:127229539-127229648	02:04:00	0,99	0,99	0,98	1	1	1	-0,01	0,01	1,86e-05	0,000474	9,8e-06	0,000368
exon_skipping	ETF1	10	5:137846254-137846318	09:11:00	0,99	0,98	0,99	1	1	1	-0,01	0,01	1,48e-08	8,78e-07	9,54e-06	0,00036
exon_skipping	AAAS	6	12:53708535-53708633	05:07:00	0,86	0,85	0,88	0,95	0,95	0,82	-0,08	0,08	0,00715	0,0601	0,0834	0,298
exon_skipping	DDX11	15	12:31246179-31246258	14:16:00	0,97	0,99	0,99	1	1	0,99	-0,01	0,01	0,00436	0,0411	0,0022	0,0264
exon_skipping	ARFGAP3	7	22:43227555-43227642	06:08:00	0,96	0,99	0,98	1	1	1	-0,02	0,02	4,22e-06	0,000133	0,000586	0,00967
exon_skipping	C21orf57	4	21:47711248-47711376	03:05:00	0,91	0,97	0,94	0,85	0,85	0,93	0,09	0,09	0,000628	0,00889	0,00773	0,0655
exon_skipping	TSC2	35	16:2134229-2134716	1 day, 10:36:00	0,99	1	0,98	1	1	1	-0,01	0,01	0,0148	0,103	0,0717	0,276
exon_skipping	PDXK	12	21:45172399-45172510	11:13:00	0,99	0,97	1	1	1	1	-0,01	0,01	0,0116	0,0865	0,0574	0,242
exon_skipping	CDK17	5	12:96704830-96704955	04:06:00	0,98	1	1	0,94	1	0,98	0,02	0,02	0,0492	0,236	0,0369	0,185
exon_skipping	SLC35B1	5	17:47783566-47783696	04:06:00	0,96	0,96	0,98	0,99	0,99	0,99	-0,03	0,03	0,00294	0,0304	0,00398	0,0409
exon_skipping	RAVER1	5	19:10433821-10433950	04:06:00	0,98	0,98	1	1	1	1	-0,02	0,02	0,049	0,236	0,154	0,391
exon_skipping	ATXN2L	15	16:28844760-28844829	14:16:00	1	0,99	1	1	1	1	0	0	0,0178	0,116	0,0773	0,287
exon_skipping	R3HDM1	8	2:136380224-136380302	07:09:00	0,96	1	0,97	1	1	1	-0,03	0,03	0,0152	0,105	0,00169	0,0216
exon_skipping	CHD3	28	17:7808939-7809024	1 day, 3:29:00	0,96	0,99	0,97	1	1	1	-0,03	0,03	5,1e-05	0,00112	0,00146	0,0194
exon_skipping	VPS8	42	3:184711771-184711851	1 day, 17:43:00	0,94	0,97	0,96	0,98	0,98	1	-0,02	0,02	0,0152	0,105	0,0052	0,0495
exon_skipping	LARS	19	5:145522975-145523113	18:20:00	0,98	0,99	0,98	0,99	0,99	0,99	-0,01	0,01	0,017	0,113	0,036	0,182
exon_skipping	TSPAN5	4	4:99407889-99408035	03:05:00	0,92	1	0,91	0,77	0,95	0,88	0,04	0,04	0,0169	0,112	0,0304	0,163
exon_skipping	ATR	25	3:142234237-142234357	1 day, 0:26:00	1	0,94	1	1	1	1	0	0	0,0387	0,201	0,168	0,409
exon_skipping	RNF220	16	1:45115555-45115629	15:17:00	0,98	0,99	0,97	0,99	1	0,99	-0,02	0,02	0,0175	0,115	0,0135	0,0965
exon_skipping	BCLAF1	7	6:136595101-136595327	06:08:00	0,15	0,19	0,19	0,07	0,09	0,11	0,1	0,1	1,05e-14	1,83e-12	1,49e-14	6,53e-12
exon_skipping	MED1	7	17:37590502-37590573	06:08:00	0,93	1	1	1	1	1	0	0	0,00303	0,0311	0,0422	0,2
exon_skipping	CSNK1G3	11	5:122930733-122930828	10:12:00	0,06	0,11	0,15	0,14	0,22	0,15	-0,04	0,04	0,021	0,132	0,026	0,147
exon_skipping	HSP90AB1	2	6:44216350-44216513	01:03:00	1	0,99	1	1	1	1	0	0	1,07e-07	5,21e-06	1,15e-05	0,000423
exon_skipping	CASP8AP2	2	6:90556281-90556363	01:03:00	0,85	0,92	0,93	0,92	0,96	0,98	-0,04	0,04	0,0287	0,166	0,04	0,193
exon_skipping	PMS1	8	2:190708690-190708806	07:09:00	0,98	0,97	0,97	0,92	0,96	0,95	0,02	0,02	0,00368	0,0362	0,0139	0,0981
exon_skipping	SMC3	10	10:112342320-112342400	09:11:00	0,99	0,99	0,99	1	1	1	-0,01	0,01	9,94e-05	0,00194	0,000117	0,00273
exon_skipping	KDM5A	28	12:395292-395373	1 day, 3:29:00	0,27	0,31	0,2	0,38	0,36	0,56	-0,11	0,11	1,06e-05	0,000293	5,2e-06	0,000215
exon_skipping	RUVBL2	7	19:49510559-49510625	06:08:00	0,97	0,96	0,97	1	1	0,99	-0,03	0,03	6,67e-12	7,35e-10	2,39e-08	2,05e-06
exon_skipping	ARMC8	12	3:137960625-137960825	11:13:00	0,94	0,97	0,96	0,99	0,98	0,98	-0,02	0,02	0,0323	0,178	0,0149	0,103
exon_skipping	GCC2	8	2:109089283-109089355	07:09:00	0,97	0,98	1	1	1	1	-0,02	0,02	0,00736	0,0615	0,0421	0,199
exon_skipping	TAB3	12	X:30852168-30852269	11:13:00	0,84	0,85	0,82	0,88	0,98	0,94	-0,1	0,1	0,000415	0,0064	0,00154	0,0202
exon_skipping	NUP107	19	12:69119507-69119576	18:20:00	0,99	0,98	0,98	1	1	1	-0,02	0,02	2,89e-05	0,000689	2,74e-05	0,000854
exon_skipping	ZFYVE26	38	14:68220788-68220929	1 day, 13:39:00	0,92	1	0,91	0,98	1	0,98	-0,06	0,06	0,0284	0,165	0,0138	0,0977
exon_skipping	AC012652.1	4	15:41554954-41555081	03:05:00	0,91	0,95	1	1	0,97	1	-0,05	0,05	0,0106	0,081	0,00694	0,0607
exon_skipping	RPL36	3	19:5691330-5691464	02:04:00	1	1	1	1	1	1	0	0	3,66e-05	0,000838	3,01e-05	0,000917
exon_skipping	FAM190	5	10:86177527-86177617	03:07:00	0,93	0,99	0,98	1	1	1	-0,02	0,02	0,0446	0,221	0,172	0,414
exon_skipping	WHSC1L1	7	8:38184248-38184374	06:08:00	0,99	0,99	0,98	1	0,99	0,99	-0,01	0,01	0,0464	0,227	0,0352	0,179
exon_skipping	HACE1	26	6:105178178-105178291	1 day, 1:27:00	0,99	0,99	1	1	1	1	-0,01	0,01	0,0394	0,203	0,166	0,406
exon_skipping	TBC1D23	15	3:100030677-100030721	14:16:00	0,82	0,89	0,92	0,98	0,99	1	-0,1	0,1	6,5e-13	8,55e-11	1,63e-10	2,63e-08
exon_skipping	AP3D1	31	19:2108686-2108765	1 day, 6:32:00	0,93	0,93	0,92	0,98	1	0,97	-0,05	0,05	1,31e-12	1,64e-10	4,49e-09	4,75e-07
exon_skipping	PCM1	3	8:17793098-17793215	02:04:00	1	1	1	1	1	0,98	0	0	0,0465	0,227	0,185	0,433
exon_skipping	WDR45	15	X:48932795-48932940	14:16:00	0,9	0,85	0,92	0,99	0,99	0,98	-0,09	0,09	2,74e-12	3,22e-10	7,37e-13	2,16e-10
exon_skipping	ABCB8	24	7:150747193-150747343	23:25:00	0,93	1	0,82	0,97	1	1	-0,07	0,07	0,00965	0,0749	0,00636	0,0573
exon_skipping	WDR41	11	5:76733161-76733249	10:12:00	0,99	1	1	1	1	1	0	0	0,0122	0,0895	0,0499	0,221
exon_skipping	PHTF1	11	1:114254368-114254457	10:12:00	0,96	0,99	0,99	1	1	1	-0,01	0,01	0,0305	0,173	0,0829	0,297
exon_skipping	VPS53	11	17:531328-531471	10:12:00	1	1	1	1	0,97	0,97	0,03	0,03	0,0446	0,221	0,0157	0,107
exon_skipping	AP001011.3	35	18:2760650-2760737	1 day, 10:36:00	0,93	0,94	0,97	1	0,97	0,99	-0,05	0,05	0,0021	0,0232	0,00106	0,0153
exon_skipping	FUS	5	16:31195530-31195717	04:06:00	1	0,99	0,99	1	1	1	-0,01	0,01	0,000256	0,00427	7,83e-05	0,00197
exon_skipping	CHD3	34	17:7810919-7811020	1 day, 9:35:00	0,45	0,52	0,49	0,5	0,61	0,72	-0,13	0,13	0,00113	0,0143	0,0432	0,203
exon_skipping	POLG	6	15:89871687-89871766	05:07:00	0,83	0,84	0,88	1	0,98	0,8	-0,14	0,14	3,89e-05	0,000882	0,00287	0,0323
exon_skipping	GCDH	10	19:13007724-13007827	09:11:00	0,87	0,98	1	1	1	1	-0,02	0,02	0,000957	0,0124	0,00669	0,0592
exon_skipping	RCC2	4	1:17752037-17752180	03:05:00	0,99	1	0,99	0,99	0,98	0,99	0	0	0,0295	0,169	0,0349	0,178
exon_skipping	WDR54	7	2:74652002-74652102	06:08:00	0,88	0,9	0,91	0,94	0,96	0,93	-0,04	0,04	0,00139	0,0168	0,0126	0,0917
exon_skipping	KIAA1549	18	7:138529062-138529219	17:19:00	0,95	0,96	1	1	1	1	-0,04	0,04	0,0471	0,229	0,0123	0,0902
exon_skipping	NCAM1	9	11:113092018-113092047	08:10:00	0,35	0,24	0,22	0,44	0,41	0,27	-0,18	0,18	0,0205	0,129	0,0272	0,152
exon_skipping	LIG1	15	19:48639291-48639382	14:16:00	0,94	0,94	0,93	0,99	0,98	0,94	-0,05	0,05	0,000414	0,00638	0,00361	0,0382
exon_skipping	CCT7	6	2:73471125-73471177	05:07:00	0,98	0,99	0,98	1	1	1	-0,01	0,01	1,12e-19	3,76e-17	1,33e-15	6,94e-13
exon_skipping	SART1	10	11:65734730-65734854	09:11:00	0,98	0,97	0,97	1	1	1	-0,03	0,03	3,24e-05	0,000758	0,000613	0,01
exon_skipping	HJURP	5	2:234756043-234756107	04:06:00	0,83	0,83	0,81	0,96	0,91	0,95	-0,12	0,12	2,49e-05	0,000606	1,01e-05	0,000378
exon_skipping	DENND4C	3	9:19296006-19296244	02:04:00	0,79	0,86	0,93	0,86	1	0,98	-0,12	0,12	0,0187	0,121	0,0102	0,0792
exon_skipping	RAD17	20	5:68706320-68706377	19:21:00	0,99	1	0,95	1	1	1	-0,01	0,01	0,000153	0,00279	2,27e-05	0,000735
exon_skipping	KIAA0913	10	10:75551082-75551257	09:11:00	0,69	0,81	0,81	0,98	0,94	0,95	-0,14	0,14	1,52e-09	1,1e-07	3,1e-07	1,88e-05
exon_skipping	SEC23A	4	14:39561745-39561831	03:05:00	1	1	0,99	0,99	0,99	0,99	0,01	0,01	0,0119	0,088	0,0124	0,0909
exon_skipping	UPF1	20	19:18974979-18975060	19:21:00	0,97	0,96	0,99	1	1	1	-0,03	0,03	3,93e-06	0,000125	0,000203	0,00421
exon_skipping	POLR3A	26	10:79743678-79743770	1 day, 1:27:00	0,94	0,98	1	0,99	0,99	0,98	-0,01	0,01	0,047	0,229	0,0189	0,12
exon_skipping	RPS27A	4	2:55460499-55460557	03:05:00	1	1	1	1	1	1	0	0	5,91e-11	5,44e-09	1,05e-10	1,85e-08
exon_skipping	CLINT1	9	5:157230658-157230727	08:10:00	0,99	0,99	0,96	1	1	1	-0,01	0,01	3,13e-05	0,000738	2,88e-06	0,00013
exon_skipping	KIAA1731	20	11:93455120-93455216	19:21:00	0,88	0,96	0,89	1	0,99	0,99	-0,1	0,1	1,15e-05	0,000314	1,96e-06	9,48e-05
exon_skipping	NEK1	7	4:170510598-170510665	06:08:00	0,9	0,95	0,96	1	1	0,95	-0,05	0,05	0,0131	0,0935	0,00549	0,0515
exon_skipping	CC2D1B	16	1:52822673-52822846	15:17:00	0,86	0,83	0,83	0,96	0,93	0,92	-0,1	0,1	0,000553	0,00801	0,000239	0,00484
exon_skipping	EIF3L	5	22:38254686-38254747	04:06:00	0,99	0,99	0,99	1	1	0,99	-0,01	0,01	2,58e-05	0,000624	2,3e-05	0,000741
exon_skipping	AKAP9	51	7:91737808-91737947	2 days, 2:52:00	1	0,99	0,97	1	1	1	-0,01	0,01	0,0325	0,178	0,00535	0,0506
exon_skipping	POLG2	6	17:62479036-62479116	05:07:00	0,98	0,98	0,97	1	1	0,99	-0,02	0,02	0,0118	0,0874	0,00731	0,0629
exon_skipping	NPLOC4	5	17:79577236-79577284	04:06:00	0,97	0,97	0,97	1	0,99	0,99	-0,02	0,02	0,000822	0,011	0,000416	0,0074
exon_skipping	ZC3H7B	13	22:41737092-41737150	12:15:00	0,98	0,98	1	1	1	1	-0,02	0,02	0,0174	0,114	0,0093	0,0745
exon_skipping	DNM1L	16	12:32890799-32890876	15:17:00	0,31	0,38	0,27	0,4	0,42	0,39	-0,09	0,09	0,0051	0,0465	0,00442	0,044
exon_skipping	SYNGAP1	12	6:33408506-33408742	11:13:00	0,94	0,97	0,97	1	1	1	-0,03	0,03	0,0178	0,116	0,00307	0,0339
exon_skipping	COPS6	6	7:99688525-99688572	05:07:00	0,91	0,93	0,93	0,97	0,99	0,97	-0,04	0,04	7,15e-15	1,29e-12	1,97e-09	2,46e-07
exon_skipping	GGA3	16	17:73235456-73235652	15:17:00	0,98	0,96	0,98	1	1	1	-0,02	0,02	0,00274	0,0287	0,0196	0,123
exon_skipping	EME1	6	17:48456429-48456585	05:07:00	1	0,98	0,97	1	1	1	-0,02	0,02	0,00537	0,0484	0,00106	0,0153
exon_skipping	CDK4	3	12:58144990-58145125	02:04:00	0,99	0,99	0,98	1	1	1	-0,01	0,01	1,96e-09	1,4e-07	4,19e-09	4,45e-07
exon_skipping	KDM1A	13	1:23398617-23398690	12:14:00	1	0,99	1	1	1	1	0	0	0,0315	0,175	0,0806	0,293
exon_skipping	HUWE1	60	X:53584343-53584388	59:61	0,98	1	1	1	1	1	0	0	0,000213	0,0037	0,00491	0,0475
exon_skipping	CTNNAL1	15	9:111710466-111710514	14:17:00	0,99	0,98	0,97	1	1	1	-0,02	0,02	1,05e-06	3,92e-05	6,93e-05	0,00179
exon_skipping	AP3M2	9	8:42024682-42024889	08:10:00	0,99	0,96	0,98	0,99	1	1	-0,02	0,02	0,00777	0,0636	0,00372	0,039
exon_skipping	PIGS	10	17:26883184-26883284	09:11:00	0,94	0,99	0,95	1	0,99	1	-0,05	0,05	7,53e-09	4,75e-07	1,83e-07	1,22e-05
exon_skipping	PWP2	4	21:45534060-45534159	03:05:00	0,99	0,98	0,98	1	1	1	-0,02	0,02	0,0207	0,13	0,0723	0,277
exon_skipping	DPF2	6	11:65111462-65111540	05:07:00	0,99	0,99	0,99	1	1	1	-0,01	0,01	0,0207	0,13	0,0127	0,0926
exon_skipping	DSE	10	6:116754506-116754713	09:11:00	0,86	0,89	0,94	1	0,97	0,98	-0,09	0,09	5,14e-05	0,00112	9,48e-05	0,0023
exon_skipping	USP37	25	2:219321815-219321884	1 day, 0:26:00	0,91	0,93	0,93	1	1	0,94	-0,07	0,07	0,0124	0,0905	0,0536	0,231
exon_skipping	PRPF40A	9	2:153535570-153535623	08:10:00	0,87	0,9	0,88	0,95	0,96	0,95	-0,07	0,07	1,36e-11	1,42e-09	9,05e-12	2,08e-09
exon_skipping	ATP5C1	9	10:7848937-7848973	08:10:00	0,82	0,71	0,69	0,74	0,71	0,63	0	0	0,000373	0,00585	0,305	0,554
exon_skipping	RBM17	10	10:6155471-6155544	09:11:00	0,99	0,99	0,99	1	1	1	-0,01	0,01	0,0212	0,133	0,0055	0,0515
exon_skipping	HTT	41	4:3201459-3201666	1 day, 16:42:00	0,87	0,84	0,83	0,96	0,88	0,91	-0,07	0,07	0,00472	0,0437	0,00376	0,0393
exon_skipping	TK1	6	17:76171131-76171250	05:07:00	0,96	0,95	0,94	1	0,99	0,98	-0,05	0,05	2,26e-08	1,28e-06	8,66e-08	6,28e-06
exon_skipping	SENP7	5	3:101136437-101136634	04:06:00	0,94	0,94	0,92	0,93	0,86	0,85	0,08	0,08	0,0323	0,177	0,0691	0,27
exon_skipping	RPS16	4	19:39924162-39924209	03:05:00	1	1	1	1	1	1	0	0	6,93e-11	6,33e-09	3,09e-09	3,5e-07
exon_skipping	RAD1	5	5:34913575-34913683	04:06:00	0,69	0,88	0,74	0,86	0,87	0,94	-0,13	0,13	2,32e-07	1,02e-05	0,00445	0,0442
exon_skipping	TMEM85	4	15:34520630-34520790	03:05:00	0,87	0,87	0,86	0,87	0,94	0,89	-0,02	0,02	0,0261	0,155	0,0256	0,146
exon_skipping	CLK1	5	2:201724848-201725154	04:06:00	0,5	0,48	0,53	0,17	0,25	0,49	0,25	0,25	2,32e-19	7,36e-17	0,00981	0,0772
exon_skipping	ATP6V1H	9	8:54723724-54723777	08:10:00	0,67	0,71	0,68	0,92	0,87	0,89	-0,21	0,21	2,94e-11	2,87e-09	6,25e-12	1,47e-09
exon_skipping	RPLP0	6	12:120636357-120636542	05:07:00	0,97	0,97	0,98	0,97	0,97	0,97	0	0	0,0267	0,158	0,456	0,673
exon_skipping	HUWE1	76	X:53565796-53566041	75:77	0,99	0,99	0,98	1	0,99	1	-0,01	0,01	0,000357	0,00565	0,000228	0,00464
exon_skipping	TIMM9	3	14:58890726-58890813	02:04:00	0,9	0,9	0,9	0,91	0,93	0,94	-0,03	0,03	0,000177	0,00317	0,223	0,484
exon_skipping	YTHDF2	4	1:29068915-29070498	03:05:00	0,85	0,92	0,91	0,91	0,93	0,93	-0,02	0,02	0,00432	0,0408	0,114	0,341
exon_skipping	DHRS11	7	17:34956401-34956466	06:08:00	0,98	0,97	0,98	0,99	1	1	-0,02	0,02	0,0336	0,182	0,0258	0,147
exon_skipping	CEP164	22	11:117261715-117261931	21:23:00	1	0,98	0,96	1	1	1	-0,02	0,02	0,0423	0,213	0,00912	0,0736
exon_skipping	IFNGR2	6	21:34804484-34804643	05:07:00	1	0,99	0,99	1	1	1	-0,01	0,01	0,0154	0,106	0,00191	0,0238
exon_skipping	HECTD1	34	14:31583083-31583265	1 day, 9:35:00	0,9	0,96	0,95	0,91	0,88	0,93	0,04	0,04	0,0308	0,174	0,0264	0,149
exon_skipping	ATM	11	11:108119660-108119829	10:12:00	0,95	0,91	0,91	1	0,96	1	-0,09	0,09	0,00116	0,0145	0,00109	0,0156
exon_skipping	TTBK2	4	15:43132558-43132631	03:05:00	0,84	1	0,91	1	1	1	-0,09	0,09	0,0286	0,166	0,081	0,294
exon_skipping	SEC23B	14	20:18522940-18523046	13:15:00	0,94	0,95	0,96	1	0,99	1	-0,05	0,05	5,74e-08	2,98e-06	3,18e-08	2,6e-06
exon_skipping	MKNK2	5	19:2046185-2046282	04:06:00	0,92	0,91	0,95	1	0,98	0,98	-0,06	0,06	4,61e-07	1,88e-05	3,99e-06	0,000172
exon_skipping	ZNF274	6	19:58721327-58721439	05:07:00	0,89	0,87	0,88	1	1	0,98	-0,12	0,12	7,46e-05	0,00153	6,65e-05	0,00173
exon_skipping	GMNN	6	6:24784672-24784782	05:07:00	0,99	1	1	1	1	1	0	0	0,00694	0,0589	0,0359	0,182
exon_skipping	DUS3L	4	19:5788368-5788409	03:05:00	0,83	0,93	0,95	0,98	1	1	-0,07	0,07	9,55e-06	0,000267	2,97e-05	0,000907
exon_skipping	ZC3H18	15	16:88694030-88694190	14:16:00	0,96	0,98	1	1	1	1	-0,02	0,02	0,0321	0,177	0,00499	0,0481
exon_skipping	GLTSCR2	2	19:48250224-48250288	01:03:00	0,98	0,99	0,98	0,98	0,99	1	-0,01	0,01	0,00114	0,0143	0,00337	0,0364
exon_skipping	UBAP1	7	9:34241183-34242106	06:08:00	1	0,99	0,98	1	1	1	-0,01	0,01	0,0377	0,197	0,171	0,414
exon_skipping	AP4M1	5	7:99700487-99700583	04:06:00	0,98	1	0,91	1	1	1	-0,02	0,02	0,0289	0,167	0,00667	0,0591
exon_skipping	XRN2	5	20:21309197-21309308	04:06:00	0,98	0,99	1	1	1	0,99	-0,01	0,01	0,0166	0,111	0,00593	0,0545
exon_skipping	AASDHPPT	5	11:105965310-105965381	04:06:00	1	0,99	0,99	1	1	1	-0,01	0,01	0,00889	0,0704	0,0384	0,189
exon_skipping	ZNF143	9	11:9517850-9517925	08:10:00	0,88	0,92	1	1	0,95	1	-0,08	0,08	0,00351	0,035	0,00463	0,0455
exon_skipping	VCL	23	10:75871667-75871870	22:24:00	0,02	0,01	0,02	0	0	0	0,02	0,02	0,00296	0,0305	0,00143	0,0191
exon_skipping	PABPC4	9	1:40030358-40030445	08:10:00	0,89	0,91	0,88	0,98	0,98	0,98	-0,09	0,09	6,53e-29	5,41e-26	7,19e-11	1,36e-08
exon_skipping	ZNF598	6	16:2051584-2051701	05:07:00	0,98	0,99	0,96	1	1	1	-0,02	0,02	4,05e-05	0,000912	0,00105	0,0152
exon_skipping	RNF150	6	4:141847131-141847227	05:07:00	0,85	0,97	0,81	1	1	1	-0,15	0,15	3,52e-05	0,000809	3,62e-06	0,000158
exon_skipping	FANCD2	8	3:10080963-10081041	07:09:00	0,95	0,99	0,98	1	0,99	0,99	-0,01	0,01	0,000326	0,00525	0,000287	0,0056
exon_skipping	DDIT4	2	10:74033915-74034179	01:03:00	1	1	1	1	1	1	0	0	0,0367	0,193	0,0967	0,319
exon_skipping	ASB6	2	9:132402820-132403001	01:03:00	0,96	0,97	0,97	1	1	1	-0,03	0,03	0,0156	0,106	0,00218	0,0262
exon_skipping	ACTR1A	9	10:104241594-104241655	08:10:00	1	0,99	0,99	1	1	1	-0,01	0,01	0,0021	0,0232	0,0133	0,0952
exon_skipping	USP5	14	12:6971634-6971722	13:15:00	1	1	0,98	1	1	1	0	0	0,0434	0,217	0,115	0,342
exon_skipping	ZCCHC11	5	1:52975268-52975384	04:06:00	0,97	0,97	0,98	0,99	0,99	0,99	-0,02	0,02	0,0118	0,0877	0,0197	0,124
exon_skipping	C13orf27	5	13:103419623-103419828	04:06:00	0,48	0,85	0,73	0,68	0,82	0,85	-0,09	0,09	0,0321	0,177	0,166	0,406
exon_skipping	C6orf72	7	6:149903576-149903739	06:08:00	0,96	0,96	0,94	1	1	1	-0,04	0,04	5,61e-13	7,57e-11	6,37e-14	2,55e-11
exon_skipping	ECD	9	10:74906034-74906119	08:11:00	0,98	0,99	0,98	1	1	0,99	-0,02	0,02	0,0442	0,22	0,0227	0,135
exon_skipping	AF196779.12	13	X:48932795-48932940	12:14:00	0,9	0,85	0,92	0,99	0,99	0,98	-0,09	0,09	2,74e-12	3,22e-10	7,37e-13	2,16e-10
exon_skipping	MELK	3	9:36583624-36583709	02:04:00	0,62	0,73	0,74	0,71	0,75	0,79	-0,02	0,02	0,0285	0,166	0,126	0,355
exon_skipping	RG9MTD3	6	9:37769938-37770016	05:07:00	0,91	0,94	0,97	0,96	1	1	-0,06	0,06	0,0362	0,191	0,0149	0,103
exon_skipping	MOCS2	2	5:52405081-52405332	01:03:00	0,01	0,07	0,07	0,01	0,01	0,04	0,06	0,06	0,0135	0,0962	0,0169	0,112
exon_skipping	MYO18A	33	17:27423779-27423933	1 day, 8:34:00	0,91	0,95	0,94	1	0,98	1	-0,06	0,06	0,0156	0,106	0,00551	0,0516
exon_skipping	ARFGAP2	15	11:47188057-47188150	14:16:00	1	0,99	0,97	1	1	1	-0,01	0,01	0,045	0,223	0,119	0,346
exon_skipping	TM9SF2	8	13:100191700-100191811	07:09:00	1	0,99	0,98	1	1	0,99	-0,01	0,01	0,016	0,108	0,00488	0,0473
exon_skipping	ZCCHC17	6	1:31810022-31810122	05:07:00	0,97	0,97	0,97	0,99	1	1	-0,03	0,03	4,19e-05	0,00094	2,96e-05	0,000906
exon_skipping	MUTYH	6	1:45799085-45799275	05:07:00	0,95	0,96	0,96	1	0,98	1	-0,04	0,04	0,000957	0,0124	0,000407	0,00726
exon_skipping	HSPA4	7	5:132412346-132412590	06:08:00	1	1	1	1	1	1	0	0	0,0248	0,149	0,128	0,357
exon_skipping	EIF4G2	21	11:10821099-10821303	20:22:00	0,99	1	0,99	1	1	1	-0,01	0,01	7,3e-06	0,000211	0,00026	0,00518
exon_skipping	MBOAT2	12	2:9002401-9002452	11:13:00	0,07	0,07	0,05	0,01	0,03	0,03	0,04	0,04	0,00507	0,0463	0,00542	0,0511
exon_skipping	BAT2	22	6:31602909-31603049	21:23:00	1	0,99	0,99	1	1	1	-0,01	0,01	2,21e-05	0,000551	0,00101	0,0148
exon_skipping	XYLB	12	3:38415953-38415993	11:13:00	0,79	0,71	0,78	0,83	0,86	0,86	-0,08	0,08	0,0267	0,158	0,029	0,158
exon_skipping	MGEA5	3	10:103573312-103573363	02:04:00	0,99	0,99	1	1	1	1	-0,01	0,01	0,0228	0,14	0,129	0,357
exon_skipping	EXOC6B	8	2:72786582-72786650	07:09:00	0,9	0,88	1	1	1	0,98	-0,1	0,1	0,00199	0,0223	0,00234	0,0276
exon_skipping	TRAK2	4	2:202265741-202265817	03:05:00	0,79	0,61	0,71	0,96	0,82	0,79	-0,12	0,12	0,000412	0,00636	0,000363	0,00668
exon_skipping	FDPS	10	1:155289585-155289719	09:11:00	0,91	0,92	0,95	0,96	0,96	0,94	-0,03	0,03	5,2e-05	0,00113	0,0675	0,266
exon_skipping	PIK3C2A	10	11:17156658-17156706	09:11:00	0,93	0,98	0,91	1	1	1	-0,07	0,07	0,000203	0,00356	1,28e-05	0,00046
exon_skipping	COPB1	25	11:14490227-14490406	1 day, 0:26:00	0,99	1	0,99	1	1	1	-0,01	0,01	0,0331	0,18	0,109	0,335
exon_skipping	ELP2	2	18:33713201-33713279	01:03:00	0,97	0,97	0,98	0,99	0,99	0,99	-0,02	0,02	0,00126	0,0155	0,000771	0,012
exon_skipping	IDH3B	10	20:2640345-2640439	09:11:00	0,99	0,98	0,98	1	1	0,99	-0,02	0,02	0,00261	0,0277	0,00238	0,028
exon_skipping	IQGAP3	7	1:156533345-156533458	06:08:00	0,8	0,96	0,9	1	0,98	1	-0,1	0,1	7,99e-05	0,00162	1,67e-05	0,000566
exon_skipping	PRR14	7	16:30664686-30664729	06:08:00	0,94	0,89	0,9	0,99	0,99	1	-0,09	0,09	4,16e-13	5,78e-11	1,24e-10	2,09e-08
exon_skipping	ATP5D	3	19:1244096-1244184	02:04:00	1	1	0,99	1	1	1	0	0	0,0153	0,105	0,0146	0,102
exon_skipping	SBF2	35	11:9817378-9817504	1 day, 10:36:00	0,88	0,97	0,97	1	1	1	-0,03	0,03	0,00268	0,0283	0,0278	0,154
exon_skipping	NDUFV1	5	11:67377852-67378041	04:06:00	1	0,99	0,99	1	1	1	0	0	0,0303	0,173	0,0209	0,129
exon_skipping	SUZ12	9	17:30310018-30310123	08:10:00	0,87	0,89	0,89	0,95	0,98	0,9	-0,06	0,06	2,63e-05	0,000635	0,0177	0,115
exon_skipping	PSMC5	6	17:61907493-61907549	05:07:00	0,98	0,97	0,98	1	0,98	0,99	-0,01	0,01	0,0316	0,175	0,0251	0,144
exon_skipping	PCNA	4	20:5099256-5099323	03:05:00	0,98	0,98	0,99	1	1	1	-0,02	0,02	5,88e-28	4,47e-25	0	0
exon_skipping	SLC4A2	20	7:150771126-150771380	19:21:00	0,99	0,99	1	1	1	1	-0,01	0,01	0,00554	0,0494	0,0298	0,161
exon_skipping	EBF4	9	20:2730047-2730164	08:10:00	0,47	0,58	0,73	0,75	0,78	0,7	-0,17	0,17	0,0104	0,0799	0,056	0,238
exon_skipping	AC025573.1	21	3:184603898-184603944	20:22:00	1	0,98	0,92	1	1	1	-0,02	0,02	0,0297	0,17	0,00299	0,0333
exon_skipping	CHUK	14	10:101961845-101961906	13:15:00	0,88	0,89	0,94	0,97	0,99	0,99	-0,09	0,09	3,87e-13	5,42e-11	2,56e-09	3,06e-07
exon_skipping	SRSF2	3	17:74731854-74731957	02:04:00	0,05	0,05	0,04	0,03	0,03	0,04	0,01	0,01	0,00676	0,0576	0,0805	0,293
exon_skipping	TMEM64	6	8:91643780-91643935	05:07:00	0,98	0,97	1	0,91	0,98	0,91	0,07	0,07	0,0159	0,107	0,0142	0,0995
exon_skipping	GPR108	16	19:6731484-6731533	15:17:00	0,98	0,98	0,99	1	1	1	-0,02	0,02	0,00627	0,0549	0,0223	0,134
exon_skipping	ABCC1	28	16:16225646-16225792	1 day, 3:29:00	1	1	1	0,98	0,98	1	0,02	0,02	0,0408	0,207	0,0155	0,106
exon_skipping	EIF3K	2	19:39110977-39111075	01:03:00	0,95	0,98	0,96	0,98	0,99	0,98	-0,02	0,02	3,71e-07	1,55e-05	0,00077	0,012
exon_skipping	TRMT1	9	19:13220729-13220815	08:10:00	0,51	0,65	0,6	0,73	0,66	0,7	-0,1	0,1	0,000902	0,0119	0,0501	0,222
exon_skipping	CDC45	10	22:19486624-19486674	09:11:00	0,88	0,94	0,92	0,98	0,96	0,95	-0,04	0,04	3,49e-12	3,99e-10	7,29e-05	0,00186
exon_skipping	UNC45A	10	15:91485667-91485835	09:11:00	0,94	0,92	0,99	0,99	1	0,93	-0,06	0,06	0,00523	0,0474	0,0112	0,0846
exon_skipping	GSTP1	3	11:67351935-67352041	02:04:00	0,99	0,99	1	1	1	0,99	-0,01	0,01	0,031	0,174	0,109	0,335
exon_skipping	SF3B2	9	11:65825785-65825876	08:10:00	0,99	1	1	1	1	1	0	0	0,00237	0,0255	0,000677	0,0109
exon_skipping	RIC8A	8	11:212837-212981	07:09:00	0,92	0,97	0,96	1	0,99	1	-0,04	0,04	2,51e-05	0,000611	6,15e-06	0,000249
exon_skipping	WDR44	3	X:117521301-117521377	02:04:00	0,95	0,98	0,91	1	0,99	0,98	-0,04	0,04	0,0195	0,125	0,00667	0,0591
exon_skipping	NAPA	7	19:47996673-47996750	06:08:00	0,99	1	0,99	1	1	1	-0,01	0,01	0,015	0,104	0,00421	0,0423
exon_skipping	DOT1L	11	19:2207573-2207679	10:12:00	0,97	0,95	0,97	1	1	1	-0,03	0,03	0,000435	0,00661	5,19e-05	0,00143
exon_skipping	DNAJC7	14	17:40133873-40134025	13:15:00	1	0,99	0,99	1	1	1	-0,01	0,01	0,000722	0,00991	0,00018	0,00382
exon_skipping	RP5-900K19.1	3	7:99056770-99056886	02:04:00	0,95	0,95	0,95	0,96	0,98	0,97	-0,02	0,02	6,49e-07	2,55e-05	0,029	0,158
exon_skipping	CDC23	2	5:137548680-137548752	01:03:00	0,99	0,98	1	0,99	1	1	-0,01	0,01	0,0319	0,176	0,0145	0,101
exon_skipping	LUC7L	5	16:258600-259774	04:06:00	0,45	0,43	0,44	0,55	0,66	0,52	-0,11	0,11	2,39e-08	1,35e-06	0,00309	0,034
exon_skipping	OMA1	8	1:58971732-58971881	07:09:00	1	1	1	1	0,98	0,97	0,02	0,02	0,0109	0,0825	0,00347	0,037
exon_skipping	GABARAP	2	17:7144920-7144998	01:03:00	0,98	0,98	0,98	1	0,99	0,99	-0,01	0,01	0,000122	0,00231	9,97e-05	0,0024
exon_skipping	UBR1	13	15:43340590-43340689	12:14:00	0,9	1	0,94	1	1	0,97	-0,06	0,06	0,0307	0,173	0,0108	0,0821
exon_skipping	NFYB	4	12:104524910-104525616	03:05:00	0,02	0,05	0,05	0,08	0,06	0,05	-0,01	0,01	0,0491	0,236	0,197	0,45
exon_skipping	CRELD2	2	22:50312878-50312960	01:03:00	0,96	1	0,94	1	1	1	-0,04	0,04	0,000453	0,00682	0,00377	0,0393
exon_skipping	CEP350	25	1:180023550-180023637	1 day, 0:26:00	0,93	1	1	1	1	1	0	0	0,00815	0,066	0,0465	0,212
exon_skipping	ADRBK1	19	11:67052318-67052454	18:20:00	0,97	0,98	0,96	1	1	1	-0,03	0,03	6,51e-07	2,55e-05	3,68e-07	2,19e-05
exon_skipping	GAK	31	4:853150-853281	1 day, 6:32:00	0,06	0,03	0,03	0,01	0,02	0,01	0,02	0,02	0,0334	0,181	0,0259	0,147
exon_skipping	WDHD1	15	14:55451441-55451578	14:16:00	0,94	0,99	0,99	1	1	1	-0,01	0,01	3,74e-08	2,01e-06	1,54e-07	1,04e-05
exon_skipping	DGKZ	19	11:46395707-46395785	18:20:00	0,97	0,96	0,96	1	1	1	-0,04	0,04	0,000659	0,00924	0,00691	0,0606
exon_skipping	ZNF234	5	19:44654566-44654658	04:06:00	0,86	1	1	1	1	1	0	0	0,0292	0,169	0,0784	0,289
exon_skipping	ILKAP	8	2:239092294-239092381	07:09:00	0,99	1	0,99	1	1	1	-0,01	0,01	0,0288	0,167	0,0108	0,0821
exon_skipping	NUP214	13	9:134019667-134020141	12:14:00	0,94	1	0,98	1	1	1	-0,02	0,02	0,0436	0,217	0,00973	0,0768
exon_skipping	TUBE1	10	6:112393961-112394101	09:11:00	1	0,99	0,99	1	1	1	-0,01	0,01	0,0253	0,151	0,0843	0,299
exon_skipping	ITGA5	19	12:54796767-54796834	18:20:00	0,96	0,98	0,99	1	1	1	-0,02	0,02	0,000746	0,0102	8,91e-05	0,00219
exon_skipping	ATP13A1	7	19:19767656-19767725	06:08:00	0,95	1	1	1	1	1	0	0	0,0307	0,173	0,0951	0,317
exon_skipping	ATIC	7	2:216191545-216191701	06:08:00	1	0,99	0,99	1	1	1	0	0	0,0413	0,209	0,0231	0,137
exon_skipping	TMEM143	3	19:48863329-48863440	02:04:00	0,53	0,42	0,63	0,36	0,44	0,44	0,09	0,09	0,0449	0,222	0,122	0,35
exon_skipping	GARS	14	7:30665850-30665935	12:15:00	1	0,99	1	1	1	1	0	0	0,000206	0,0036	0,000367	0,00673
exon_skipping	LTBP4	20	19:41117979-41118098	19:21:00	0,97	0,91	0,91	1	1	0,97	-0,09	0,09	3,12e-06	0,000103	1,81e-05	0,000603
exon_skipping	RFX5	5	1:151318404-151318437	04:06:00	0,96	0,95	0,97	1	0,97	0,97	-0,01	0,01	0,00727	0,0609	0,00686	0,0602
exon_skipping	SH3BP1	12	22:38042825-38042936	11:13:00	0,97	1	0,81	1	1	1	-0,03	0,03	0,00347	0,0346	0,0448	0,207
exon_skipping	C16orf28	13	16:1421520-1421612	12:14:00	0,92	0,92	1	1	1	1	-0,08	0,08	0,0298	0,171	0,132	0,362
exon_skipping	NBEAL1	43	2:204039870-204040010	1 day, 18:44:00	1	1	1	1	0,88	0,91	0,09	0,09	0,0017	0,0197	0.0005	0,00853
exon_skipping	EIF2AK4	33	15:40318178-40318290	1 day, 8:34:00	0,99	0,98	0,95	1	0,99	1	-0,02	0,02	0,00131	0,016	0,000407	0,00726
exon_skipping	BOD1L	22	4:13582644-13582678	21:23:00	0,97	0,95	0,97	0,99	1	1	-0,03	0,03	0,00388	0,0377	0,0018	0,0227
exon_skipping	RING1	5	6:33178935-33179324	04:06:00	0,96	0,96	0,91	0,98	1	0,99	-0,03	0,03	1,13e-07	5,48e-06	4,41e-08	3,48e-06
exon_skipping	MAGI3	8	1:114161154-114161228	07:09:00	0,01	0,02	0,01	0,06	0,06	0,11	-0,05	0,05	0,000545	0,00793	0,000343	0,00639
exon_skipping	ECT2	26	3:172536338-172536604	1 day, 1:27:00	0,19	0,23	0,17	0,12	0,1	0,1	0,09	0,09	7,66e-07	2,95e-05	8,9e-07	4,8e-05
exon_skipping	RPA2	5	1:28224144-28224218	04:06:00	0,96	0,97	0,98	0,99	0,99	0,99	-0,03	0,03	4,39e-07	1,81e-05	2,72e-07	1,68e-05
exon_skipping	BZW1	6	2:201680390-201680484	05:07:00	0,99	0,99	1	1	1	1	-0,01	0,01	0,00354	0,0352	0,0277	0,154
exon_skipping	CHMP7	9	8:23116579-23116639	08:10:00	0,92	0,96	0,94	0,99	0,97	0,95	-0,03	0,03	0,0268	0,158	0,0217	0,132
exon_skipping	RNF215	3	22:30782059-30782130	02:04:00	1	0,94	0,94	1	1	1	-0,06	0,06	0,0011	0,014	0,0101	0,0788
exon_skipping	POLR3E	16	16:22335675-22335734	15:17:00	0,98	1	0,98	1	1	1	-0,02	0,02	0,000622	0,00881	0,000112	0,00264
exon_skipping	ATP6V1C1	3	8:104054568-104054635	02:04:00	0,99	0,98	1	1	1	1	-0,01	0,01	0,0332	0,181	0,00589	0,0542
exon_skipping	TAF15	8	17:34160911-34160945	07:09:00	0,92	0,92	0,95	0,97	0,98	0,98	-0,06	0,06	2,7e-20	9,65e-18	3,59e-09	3,96e-07
exon_skipping	AC005076.1	11	7:86810625-86810657	10:12:00	1	1	1	0,96	0,99	1	0,01	0,01	0,00489	0,0449	0,0475	0,215
exon_skipping	CYTH2	3	19:48973860-48973926	02:04:00	0,96	1	0,98	1	1	1	-0,02	0,02	0,011	0,083	0,00239	0,0281
exon_skipping	GNG2	4	14:52344335-52344375	02:06:00	0,92	0,81	0,81	1	1	0,92	-0,19	0,19	0,00958	0,0745	0,00325	0,0353
exon_skipping	CNPY3	3	6:42902213-42902336	02:04:00	1	0,78	1	1	1	1	0	0	0,0347	0,186	0,00835	0,069
exon_skipping	SLC6A8	7	X:152958496-152958630	06:08:00	0,96	0,97	0,94	0,99	0,99	1	-0,03	0,03	0,00132	0,0161	0,00168	0,0216
exon_skipping	INTS1	30	7:1519953-1520077	1 day, 5:31:00	0,99	0,93	0,99	1	1	1	-0,01	0,01	0,000419	0,00644	0,0163	0,109
exon_skipping	EIF2A	10	3:150289745-150290316	09:11:00	0,95	0,98	0,96	0,99	0,99	0,97	-0,03	0,03	0,0116	0,0862	0,0247	0,143
exon_skipping	AP1G2	18	14:24031171-24031316	17:19:00	0,71	0,78	0,85	0,92	0,9	0,9	-0,12	0,12	2,53e-08	1,42e-06	6,44e-05	0,00169
exon_skipping	LRP5	5	11:68133039-68133170	04:06:00	0,93	1	1	1	1	1	0	0	0,00529	0,0478	0,0258	0,147
exon_skipping	METTL3	7	14:21967908-21967946	06:08:00	1	0,99	0,98	1	1	1	-0,01	0,01	0,00138	0,0167	0,011	0,0834
exon_skipping	AUH	10	9:93978341-93978388	09:11:00	0,96	1	1	0,98	0,92	0,95	0,05	0,05	0,0286	0,166	0,0249	0,144
exon_skipping	C1orf66	4	1:156702777-156702839	03:05:00	0,88	0,91	0,85	0,99	1	0,96	-0,11	0,11	8,41e-15	1,5e-12	1,01e-10	1,8e-08
exon_skipping	HYOU1	4	11:118926462-118926555	03:05:00	0,96	0,99	0,98	1	0,99	1	-0,02	0,02	0,016	0,108	0,0048	0,0468
exon_skipping	HDAC5	8	17:42170044-42170174	07:09:00	1	0,96	0,98	1	1	1	-0,02	0,02	0,0306	0,173	0,0788	0,29
exon_skipping	GNPNAT1	5	14:53247397-53247458	04:06:00	0,99	1	0,99	1	1	1	-0,01	0,01	0,0312	0,174	0,08	0,292
exon_skipping	CDC34	2	19:535837-535923	01:03:00	0,99	0,99	0,99	1	1	1	-0,01	0,01	0,00996	0,0769	0,00426	0,0428
exon_skipping	MOCS1	11	6:39876816-39876878	10:12:00	0,82	0,72	0,81	0,96	0,9	0,93	-0,12	0,12	0,000528	0,00773	0,000313	0,00597
exon_skipping	STXBP5	16	6:147635400-147635467	15:17:00	1	0,97	0,98	0,91	0,84	1	0,07	0,07	0,0103	0,0793	0,0128	0,0928
exon_skipping	TNRC6B	12	22:40673081-40673155	11:13:00	0,96	1	0,93	1	1	1	-0,04	0,04	0,013	0,0934	0,00194	0,0241
exon_skipping	PAN2	26	12:56712021-56712218	1 day, 1:27:00	0,88	0,89	0,89	0,88	0,93	0,92	-0,03	0,03	0,0331	0,18	0,175	0,418
exon_skipping	SH3GLB1	4	1:87188223-87188356	03:05:00	0,99	0,99	0,97	1	1	0,99	-0,01	0,01	0,00423	0,0402	0,0025	0,029
exon_skipping	CAPZA2	8	7:116546317-116546396	07:09:00	0,98	0,99	0,99	0,99	0,99	0,99	-0,01	0,01	0,0192	0,123	0,00799	0,0671
exon_skipping	TEX10	14	9:103070782-103070963	13:15:00	0,9	0,96	0,93	1	1	0,97	-0,08	0,08	1,89e-05	0,000479	6,58e-06	0,000265
exon_skipping	PLCG1	25	20:39800833-39800929	1 day, 0:26:00	0,95	0,94	0,95	0,99	1	0,99	-0,05	0,05	2,71e-12	3,21e-10	1,47e-12	3,97e-10
exon_skipping	CASP9	10	1:15820387-15820496	09:11:00	0,98	0,99	0,96	1	1	1	-0,02	0,02	0,0333	0,181	0,343	0,583
exon_skipping	HNRNPUL2	3	11:62491386-62491462	02:04:00	0,99	0,99	0,99	1	1	1	-0,01	0,01	0,000507	0,00747	9,32e-05	0,00227
exon_skipping	MAPKAPK5	9	12:112321385-112321572	08:10:00	0,95	0,95	0,96	0,98	0,98	0,98	-0,03	0,03	0,00699	0,0592	0,00328	0,0356
exon_skipping	RANGAP1	11	22:41660668-41660847	10:12:00	0,97	0,97	0,97	0,99	0,99	0,97	-0,02	0,02	0,0122	0,0895	0,0395	0,192
exon_skipping	PLOD1	13	1:12024232-12024357	12:14:00	0,93	0,93	0,9	0,99	0,98	1	-0,06	0,06	6,31e-08	3,24e-06	1,7e-06	8,33e-05
exon_skipping	AP3D1	18	19:2116206-2116277	17:19:00	1	0,97	0,98	1	1	1	-0,02	0,02	0,00482	0,0445	0,00221	0,0265
exon_skipping	CLK3	5	15:74914461-74914557	04:06:00	0,81	0,84	0,89	0,74	0,73	0,87	0,1	0,1	0,00434	0,0409	0,00538	0,0508
exon_skipping	ALDOA	13	16:30080139-30080311	12:14:00	1	1	1	1	1	1	0	0	0,00162	0,0189	0,0127	0,0922
exon_skipping	TMEM120B	10	12:122212564-122212628	09:11:00	0,91	0,82	0,9	0,97	0,94	0,94	-0,05	0,05	0,00225	0,0246	0,00494	0,0477
exon_skipping	TBC1D12	8	10:96269848-96269936	07:09:00	0,94	0,91	0,99	1	0,98	1	-0,06	0,06	0,00513	0,0467	0,00165	0,0213
exon_skipping	C15orf23	7	15:40683694-40683755	06:08:00	0,94	0,94	0,98	0,98	0,98	1	-0,05	0,05	1,49e-07	6,88e-06	4,84e-06	0,000203
exon_skipping	DYNC1H1	69	14:102508565-102508625	68:70	0,98	1	0,99	1	1	1	-0,01	0,01	0,000123	0,00233	0,00131	0,0179
exon_skipping	ZSCAN21	2	7:99649101-99649233	01:03:00	0,67	0,61	0,56	0,83	0,78	0,67	-0,17	0,17	0,0447	0,222	0,039	0,191
exon_skipping	C21orf59	3	21:33979959-33980026	02:04:00	0,96	0,97	0,97	0,99	0,99	0,99	-0,02	0,02	0,000169	0,00304	0,000174	0,00374
exon_skipping	CBY1	5	22:39067075-39067193	04:06:00	0,96	0,97	0,97	1	0,99	0,99	-0,03	0,03	3,56e-05	0,000818	0,000136	0,00307
exon_skipping	NME4	5	16:449379-449480	04:06:00	0,96	0,97	0,97	0,99	0,99	0,98	-0,02	0,02	2,15e-05	0,000538	0,00375	0,0392
exon_skipping	CDAN1	7	15:43026424-43026544	06:08:00	0,58	0,58	0,6	0,9	1	0,8	-0,31	0,31	1,3e-10	1,15e-08	5,78e-08	4,43e-06
exon_skipping	KDELR3	3	22:38875598-38875756	02:04:00	0,96	0,94	1	0,98	0,99	1	-0,02	0,02	0,031	0,174	0,0246	0,142
exon_skipping	HNRNPH1	5	5:179046270-179046408	04:06:00	0,78	0,83	0,83	0,88	0,89	0,92	-0,06	0,06	1,07e-36	1,63e-33	3,83e-07	2,26e-05
exon_skipping	PLXNB2	18	22:50721479-50721615	17:19:00	0,91	0,92	0,86	0,99	1	1	-0,09	0,09	5,04e-12	5,65e-10	8,22e-11	1,51e-08
exon_skipping	MRC2	24	17:60766883-60767121	23:25:00	0,97	0,82	0,92	0,98	1	1	-0,08	0,08	0,0124	0,0902	0,00648	0,058
exon_skipping	GOLIM4	7	3:167758574-167758657	06:08:00	0,88	0,95	0,95	0,99	0,99	0,99	-0,04	0,04	2,76e-11	2,73e-09	1,03e-08	9,93e-07
exon_skipping	PMM1	5	22:41980285-41980376	04:06:00	0,75	0,76	0,76	0,88	0,89	0,78	-0,13	0,13	0,000437	0,00664	0,000502	0,00856
exon_skipping	EZH1	6	17:40874813-40874933	05:07:00	0,97	0,98	0,97	1	1	0,99	-0,03	0,03	0,0151	0,104	0,00688	0,0604
exon_skipping	SLAIN2	4	4:48381707-48381865	03:05:00	1	0,94	0,99	1	1	1	-0,01	0,01	0,0317	0,175	0,00485	0,0472
exon_skipping	PRPF19	14	11:60665573-60665743	13:15:00	0,99	1	0,99	1	1	1	-0,01	0,01	3,12e-07	1,33e-05	0,000104	0,00248
exon_skipping	PHF2	20	9:96437962-96438071	19:21:00	0,98	0,98	0,95	1	1	0,98	-0,02	0,02	0,045	0,222	0,0161	0,108
exon_skipping	CD70	2	19:6590114-6590147	01:03:00	0,93	0,87	0,9	1	1	1	-0,1	0,1	0,0318	0,176	0,351	0,59
exon_skipping	SDHA	9	5:235259-235454	08:10:00	1	0,99	0,98	1	1	1	-0,01	0,01	0,000266	0,00442	0,00338	0,0364
exon_skipping	AURKB	3	17:8111056-8111158	02:04:00	0,96	0,97	0,96	0,99	1	0,99	-0,03	0,03	2,64e-10	2,23e-08	1,8e-06	8,78e-05
exon_skipping	ARL5B	4	10:18961551-18961634	03:05:00	0,93	0,94	0,98	0,97	1	0,97	-0,03	0,03	0,014	0,0989	0,0279	0,154
exon_skipping	NPC2	2	14:74953032-74953139	01:03:00	1	1	1	1	0,99	0,99	0,01	0,01	0,0422	0,212	0,26	0,521
exon_skipping	SUPV3L1	13	10:70962195-70962275	12:14:00	0,97	0,93	0,99	1	1	0,99	-0,03	0,03	3,12e-05	0,000737	2,31e-05	0,000745
exon_skipping	LARP1	9	5:154173360-154173560	08:10:00	0,93	0,92	0,92	0,98	0,98	1	-0,06	0,06	1,78e-10	1,54e-08	1,18e-08	1,12e-06
exon_skipping	SMARCC1	7	3:47770515-47770584	06:08:00	0,99	0,98	0,99	1	0,99	1	-0,01	0,01	9,08e-05	0,00179	6,89e-05	0,00178
exon_skipping	NCAPG2	16	7:158461088-158461184	15:18:00	0	0,02	0,01	0,01	0	0	0	0	0,0289	0,167	0,025	0,144
exon_skipping	MRAS	7	3:138119376-138119455	06:08:00	0,81	1	1	1	1	1	0	0	0,00676	0,0577	0,00135	0,0183
exon_skipping	RPL10	6	X:153628805-153628967	05:07:00	0,95	0,95	0,95	0,97	0,97	0,97	-0,02	0,02	1,04e-39	2,23e-36	5,48e-06	0,000226
exon_skipping	SNX6	6	14:35073341-35073474	05:07:00	0,04	0,03	0,02	0	0	0,02	0,02	0,02	0,000128	0,0024	0,000441	0,00773
exon_skipping	MYBBP1A	25	17:4443643-4443779	1 day, 0:26:00	0,94	0,94	0,95	0,99	0,99	0,97	-0,05	0,05	0,000139	0,00258	0,000657	0,0106
exon_skipping	TCF7	13	5:133480488-133480560	12:14:00	0,13	0,21	0,13	0	0	0	0,13	0,13	0,000337	0,00541	2,82e-05	0,000871
exon_skipping	C8orf33	3	8:146278448-146278532	02:04:00	0,98	0,98	0,98	1	0,99	1	-0,02	0,02	0,000851	0,0114	0,000268	0,0053
exon_skipping	PAX6	12	11:31815580-31815662	11:13:00	0,94	1	0,98	1	1	1	-0,02	0,02	0,0151	0,104	0,0467	0,212
exon_skipping	LAMB2	8	3:49168173-49168293	07:09:00	1	0,97	0,94	1	0,99	1	-0,03	0,03	0,0025	0,0267	0,00104	0,015
exon_skipping	CPD	10	17:28765993-28766095	09:11:00	0,95	0,96	0,97	0,97	0,99	1	-0,03	0,03	0,000687	0,00955	0,00103	0,015
exon_skipping	PTK7	15	6:43111155-43111358	14:16:00	1	0,98	0,98	0,99	0,97	0,93	0,02	0,02	0,019	0,122	0,0177	0,115
exon_skipping	HDAC7	18	12:48183596-48183703	17:19:00	1	1	0,86	1	1	1	0	0	0,0152	0,105	0,00207	0,0252
exon_skipping	RPTOR	35	17:78936261-78936377	1 day, 10:36:00	0,95	0,92	0,91	0,99	1	1	-0,08	0,08	5,4e-05	0,00117	1,55e-05	0,000537
exon_skipping	SAMD11	4	1:866419-866469	03:05:00	1	0,97	0,98	1	1	1	-0,02	0,02	0,00188	0,0213	0,0112	0,0845
exon_skipping	RNH1	3	11:504824-504996	02:04:00	0,61	0,63	0,59	0,7	0,75	0,67	-0,09	0,09	0,00629	0,055	0,00653	0,0582
exon_skipping	CDK8	5	13:26956951-26957008	04:06:00	0,86	0,97	0,88	0,94	1	0,99	-0,1	0,1	0,00292	0,0302	0,0011	0,0158
exon_skipping	PLEKHA5	10	12:19413883-19413955	09:11:00	0,9	1	0,96	1	1	1	-0,04	0,04	0,00593	0,0523	0,00101	0,0148
exon_skipping	NT5C2	20	10:104851321-104851372	19:21:00	0,98	0,98	1	1	1	1	-0,02	0,02	0,00243	0,0261	0,0221	0,133
exon_skipping	LENG8	7	19:54966130-54966271	06:08:00	0,99	0,98	0,99	1	1	1	-0,01	0,01	4,66e-07	1,9e-05	2,54e-05	0,000803
exon_skipping	ZBTB8OS	6	1:33093109-33093145	05:07:00	0,98	0,99	1	1	1	1	-0,01	0,01	0,00358	0,0355	0,0232	0,137
exon_skipping	PYGL	5	14:51390687-51390818	04:06:00	0,99	0,99	0,99	1	1	1	-0,01	0,01	5,11e-12	5,72e-10	6,55e-09	6,69e-07
exon_skipping	SMG5	7	1:156242111-156242189	06:08:00	0,95	0,93	0,96	0,98	0,97	0,98	-0,03	0,03	0,00277	0,029	0,00195	0,0241
exon_skipping	IMPDH1	9	7:128040149-128040236	08:10:00	1	0,98	1	1	1	1	0	0	0,0411	0,208	0,108	0,333
exon_skipping	RPL27	2	17:41150766-41150848	01:03:00	1	1	1	1	1	1	0	0	0,00789	0,0643	0,0465	0,212
exon_skipping	TEAD1	13	11:12946459-12946599	12:14:00	0,96	0,96	1	1	1	1	-0,04	0,04	0,00685	0,0583	0,0378	0,187
exon_skipping	TRPT1	7	11:63991572-63991685	06:08:00	0,88	0,85	0,86	0,95	0,94	0,91	-0,09	0,09	0,00226	0,0247	0,015	0,104
exon_skipping	PTK2	33	8:141696731-141696793	1 day, 8:34:00	0,91	0,91	0,92	0,97	0,95	0,97	-0,05	0,05	0,0054	0,0485	0,00286	0,0322
exon_skipping	ATG4A	10	X:107381343-107381421	09:11:00	0,9	0,95	0,93	1	1	1	-0,08	0,08	0,000602	0,00857	5,53e-05	0,0015
exon_skipping	GLG1	13	16:74508444-74508530	12:14:00	0,98	0,99	1	1	1	1	-0,01	0,01	0,00271	0,0285	0,000564	0,00941
exon_skipping	ATL2	9	2:38537451-38537589	08:10:00	1	0,97	0,98	1	1	1	-0,02	0,02	0,00096	0,0125	0,00062	0,0101
exon_skipping	AUP1	10	2:74754375-74754490	09:11:00	0,99	1	1	1	1	1	0	0	0,00978	0,0758	0,00444	0,0441
exon_skipping	ATP9A	7	20:50310547-50310641	06:08:00	0,85	0,94	0,94	1	0,96	1	-0,06	0,06	0,00829	0,0668	0,00279	0,0316
exon_skipping	CRAMP1L	17	16:1717336-1717401	16:18:00	0,82	0,6	0,92	0,85	0,84	0,88	-0,03	0,03	0,0138	0,0976	0,0792	0,29
exon_skipping	FUNDC1	3	X:44397713-44397788	02:04:00	0,93	0,94	0,93	0,99	0,98	1	-0,06	0,06	7,19e-11	6,54e-09	3,59e-09	3,96e-07
exon_skipping	HSF2	5	6:122737366-122737441	04:06:00	0,98	0,99	1	1	1	1	-0,01	0,01	0,00779	0,0637	0,0339	0,175
exon_skipping	USP9X	13	X:41010174-41010310	12:14:00	0,96	0,98	0,97	0,98	1	0,99	-0,02	0,02	0,00072	0,0099	0,000522	0,00884
exon_skipping	HIRIP3	4	16:30005227-30006164	03:05:00	0,72	0,68	0,63	0,82	0,7	0,69	-0,02	0,02	0,00732	0,0612	0,26	0,52
exon_skipping	IGF2R	10	6:160455451-160455554	09:11:00	0,97	0,97	0,96	0,99	0,99	1	-0,03	0,03	0,000263	0,00438	0,000104	0,00248
exon_skipping	REXO4	4	9:136277419-136277612	03:05:00	0,99	0,99	0,97	1	0,99	0,99	-0,01	0,01	0,0378	0,198	0,0134	0,0956
exon_skipping	AARS	6	16:70304099-70304243	05:07:00	1	0,99	0,99	1	1	0,99	0	0	0,00317	0,0323	0,00599	0,0549
exon_skipping	TNPO2	21	19:12814528-12814615	20:22:00	0,96	0,95	0,97	0,99	1	1	-0,03	0,03	4,47e-07	1,84e-05	9,29e-07	4,98e-05
exon_skipping	CASC3	10	17:38324103-38324201	09:11:00	0,97	1	0,98	1	1	1	-0,02	0,02	8,24e-05	0,00166	0,0012	0,0169
exon_skipping	DENND2C	23	1:115130008-115130094	22:24:00	0,76	0,8	0,71	1	1	1	-0,24	0,24	2,97e-08	1,63e-06	2,05e-09	2,54e-07
exon_skipping	TOP2A	29	17:38551701-38551791	1 day, 4:30:00	0,99	0,99	1	1	1	1	-0,01	0,01	3,66e-05	0,000838	2,34e-05	0,000753
exon_skipping	LRRFIP2	20	3:37132958-37133029	19:21:00	0,68	0,7	0,73	0,94	0,95	0,94	-0,24	0,24	1,75e-29	1,57e-26	8,09e-10	1,1e-07
exon_skipping	TRIM33	6	1:114973420-114973534	05:07:00	0,95	0,98	0,95	1	1	0,99	-0,05	0,05	0,000392	0,0061	0,000454	0,0079
exon_skipping	H3F3A	2	1:226252030-226252180	01:03:00	1	1	1	1	1	1	0	0	0,0225	0,139	0,0834	0,298
exon_skipping	RNF144A	6	2:7137047-7137192	03:07:00	0,86	1	0,8	1	1	1	-0,14	0,14	0,000577	0,0083	0,00905	0,0732
exon_skipping	FAM58A	4	X:152857964-152858191	03:05:00	1	1	1	0,96	0,98	0,94	0,04	0,04	0,00263	0,0278	0,038	0,188
exon_skipping	UBR5	2	8:103373810-103373854	01:03:00	0,9	0,94	0,95	0,98	0,95	1	-0,04	0,04	0,0042	0,04	0,00211	0,0256
exon_skipping	C3orf75	5	3:47545820-47545938	04:06:00	1	0,99	0,99	1	1	1	-0,01	0,01	0,0379	0,198	0,0896	0,308
exon_skipping	MGA	8	15:42000302-42000406	07:09:00	0,99	0,94	0,97	1	1	1	-0,03	0,03	0,0461	0,226	0,00744	0,0636
exon_skipping	DLST	12	14:75366626-75366699	11:13:00	0,98	0,98	1	1	0,99	1	-0,02	0,02	0,000466	0,00698	0,000186	0,00395
exon_skipping	BBX	16	3:107508634-107508723	15:17:00	0,47	0,49	0,52	0,69	0,53	0,53	-0,04	0,04	0,0276	0,162	0,209	0,466
exon_skipping	ZFP64	9	20:50713912-50713974	08:10:00	1	1	0,98	0,98	0,95	0,95	0,05	0,05	0,0223	0,138	0,0156	0,106
exon_skipping	SETD1A	17	16:30992382-30992501	16:18:00	0,95	0,97	0,99	1	1	1	-0,03	0,03	0,000441	0,00668	3,29e-05	0,000979
exon_skipping	NVL	2	1:224514093-224514166	01:03:00	0,75	0,73	0,76	0,85	0,87	0,8	-0,11	0,11	0,000328	0,00528	0,142	0,373
exon_skipping	CDCA3	3	12:6959631-6959760	02:04:00	0,98	0,95	0,97	0,99	1	1	-0,03	0,03	0,00194	0,0217	0,000947	0,014
exon_skipping	SPAG5	17	17:26906769-26906855	16:18:00	0,97	0,97	0,99	1	1	1	-0,03	0,03	4,47e-08	2,36e-06	3,59e-05	0,00105
exon_skipping	APP	11	21:27369675-27369731	10:12:00	0,53	0,59	0,55	0,56	0,62	0,63	-0,07	0,07	0,00087	0,0116	0,156	0,393
exon_skipping	POLDIP3	3	22:42997976-42998113	02:04:00	0,75	0,77	0,77	0,82	0,81	0,8	-0,05	0,05	0,00512	0,0467	0,118	0,345
exon_skipping	CBARA1	13	10:74139222-74139341	12:14:00	0,02	0,01	0,01	0,01	0	0,01	0,01	0,01	0,041	0,208	0,0179	0,117
exon_skipping	EML3	12	11:62375138-62375293	11:13:00	0,9	0,9	0,88	1	0,98	0,95	-0,08	0,08	2,1e-05	0,000524	0,000291	0,00565
exon_skipping	RAB11A	4	15:66172009-66172089	03:05:00	0,99	0,99	1	1	1	1	-0,01	0,01	0,0363	0,192	0,0237	0,139
exon_skipping	UBR1	44	15:43250211-43250288	1 day, 19:45:00	0,94	0,94	0,96	1	1	1	-0,06	0,06	0,00885	0,0702	0,000835	0,0127
exon_skipping	SLC29A2	3	11:66138715-66138796	02:04:00	0,91	0,84	0,91	0,98	0,94	0,95	-0,03	0,03	0,000103	0,002	0,000965	0,0142
exon_skipping	FANCG	2	9:35079148-35079238	01:03:00	0,97	0,97	0,97	0,99	1	1	-0,03	0,03	0,00661	0,0568	0,00184	0,0231
exon_skipping	ZNF205	4	16:3165830-3165921	03:05:00	0,95	0,86	0,98	1	1	1	-0,05	0,05	0,000101	0,00197	1,66e-05	0,000564
exon_skipping	CRTAP	5	3:33174047-33174192	04:06:00	1	1	1	0,99	0,99	0,99	0,01	0,01	0,00663	0,0569	0,0063	0,0568
exon_skipping	YWHAE	4	17:1265196-1265302	03:05:00	1	1	1	1	1	1	0	0	0,00262	0,0277	0,00148	0,0196
exon_skipping	TIMM8B	2	11:111956702-111957034	01:03:00	0,29	0,3	0,32	0,19	0,23	0,24	0,07	0,07	6,99e-05	0,00145	6,18e-05	0,00164
exon_skipping	SSRP1	5	11:57100433-57100623	04:06:00	0,99	1	1	1	1	1	0	0	0,00513	0,0467	0,0239	0,14
exon_skipping	PRPS1	3	X:106884132-106884230	02:04:00	0,99	0,99	1	1	1	1	-0,01	0,01	0,0012	0,015	0,00085	0,0129
exon_skipping	MLF2	7	12:6859014-6859173	06:08:00	1	1	0,99	1	1	1	0	0	0,0493	0,237	0,14	0,372
exon_skipping	PPP3CB	16	10:75199630-75199659	15:17:00	0,58	0,68	0,42	0,67	0,67	0,76	-0,09	0,09	0,000846	0,0113	0,0152	0,104
exon_skipping	FAT1	29	4:187511522-187511557	1 day, 3:30:00	0,01	0,04	0,05	0,1	0,06	0,08	-0,04	0,04	0,00816	0,066	0,00561	0,0523
exon_skipping	XPO6	10	16:28157415-28157524	09:11:00	0,99	0,99	0,99	1	1	1	-0,01	0,01	0,00184	0,0209	0,00058	0,00961
exon_skipping	DCI	6	16:2293047-2293225	05:07:00	1	0,99	0,99	1	1	1	-0,01	0,01	0,00374	0,0367	0,017	0,112
exon_skipping	USP13	12	3:179458035-179458160	11:13:00	1	1	1	0,93	1	1	0	0	0,00922	0,0724	0,00302	0,0334
exon_skipping	FUS	3	16:31193834-31193985	02:04:00	1	1	1	1	1	1	0	0	0,0113	0,0849	0,0471	0,214
exon_skipping	OGDH	19	7:44737203-44737381	18:20:00	0,95	0,97	0,96	1	1	1	-0,04	0,04	0.0001	0,00195	0,0017	0,0217
exon_skipping	SAPS2	7	22:50845118-50845304	05:08:00	0,97	0,98	0,99	0,99	1	1	-0,02	0,02	0,0158	0,107	0,00579	0,0535
exon_skipping	TTLL5	24	14:76232405-76232711	23:25:00	0,99	0,97	0,98	1	1	1	-0,02	0,02	0,0286	0,166	0,172	0,414
exon_skipping	DNMT3B	20	20:31389084-31389232	19:21:00	0,98	0,97	0,97	1	1	1	-0,03	0,03	0,0306	0,173	0,0923	0,313
exon_skipping	KCTD7	14	7:66248662-66248828	13:15:00	0,89	0,98	0,89	0,95	0,98	0,96	-0,07	0,07	0,0352	0,188	0,0344	0,176
exon_skipping	POLR3A	14	10:79769295-79769433	13:15:00	0,96	0,99	0,98	1	1	1	-0,01	0,01	8,48e-05	0,0017	2,04e-05	0,000668
exon_skipping	MAX	6	14:65544046-65544146	05:07:00	0,08	0,11	0,14	0,08	0,08	0,08	0,03	0,03	0,0463	0,227	0,0476	0,215
exon_skipping	VIM	3	10:17272649-17272709	02:04:00	0,99	1	1	1	1	1	0	0	0,00721	0,0605	0,0266	0,149
exon_skipping	GNL1	7	6:30520861-30520956	06:08:00	0,94	0,92	0,9	1	0,99	0,99	-0,08	0,08	2,75e-12	3,22e-10	4,93e-13	1,55e-10
exon_skipping	STK38L	13	12:27475076-27475167	12:14:00	0,9	0,97	0,98	1	1	1	-0,03	0,03	1,21e-05	0,000328	0,000406	0,00726
exon_skipping	CCHCR1	16	6:31112464-31112565	15:17:00	0,99	0,98	1	1	1	1	-0,01	0,01	0,0428	0,214	0,113	0,34
exon_skipping	UBA1	5	X:47058608-47058776	04:06:00	0,94	0,96	0,96	1	1	1	-0,04	0,04	5,6e-34	6,77e-31	0	0
exon_skipping	TLK1	12	2:171906574-171906684	11:13:00	1	0,97	0,99	1	1	1	-0,01	0,01	0,032	0,177	0,109	0,335
exon_skipping	ETFB	3	19:51856386-51856544	02:04:00	0,99	1	1	1	1	1	0	0	0,0427	0,214	0,105	0,33
exon_skipping	XRCC6	3	22:42024122-42024234	02:05:00	0,99	0,99	0,99	1	1	0,99	0	0	0,00661	0,0568	0,0293	0,159
exon_skipping	ALG13	23	X:110973753-110973808	22:24:00	0,97	1	1	0,97	0,98	0,96	0,03	0,03	0,0295	0,17	0,023	0,136
exon_skipping	MTCH1	2	6:36949364-36949448	01:03:00	0,97	0,98	0,98	0,99	1	0,99	-0,01	0,01	0,000325	0,00524	0,000709	0,0113
exon_skipping	SLC5A6	7	2:27429745-27429810	06:08:00	1	0,99	0,98	1	1	1	-0,01	0,01	0,0358	0,19	0,137	0,368
exon_skipping	FANCI	16	15:89821918-89822005	15:17:00	0,9	0,95	0,98	0,95	0,98	0,98	-0,03	0,03	0,00186	0,0211	0,0158	0,107
exon_skipping	ADRBK1	16	11:67051178-67051244	15:17:00	0,93	0,92	0,95	0,95	1	0,98	-0,05	0,05	0,000233	0,00398	0,000137	0,00309
exon_skipping	INTS3	19	1:153736308-153736362	18:20:00	0,99	0,99	0,97	1	0,99	1	0	0	0,0294	0,169	0,017	0,113
exon_skipping	DNAJA1	3	9:33026811-33026988	02:04:00	0,98	0,98	0,99	1	0,99	0,99	-0,02	0,02	4,74e-05	0,00105	0,00175	0,0222
exon_skipping	NPM3	4	10:103542015-103542108	03:05:00	0,95	0,94	0,94	0,99	0,98	0,99	-0,05	0,05	4,5e-27	3,16e-24	4,22e-15	1,97e-12
exon_skipping	PANK4	18	1:2441301-2441369	17:19:00	0,97	0,97	0,97	1	1	1	-0,03	0,03	0,0309	0,174	0,0044	0,0439
exon_skipping	STARD3NL	3	7:38247048-38247330	02:04:00	1	1	1	0,99	1	0,99	0,01	0,01	0,0459	0,225	0,166	0,406
exon_skipping	MARCH6	10	5:10397405-10397456	09:11:00	0,96	0,99	0,98	1	0,99	1	-0,01	0,01	2,71e-05	0,000651	8,87e-06	0,000339
exon_skipping	DHFR	4	5:79933702-79933828	03:05:00	0,98	0,99	0,98	0,99	0,99	0,98	-0,01	0,01	0,0266	0,157	0,0895	0,308
exon_skipping	TRIM39	13	6:30313244-30313350	12:14:00	0,93	0,92	0,95	0,97	0,98	0,96	-0,04	0,04	0,000126	0,00236	0,00136	0,0183
exon_skipping	CMAS	6	12:22214215-22214386	05:07:00	0,94	0,95	0,95	0,96	0,98	0,98	-0,04	0,04	6,59e-05	0,00137	9,27e-05	0,00226
exon_skipping	EIF3D	12	22:36912752-36912837	11:13:00	0,99	0,99	1	1	1	1	-0,01	0,01	2,33e-07	1,03e-05	5,11e-07	2,92e-05
exon_skipping	DUS4L	5	7:107214149-107214328	04:06:00	0,98	0,91	0,86	0,98	0,96	0,94	-0,05	0,05	0,0279	0,163	0,0935	0,315
exon_skipping	ANKS3	2	16:4781513-4781580	01:03:00	0	0	0	0,05	0,11	0,2	-0,11	0,11	0,014	0,0989	0,00286	0,0322
exon_skipping	RNF167	7	17:4846146-4846236	06:08:00	0,99	0,99	0,99	1	1	1	-0,01	0,01	0,0158	0,107	0,00636	0,0573
exon_skipping	MST4	10	X:131206296-131206389	09:11:00	0,97	0,97	0,97	0,99	0,99	0,99	-0,02	0,02	0,000245	0,00415	0,000114	0,00268
exon_skipping	CSDE1	3	1:115284148-115284294	02:04:00	0,01	0,02	0,01	0,02	0,02	0,01	-0,01	0,01	0,0222	0,137	0,0673	0,266
exon_skipping	ADAMTS13	6	9:136291058-136291182	05:07:00	0,94	0,97	0,97	0,99	1	1	-0,03	0,03	0,00036	0,00568	0,000247	0,00496
exon_skipping	MCM6	9	2:136616871-136617012	08:10:00	0,98	0,99	0,99	1	1	1	-0,01	0,01	1,85e-05	0,000474	9,93e-06	0,000372
exon_skipping	COPS5	3	8:67970318-67970446	02:04:00	0,99	0,99	0,99	1	1	1	-0,01	0,01	0,00779	0,0637	0,00102	0,0149
exon_skipping	AC026468.1	5	16:70012125-70013295	04:06:00	0,93	0,98	0,99	1	0,98	1	-0,02	0,02	0,0286	0,166	0,0174	0,114
exon_skipping	PAK1	9	11:77064581-77064644	08:10:00	1	1	0,97	1	1	1	0	0	0,039	0,202	0,0145	0,101
exon_skipping	ANO4	24	12:101491429-101491486	23:25:00	0,79	1	0,89	1	1	1	-0,11	0,11	0,0288	0,167	0,00426	0,0428
exon_skipping	AGBL5	4	2:27276764-27276927	03:05:00	0,98	0,98	0,96	1	0,99	0,98	-0,01	0,01	0,0494	0,237	0,0361	0,182
exon_skipping	CLEC16A	24	16:11268011-11268134	23:25:00	0,2	0,26	0,41	0,45	0,43	0,37	-0,17	0,17	0,0193	0,124	0,0207	0,128
exon_skipping	NRD1	29	1:52257718-52257770	1 day, 4:30:00	0,98	0,98	0,98	1	0,99	1	-0,02	0,02	1,55e-07	7,16e-06	6,91e-07	3,85e-05
exon_skipping	TCERG1	6	5:145847904-145847966	05:07:00	0,16	0,12	0,16	0,21	0,21	0,22	-0,05	0,05	0,00115	0,0144	0,00159	0,0207
exon_skipping	MAPK12	18	22:50688856-50688952	17:19:00	0,75	0,49	0,61	0,45	0,42	0,6	0,15	0,15	0,0122	0,0893	0,0556	0,237
exon_skipping	SUN2	9	22:39146903-39147040	08:10:00	0,79	0,83	0,84	0,98	0,99	0,98	-0,15	0,15	1,71e-13	2,59e-11	7,34e-14	2,85e-11
exon_skipping	TEX261	3	2:71218960-71219113	02:04:00	0,71	0,84	0,85	0,81	0,89	0,9	-0,06	0,06	0,00105	0,0134	0,0596	0,247
exon_skipping	SEMA4C	3	2:97532020-97532168	02:04:00	0,95	0,93	0,89	0,91	1	1	-0,07	0,07	0,0477	0,231	0,0248	0,143
exon_skipping	NUP155	24	5:37310654-37310845	23:25:00	0,99	0,97	0,98	0,99	1	0,98	-0,01	0,01	0,0365	0,192	0,0223	0,134
exon_skipping	NUSAP1	7	15:41657600-41657787	06:08:00	0,98	0,99	0,99	0,99	1	1	-0,01	0,01	0,000822	0,011	0,000249	0,005
exon_skipping	IFT140	12	16:1633315-1633387	11:13:00	0,95	1	0,95	1	1	1	-0,05	0,05	0,0149	0,103	0,0495	0,22
exon_skipping	PACS1	23	11:66010383-66010502	22:24:00	0,88	0,93	0,89	0,98	0,97	0,94	-0,09	0,09	0,00507	0,0463	0,00227	0,0269
exon_skipping	NADSYN1	12	11:71190340-71191320	11:13:00	0,27	0,17	0,19	0,42	0,38	0,44	-0,23	0,23	0,000113	0,00217	0,00412	0,0417
exon_skipping	STK16	7	2:220112384-220112479	06:08:00	0,9	0,91	0,89	0,97	0,97	1	-0,07	0,07	5,27e-05	0,00114	0,000104	0,00248
exon_skipping	CERCAM	13	9:131196689-131196892	12:14:00	0,86	0,92	0,95	0,96	0,96	0,93	-0,04	0,04	0,00927	0,0727	0,0219	0,133
exon_skipping	SYNJ2	9	6:158480289-158480385	08:10:00	1	0,94	0,94	1	1	1	-0,06	0,06	0,0484	0,234	0,0124	0,0906
exon_skipping	AP3D1	21	19:2114747-2114820	20:22:00	0,97	0,99	0,99	1	1	1	-0,01	0,01	1,05e-06	3,9e-05	7,02e-08	5,26e-06
exon_skipping	RBM38	3	20:55968335-55968389	02:04:00	0,92	0,79	0,84	0,93	0,96	0,94	-0,1	0,1	0,000176	0,00315	9e-05	0,0022
exon_skipping	RIF1	32	2:152324988-152325065	1 day, 7:33:00	0,6	0,59	0,56	0,7	0,76	0,75	-0,16	0,16	7,03e-10	5,43e-08	0,000317	0,00603
exon_skipping	GFM2	18	5:74026085-74026223	17:19:00	0,84	0,81	0,83	0,92	0,88	0,86	-0,06	0,06	0,000255	0,00426	0,0112	0,0845
exon_skipping	IREB2	6	15:78762874-78762943	05:07:00	0,93	0,95	0,96	0,98	0,99	0,98	-0,03	0,03	0,000281	0,00464	0,00014	0,00314
exon_skipping	RNF123	9	3:49736188-49736255	08:10:00	0,98	0,93	0,89	0,99	1	0,95	-0,06	0,06	0,00119	0,0148	0,00172	0,022
exon_skipping	SYCP2L	15	6:10922924-10923023	14:16:00	0,05	0,07	0,04	0	0	0	0,05	0,05	0,000215	0,00374	4,21e-05	0,00121
exon_skipping	NFKBIL2	6	8:145667624-145667795	05:07:00	0,98	0,94	0,93	0,98	0,99	1	-0,05	0,05	0,0211	0,132	0,0143	0,1
exon_skipping	RBM6	9	3:50036873-50036946	08:10:00	0,68	0,67	0,56	0,71	0,72	0,68	-0,04	0,04	0,0207	0,13	0,0977	0,321
exon_skipping	PLAGL1	4	6:144306272-144306311	02:05:00	0,48	0,43	0,53	0,36	0,38	0,25	0,12	0,12	4,33e-05	0,000967	0,033	0,172
exon_skipping	DPM2	2	9:130699713-130699802	01:03:00	1	1	1	0,99	0,98	0,94	0,02	0,02	0,000676	0,00943	0,0101	0,0786
exon_skipping	ZNF598	8	16:2050392-2050482	07:09:00	0,9	0,9	0,77	1	1	1	-0,1	0,1	0,000176	0,00315	0,00491	0,0475
exon_skipping	ALG8	9	11:77822209-77823816	08:10:00	1	0,99	0,99	1	1	1	-0,01	0,01	0,0229	0,141	0,0124	0,0907
exon_skipping	MOBKL3	7	2:198413060-198413139	06:08:00	0,99	1	0,99	1	1	1	-0,01	0,01	0,034	0,184	0,125	0,353
exon_skipping	P4HB	3	17:79813329-79813462	02:04:00	0,96	0,97	0,97	0,99	0,99	0,98	-0,03	0,03	7,94e-11	7,16e-09	8,49e-08	6,19e-06
exon_skipping	SYNE1	151	6:152451855-152451913	150:152	0,6	0,58	0,72	0,84	0,94	0,91	-0,3	0,3	1,08e-06	4e-05	9,16e-07	4,92e-05
exon_skipping	TOP2A	32	17:38548320-38548363	1 day, 7:33:00	0,85	0,87	0,86	0,99	0,99	0,99	-0,13	0,13	9,91e-128	3,61e-123	0	0
exon_skipping	VPS52	6	6:33236791-33236995	05:07:00	0,97	0,98	0,97	1	1	1	-0,03	0,03	0,00106	0,0136	0,000177	0,00378
exon_skipping	KIF18B	4	17:43012199-43012303	03:05:00	0,91	0,85	0,77	0,98	0,96	0,89	-0,1	0,1	0,000406	0,00629	0,00203	0,0249
exon_skipping	MRPS15	6	1:36923524-36924727	05:07:00	1	0,99	0,99	1	0,99	1	-0,01	0,01	0,00483	0,0446	0,0123	0,0905
exon_skipping	DNAJC7	4	17:40149133-40149257	03:05:00	0,99	1	1	1	1	1	0	0	0,0155	0,106	0,00479	0,0467
exon_skipping	HIP1R	14	12:123340098-123340159	13:15:00	0,97	0,98	0,97	1	1	1	-0,03	0,03	0,0449	0,222	0,159	0,397
exon_skipping	PYGB	6	20:25257282-25257393	05:07:00	0,96	1	0,96	1	1	1	-0,04	0,04	0,00157	0,0184	0,000263	0,00522
exon_skipping	BTAF1	7	10:93716285-93716414	06:08:00	0,96	0,98	0,97	0,98	0,98	0,99	-0,01	0,01	0,0145	0,101	0,0474	0,214
exon_skipping	SLC38A2	13	12:46756804-46756928	12:14:00	0,99	0,99	0,98	0,99	0,99	1	0	0	0,0112	0,0843	0,0316	0,167
exon_skipping	HAUS8	6	19:17170367-17170461	05:07:00	0,99	1	0,97	1	1	1	-0,01	0,01	0,0457	0,225	0,00612	0,0558
exon_skipping	PKD1	25	16:2152815-2152971	1 day, 0:26:00	0,98	0,93	1	1	0,99	1	-0,02	0,02	0,034	0,184	0,0215	0,131
exon_skipping	PPM1D	3	17:58711214-58711338	02:04:00	0,86	0,93	0,98	1	0,98	0,99	-0,06	0,06	1,67e-07	7,63e-06	5,34e-05	0,00146
exon_skipping	TRRAP	66	7:98591161-98591360	65:67	0,96	0,98	0,98	0,99	1	1	-0,02	0,02	0,000755	0,0103	0,000285	0,00557
exon_skipping	RAB34	7	17:27042474-27042525	06:08:00	0,96	1	0,97	1	1	1	-0,03	0,03	6,72e-05	0,0014	0,00104	0,0151
exon_skipping	NCAPD3	6	11:134079039-134079100	05:07:00	0,92	0,95	0,95	1	1	1	-0,05	0,05	2,64e-14	4,41e-12	2,22e-15	1,08e-12
exon_skipping	ASB6	5	9:132400852-132400938	04:06:00	0,94	0,89	1	1	1	0,99	-0,06	0,06	0,00119	0,0148	0,000399	0,00719
exon_skipping	MYEF2	15	15:48441229-48441280	14:16:00	0,78	0,87	0,77	0,85	0,95	0,91	-0,13	0,13	0,00377	0,0369	0,0407	0,195
exon_skipping	PARP8	3	5:49963905-49963959	02:04:00	1	0,94	0,92	1	1	1	-0,06	0,06	0,0044	0,0413	0,00052	0,00881
exon_skipping	SHMT2	5	12:57625264-57625352	04:06:00	0,92	0,87	0,84	0,97	0,94	0,84	-0,07	0,07	2,67e-12	3,17e-10	0,118	0,345
exon_skipping	LIMD1	8	3:45715835-45715903	07:09:00	1	0,93	1	1	1	1	0	0	0,0444	0,221	0,0114	0,0858
exon_skipping	FAM57A	4	17:643745-643840	03:05:00	0,96	0,95	0,95	0,98	1	0,96	-0,03	0,03	0,0369	0,194	0,0303	0,163
exon_skipping	PDK2	6	17:48182735-48182806	05:07:00	0,93	1	1	1	1	1	0	0	0,02	0,127	0,00463	0,0455
exon_skipping	TNFRSF10B	2	8:22900651-22900756	01:03:00	0,97	0,96	0,96	1	0,98	0,97	-0,02	0,02	0,0309	0,174	0,026	0,147
exon_skipping	OPA1	15	3:193361317-193361416	14:16:00	0,97	0,98	0,99	1	1	1	-0,02	0,02	0,000237	0,00404	2,06e-05	0,000672
exon_skipping	AC010619.1	4	19:50001174-50001303	03:05:00	1	1	1	1	1	1	0	0	7,31e-06	0,000211	0,000908	0,0136
exon_skipping	ARAP1	32	11:72404737-72404850	1 day, 7:33:00	0,9	0,94	0,95	0,99	1	1	-0,06	0,06	0,000925	0,0121	0,000851	0,0129
exon_skipping	GABPB2	7	1:151076038-151076155	06:08:00	0,42	0,61	0,55	0,83	0,76	0,81	-0,26	0,26	9,51e-08	4,69e-06	8,09e-05	0,00202
exon_skipping	ABCD4	6	14:74762557-74762682	05:07:00	0,96	0,89	0,89	1	0,98	0,98	-0,09	0,09	3,2e-07	1,36e-05	1,49e-07	1,02e-05
exon_skipping	UBE2T	3	1:202304117-202304186	02:04:00	0,93	0,95	0,94	0,98	0,97	0,97	-0,03	0,03	6,56e-07	2,56e-05	1,96e-07	1,31e-05
exon_skipping	FNBP4	8	11:47765505-47765715	07:09:00	0,98	0,97	0,98	1	1	1	-0,02	0,02	3,35e-05	0,000776	8,59e-06	0,00033
exon_skipping	GALE	11	1:24122999-24123076	10:12:00	0,79	0,54	0,77	0,83	0,81	0,81	-0,04	0,04	0,000758	0,0103	0,0329	0,171
exon_skipping	SEC63	14	6:108218853-108218935	13:15:00	0,99	0,99	0,99	1	1	1	-0,01	0,01	6,2e-06	0,000185	0,000438	0,0077
exon_skipping	KIAA1429	11	8:95527097-95527179	10:12:00	0,95	0,95	0,95	1	1	1	-0,05	0,05	4,18e-06	0,000132	3,24e-07	1,95e-05
exon_skipping	FBXO18	19	10:5963221-5963320	18:20:00	0,98	0,97	0,99	1	0,99	1	-0,02	0,02	0,0226	0,14	0,00809	0,0676
exon_skipping	SEL1L	9	14:81964757-81964838	08:10:00	0,98	0,97	1	1	1	1	-0,02	0,02	0,00893	0,0706	0,0347	0,177
exon_skipping	PRUNE	7	1:151001262-151001420	06:08:00	0,94	0,91	0,98	0,89	0,84	0,88	0,06	0,06	0,0169	0,112	0,024	0,14
exon_skipping	MTHFD1	10	14:64892448-64892545	09:11:00	1	1	0,99	1	1	1	0	0	0,000919	0,0121	0,00812	0,0678
exon_skipping	BAI2	22	1:32202174-32202324	21:23:00	0,36	0,28	0,24	0,44	0,49	0,45	-0,17	0,17	0,00707	0,0597	0,00412	0,0417
exon_skipping	MCM2	6	3:127325453-127325660	05:07:00	0,98	1	1	1	1	1	0	0	6,03e-06	0,00018	0,000252	0,00505
exon_skipping	BMP1	20	8:22064367-22064494	19:21:00	0,74	0,81	0,97	0,95	1	0,91	-0,14	0,14	0,00165	0,0192	0,0029	0,0325
exon_skipping	ZNF211	6	19:58151280-58151435	05:07:00	0,29	0,52	0,52	0,5	0,61	0,63	-0,09	0,09	0,033	0,18	0,0318	0,168
exon_skipping	VPS13D	41	1:12398288-12398362	1 day, 16:42:00	0,63	0,81	0,67	0,4	0,38	0,55	0,27	0,27	0,000597	0,00852	0,000929	0,0138
exon_skipping	SDCCAG8	21	1:243652316-243652442	19:22:00	0,88	0,93	0,73	0,88	1	0,91	-0,03	0,03	0,0449	0,222	0,0261	0,148
exon_skipping	RPS6KL1	11	14:75374138-75374233	10:12:00	0,73	0,62	0,8	0,98	0,9	0,83	-0,16	0,16	3,42e-05	0,000789	3,52e-05	0,00104
exon_skipping	M6PR	4	12:9096397-9096506	03:05:00	0,97	0,97	0,95	0,97	1	0,99	-0,02	0,02	0.0008	0,0108	0,00167	0,0215
exon_skipping	ALG8	2	11:77838404-77838482	01:03:00	0,98	0,99	0,99	1	1	0,99	-0,01	0,01	0,0477	0,231	0,038	0,188
exon_skipping	AFF4	11	5:132233922-132234084	10:12:00	0,87	0,94	0,92	0,98	0,98	1	-0,07	0,07	3,94e-08	2,1e-06	9e-09	8,94e-07
exon_skipping	HSD17B14	5	19:49334925-49335016	04:06:00	0,63	0,66	0,71	0,81	0,79	0,81	-0,15	0,15	0,0176	0,115	0,00969	0,0766
exon_skipping	MRPS9	5	2:105696441-105696520	04:06:00	1	0,99	0,98	1	1	0,99	-0,01	0,01	0,0382	0,199	0,0134	0,0958
exon_skipping	C2CD3	15	11:73814176-73814670	14:16:00	0,96	0,95	0,75	1	1	0,97	-0,05	0,05	0,00256	0,0273	0,00123	0,0171
exon_skipping	SLC35B1	4	17:47784327-47784430	03:05:00	1	1	1	1	0,99	0,96	0,01	0,01	0,00966	0,0749	0,0644	0,259
exon_skipping	MAGED2	14	X:54841681-54842123	13:15:00	0,98	0,98	0,97	1	0,99	0,99	-0,01	0,01	3,3e-06	0,000108	1,33e-05	0,000474
exon_skipping	USP10	14	16:84808766-84808831	13:15:00	0,95	0,97	1	0,99	0,98	1	-0,02	0,02	0,0228	0,14	0,0141	0,0991
exon_skipping	KIF1B	17	1:10339155-10339196	16:18:00	0,01	0,05	0,01	0	0	0,01	0,01	0,01	0,0076	0,0628	0,00502	0,0483
exon_skipping	C10orf18	8	10:5766393-5766496	07:09:00	0,99	0,98	0,99	1	1	1	-0,01	0,01	0,0218	0,136	0,122	0,35
exon_skipping	MRPS35	2	12:27867713-27867753	01:03:00	0,96	0,98	0,99	0,98	0,99	1	-0,02	0,02	0,012	0,0884	0,00466	0,0457
exon_skipping	C3orf63	9	3:56696413-56696518	08:10:00	0,96	0,98	0,95	0,98	0,97	0,99	-0,03	0,03	0,044	0,219	0,033	0,172
exon_skipping	POLE2	13	14:50121502-50121556	12:14:00	0,84	0,9	0,9	0,92	0,95	0,98	-0,05	0,05	3,48e-06	0,000113	2,43e-06	0,000113
exon_skipping	PICALM	19	11:85689113-85689136	18:20:00	0,47	0,54	0,57	0,71	0,74	0,72	-0,18	0,18	3,23e-15	6,27e-13	0,000111	0,00262
exon_skipping	COL23A1	19	5:177679545-177679598	18:20:00	0,81	1	1	1	1	1	0	0	0,037	0,194	0,0506	0,223
exon_skipping	STAU1	5	20:47782534-47782822	04:06:00	0,16	0,12	0,11	0,06	0,1	0,08	0,05	0,05	0,00582	0,0516	0,0277	0,154
exon_skipping	NXF1	16	11:62563759-62563817	15:17:00	0,94	1	0,98	1	1	1	-0,02	0,02	2,65e-06	8,96e-05	1,26e-05	0,000453
exon_skipping	GLIPR1	10	12:75900096-75900179	09:11:00	0,99	0,99	0,98	1	1	1	-0,01	0,01	0,00026	0,00433	0,00308	0,034
exon_skipping	DNAJC3	11	13:96438193-96438325	10:12:00	0,97	0,99	0,93	1	1	1	-0,03	0,03	0,00505	0,0462	0,0462	0,211
exon_skipping	AASDHPPT	3	11:105961284-105961405	02:04:00	0,94	0,97	0,97	0,99	0,99	1	-0,02	0,02	1,32e-05	0,000355	3,72e-05	0,00109
exon_skipping	MCM2	12	3:127336122-127336248	11:13:00	0,99	0,99	0,99	1	1	1	-0,01	0,01	7,45e-05	0,00153	5,47e-05	0,00148
exon_skipping	ZNRF1	5	16:75140380-75140469	04:06:00	0,9	1	0,89	1	1	0,98	-0,1	0,1	0,00152	0,018	0,00026	0,00518
exon_skipping	YWHAQ	4	2:9728294-9728457	03:05:00	0,99	0,99	0,99	1	1	1	-0,01	0,01	2,67e-09	1,85e-07	2,49e-09	2,97e-07
exon_skipping	RBMS2	10	12:56975843-56975936	09:11:00	0,97	0,91	0,82	1	1	0,95	-0,09	0,09	0,00188	0,0213	0,00126	0,0174
exon_skipping	GCSH	4	16:81118068-81118199	03:05:00	1	1	1	1	1	1	0	0	0,0488	0,235	0,0283	0,156
exon_skipping	CCDC99	2	5:169015398-169015579	01:03:00	0,98	1	1	1	1	1	0	0	0,00399	0,0384	0,0236	0,138
exon_skipping	PMM2	3	16:8898624-8898700	02:04:00	0,92	0,89	0,9	0,96	0,96	0,94	-0,06	0,06	0,0178	0,116	0,0123	0,0906
exon_skipping	PIP5K1A	4	1:151196847-151196882	03:05:00	0,01	0,03	0,02	0,06	0,06	0,05	-0,03	0,03	0,000444	0,00672	0,00736	0,0633
exon_skipping	CDK14	14	7:90675212-90675275	13:15:00	0,91	1	0,95	1	1	1	-0,05	0,05	0,019	0,122	0,0653	0,261
exon_skipping	IFT140	15	16:1618218-1618335	14:16:00	0,84	0,82	0,84	0,96	0,96	0,96	-0,12	0,12	4,14e-05	0,000931	1,53e-05	0,00053
exon_skipping	RPS6KB1	13	17:58013576-58013638	12:14:00	0,96	0,97	0,95	0,98	0,99	0,99	-0,03	0,03	0,00386	0,0376	0,00325	0,0353
exon_skipping	VARS	13	6:31751991-31752085	12:14:00	0,79	0,83	0,81	0,93	0,93	0,95	-0,12	0,12	2,58e-16	5,77e-14	1,11e-16	7,1e-14
exon_skipping	ARFGAP1	3	20:61907443-61907552	02:04:00	0,98	0,96	0,94	1	0,98	1	-0,04	0,04	0,000283	0,00466	0,000782	0,0121
exon_skipping	DPP9	11	19:4700228-4700289	10:12:00	0,97	0,99	0,96	1	1	1	-0,03	0,03	0,00241	0,026	0,000364	0,00669
exon_skipping	TMED7	2	5:114956132-114956377	01:03:00	0,94	0,98	1	1	1	1	-0,02	0,02	2,75e-05	0,000657	1,51e-06	7,53e-05
exon_skipping	FLT4	28	5:180036905-180037025	1 day, 3:29:00	0,94	0,96	0,96	1	0,99	1	-0,04	0,04	1,33e-08	8,02e-07	1,06e-07	7,55e-06
exon_skipping	USP9X	38	X:41078355-41078484	1 day, 13:39:00	0,97	0,98	0,99	1	1	1	-0,02	0,02	7,86e-07	3,01e-05	2,04e-06	9,82e-05
exon_skipping	DDX27	13	20:47852687-47852768	12:14:00	0,99	0,99	0,99	1	1	1	-0,01	0,01	0,0317	0,175	0,0941	0,316
exon_skipping	USP22	8	17:20916143-20916248	07:09:00	0,95	0,96	0,98	1	1	1	-0,04	0,04	1,02e-17	2,63e-15	2,29e-13	8,02e-11
exon_skipping	TBCD	43	17:80895925-80896012	1 day, 17:44:00	0,94	0,94	0,96	0,97	1	1	-0,06	0,06	0,00419	0,0399	0,00412	0,0417
exon_skipping	FAHD2A	6	2:96076612-96076774	05:07:00	0,84	0,95	0,82	0,92	0,93	0,87	-0,08	0,08	0,0143	0,1	0,0739	0,28
exon_skipping	DGCR14	4	22:19127368-19127537	03:05:00	0,92	0,91	0,96	0,99	1	1	-0,08	0,08	2,39e-07	1,05e-05	2,41e-05	0,000773
exon_skipping	RPLP2	2	11:810234-810357	01:03:00	0,97	0,98	0,98	0,98	0,98	0,98	0	0	7,04e-05	0,00146	0,0806	0,293
exon_skipping	STIP1	4	11:63961661-63961802	03:05:00	0,99	1	1	1	1	1	0	0	0,000246	0,00416	0,00449	0,0445
exon_skipping	PDCD6IP	8	3:33877536-33877758	07:09:00	1	1	0,98	1	1	1	0	0	0,00379	0,037	0,000891	0,0134
exon_skipping	BAT2	20	6:31602249-31602334	19:21:00	0,99	0,98	0,98	1	1	1	-0,02	0,02	4,8e-11	4,5e-09	2,78e-07	1,71e-05
exon_skipping	NDUFB10	2	16:2011154-2011292	01:03:00	0,99	1	1	1	1	1	0	0	0,000585	0,00838	0,000299	0,00576
exon_skipping	AC008763.1	2	19:7695459-7695545	01:03:00	0,99	0,98	0,99	1	1	0,99	-0,01	0,01	0,00268	0,0282	0,00603	0,0551
exon_skipping	SNX4	3	3:125216903-125217038	02:04:00	0,94	0,97	0,96	1	1	1	-0,04	0,04	1,65e-06	5,9e-05	9,68e-08	6,96e-06
exon_skipping	AKAP8L	10	19:15509441-15509577	09:11:00	0,1	0,06	0,07	0,16	0,16	0,07	-0,09	0,09	0,000452	0,00682	0,0164	0,11
exon_skipping	FKTN	7	9:108365980-108366097	06:08:00	0,03	0,04	0,06	0,14	0,11	0,05	-0,07	0,07	0,0363	0,192	0,106	0,331
exon_skipping	CSE1L	22	20:47708583-47708664	21:23:00	0,99	1	1	1	1	1	0	0	0,0403	0,206	0,0158	0,107
exon_skipping	ADAM15	4	1:155025893-155025969	03:05:00	0,84	0,83	0,86	0,92	0,95	0,93	-0,09	0,09	3,83e-06	0,000123	0,00364	0,0383
exon_skipping	KIF20A	16	5:137521201-137521399	15:17:00	0,77	0,72	0,83	0,98	0,97	0,92	-0,2	0,2	8,75e-20	3,01e-17	1,35e-08	1,24e-06
exon_skipping	HDAC5	7	17:42170460-42170574	06:08:00	0,95	0,97	0,95	1	1	1	-0,05	0,05	0,000893	0,0118	0,0115	0,0861
exon_skipping	CLK1	8	2:201722441-201722607	07:09:00	0,99	0,99	0,99	1	1	1	-0,01	0,01	0,0182	0,118	0,0106	0,0816
exon_skipping	PSMA4	5	15:78836532-78836609	04:06:00	0,98	0,99	0,99	0,99	1	1	-0,01	0,01	0,00021	0,00366	0,000389	0,00704
exon_skipping	RPS21	4	20:60962899-60962970	03:05:00	0,99	0,99	0,99	0,99	1	1	-0,01	0,01	1,74e-15	3,46e-13	2,28e-07	1,47e-05
exon_skipping	AFF1	21	4:88055623-88055846	20:22:00	0,89	0,91	0,92	1	0,96	1	-0,09	0,09	0,00447	0,0419	0,00144	0,0193
exon_skipping	RBM5	3	3:50129476-50129652	02:04:00	0,99	0,99	0,99	1	0,99	1	0	0	0,0475	0,231	0,0397	0,193
exon_skipping	MITD1	4	2:99787806-99787892	03:05:00	0,89	0,94	0,95	0,95	0,97	0,95	-0,01	0,01	0,013	0,0932	0,042	0,199
exon_skipping	SLC4A2	24	7:150772693-150772862	23:25:00	0,97	0,98	0,98	0,99	0,99	1	-0,01	0,01	0,0365	0,192	0,0407	0,195
exon_skipping	PALB2	12	16:23619185-23619333	11:13:00	0,9	0,85	0,91	0,96	1	0,95	-0,06	0,06	0,00114	0,0143	0,000491	0,00844
exon_skipping	KNTC1	38	12:123071248-123071304	1 day, 13:39:00	1	1	1	0,99	0,98	1	0,01	0,01	0,0435	0,217	0,0455	0,209
exon_skipping	CIAPIN1	7	16:57465042-57465178	06:08:00	0,95	0,96	0,95	0,95	0,98	0,99	-0,02	0,02	0,032	0,176	0,0441	0,205
exon_skipping	WDR43	2	2:29124853-29124990	01:03:00	0,98	0,98	0,99	0,99	0,99	1	-0,01	0,01	0,0323	0,178	0,0253	0,145
exon_skipping	CBWD2	5	2:114196597-114196694	04:06:00	0,23	0,24	0,28	0,1	0,17	0,25	0,07	0,07	0,0257	0,153	0,0223	0,134
exon_skipping	CABC1	13	1:227153372-227153438	12:14:00	0,99	1	0,95	1	1	1	-0,01	0,01	0,00248	0,0266	0,0183	0,118
exon_skipping	VEZF1	3	17:56059234-56059297	02:04:00	0,91	0,95	0,95	1	1	1	-0,05	0,05	1,39e-08	8,28e-07	6,4e-06	0,000258
exon_skipping	CTNNAL1	2	9:111761347-111761536	01:03:00	0,97	0,99	0,97	1	0,99	1	-0,03	0,03	0,000698	0,00965	0,000742	0,0117
exon_skipping	GOLGA2	17	9:131022744-131023081	16:18:00	0,99	0,97	0,97	1	1	1	-0,03	0,03	0,02	0,127	0,00382	0,0397
exon_skipping	NAF1	6	4:164066934-164067016	05:07:00	0,97	0,93	0,96	0,97	1	0,98	-0,02	0,02	0,0218	0,136	0,0285	0,157
exon_skipping	ESPL1	28	12:53686062-53686177	1 day, 3:29:00	0,96	0,95	0,95	0,99	0,98	0,97	-0,03	0,03	0,0075	0,0622	0,0112	0,0847
exon_skipping	CLIC1	3	6:31701931-31702040	02:04:00	0,98	0,98	0,98	1	1	1	-0,02	0,02	2,29e-10	1,95e-08	7,22e-08	5,4e-06
exon_skipping	TMCO1	3	1:165728762-165728821	02:04:00	0,98	0,97	0,99	1	1	1	-0,02	0,02	1,27e-05	0,000344	3,68e-05	0,00108
exon_skipping	LCMT1	10	16:25182035-25182126	09:11:00	0,98	0,95	0,98	1	0,99	1	-0,02	0,02	4,16e-05	0,000933	2,05e-05	0,000671
exon_skipping	NRBP1	8	2:27658000-27658094	07:09:00	0,98	1	0,99	1	1	1	-0,01	0,01	0,00251	0,0267	0,000426	0,00755
exon_skipping	FAM134A	6	2:220045784-220045927	05:07:00	1	1	0,96	1	1	1	0	0	0,0451	0,223	0,119	0,346
exon_skipping	SLC41A3	6	3:125752450-125752521	05:07:00	1	1	1	0,96	1	1	0	0	0,0368	0,194	0,0114	0,0856
exon_skipping	HIRA	29	22:19338881-19338969	1 day, 4:30:00	0,94	0,89	0,93	1	0,99	0,92	-0,05	0,05	0,000135	0,00251	0,00205	0,0251
exon_skipping	ATXN3	2	14:92563015-92563182	01:03:00	0,89	0,96	0,94	0,93	0,98	0,98	-0,04	0,04	0,0226	0,139	0,0205	0,127
exon_skipping	FKBP8	6	19:18649026-18649246	05:07:00	0,98	1	1	1	1	1	0	0	0,0133	0,095	0,00488	0,0474
exon_skipping	NUDT6	4	4:123833723-123833778	03:05:00	0,85	0,92	0,98	1	1	1	-0,08	0,08	0,000813	0,0109	8,59e-05	0,00213
exon_skipping	FHAD1	10	1:15644320-15644424	09:11:00	0,94	1	0,74	1	1	1	-0,06	0,06	0,0113	0,0846	0,00236	0,0278
exon_skipping	CHUK	17	10:101954182-101954278	16:18:00	0,98	0,99	0,99	1	1	1	-0,01	0,01	0,000529	0,00773	0,00531	0,0503
exon_skipping	USP33	10	1:78195545-78195623	09:11:00	0,95	1	1	1	1	1	0	0	0,00319	0,0324	0,00294	0,0329
exon_skipping	FAM120B	7	6:170657239-170657411	06:08:00	0,91	0,96	0,83	0,94	0,92	1	-0,03	0,03	0,0419	0,212	0,0392	0,191
exon_skipping	HECTD3	8	1:45474208-45474373	07:09:00	0,87	0,92	0,88	0,98	1	1	-0,13	0,13	1,14e-05	0,00031	2,28e-05	0,000739
exon_skipping	SIP1	10	14:39602865-39602923	09:11:00	0,93	0,93	0,93	0,98	0,94	0,97	-0,04	0,04	0,000144	0,00265	0,00386	0,04
exon_skipping	NOC4L	10	12:132635526-132635586	09:11:00	0,95	0,97	0,93	0,99	0,99	0,98	-0,04	0,04	0,0146	0,102	0,00488	0,0473
exon_skipping	ATP6AP1	6	X:153661277-153661317	05:07:00	0,99	0,98	1	1	1	1	-0,01	0,01	0,00255	0,0272	0,0114	0,0857
exon_skipping	ST7L	12	1:113124614-113124728	11:13:00	0,91	0,96	0,9	0,95	1	0,99	-0,09	0,09	0,000573	0,00826	0,00118	0,0165
exon_skipping	POLR1C	7	6:43488363-43488512	06:08:00	0,94	0,95	0,98	1	0,99	1	-0,05	0,05	9,1e-07	3,43e-05	2,23e-06	0,000105
exon_skipping	SF3B2	6	11:65824309-65824426	05:07:00	0,96	0,98	0,96	1	1	1	-0,04	0,04	4,97e-13	6,82e-11	1,21e-08	1,15e-06
exon_skipping	SLC30A5	12	5:68414326-68414455	11:13:00	0,98	0,98	1	1	1	1	-0,02	0,02	0,0178	0,116	0,00771	0,0654
exon_skipping	SH3BP1	7	22:38039105-38039181	06:08:00	0,98	0,95	1	1	1	1	-0,02	0,02	0,0131	0,0935	0,0664	0,264
exon_skipping	CYB561D2	3	3:50389440-50389477	02:04:00	0,94	0,9	0,87	1	0,97	0,94	-0,07	0,07	0,0114	0,0854	0,0114	0,0858
exon_skipping	ILVBL	3	19:15234186-15234387	02:04:00	0,98	0,94	0,97	0,99	0,99	0,97	-0,02	0,02	0,0474	0,231	0,0438	0,204
exon_skipping	GTSE1	6	22:46709787-46709910	05:07:00	0,96	1	0,97	1	1	1	-0,03	0,03	0,00381	0,0372	0,0193	0,122
exon_skipping	CCDC61	4	19:46506677-46506759	03:05:00	0,84	0,87	0,92	0,95	1	1	-0,13	0,13	0,043	0,215	0,0168	0,112
exon_skipping	SLC27A4	6	9:131112763-131112854	05:07:00	0,97	0,98	1	1	1	1	-0,02	0,02	0,011	0,083	0,0534	0,231
exon_skipping	VPS16	22	20:2846045-2846141	21:23:00	0,99	0,98	0,99	1	1	1	-0,01	0,01	0,0188	0,121	0,00454	0,0448
exon_skipping	DIAPH2	2	X:95990757-95990789	01:03:00	0,91	0,86	0,89	0,95	1	1	-0,11	0,11	0,00642	0,0558	0,00392	0,0404
exon_skipping	CHKB	16	22:51015286-51015463	15:17:00	0,95	0,97	0,97	1	0,98	1	-0,03	0,03	0,00635	0,0554	0,00575	0,0533
exon_skipping	GALNT12	10	9:101608259-101608405	09:11:00	0,94	0,98	1	1	1	1	-0,02	0,02	0,00636	0,0554	0,0193	0,122
exon_skipping	DYNC2H1	4	11:102985906-102986024	03:05:00	0,94	0,99	0,93	1	1	1	-0,06	0,06	0,00355	0,0353	0,000458	0,00795
exon_skipping	EHMT2	25	6:31851139-31851216	1 day, 0:26:00	0,97	0,95	0,97	1	1	1	-0,03	0,03	6,48e-07	2,55e-05	0,000114	0,00267
exon_skipping	CASK	19	X:41416285-41416353	18:20:00	0,38	0,36	0,34	0,23	0,26	0,25	0,12	0,12	0,00127	0,0156	0,0521	0,227
exon_skipping	AVL9	14	7:32615567-32615684	13:15:00	0,99	0,96	0,99	1	1	1	-0,01	0,01	0,00763	0,0629	0,0316	0,167
exon_skipping	PRPF40A	6	2:153547476-153547492	05:07:00	0,98	1	0,99	1	1	1	-0,01	0,01	0,000338	0,00541	5,3e-05	0,00145
exon_skipping	MORC3	14	21:37734481-37734526	13:15:00	0,93	0,88	0,9	1	1	1	-0,1	0,1	1,12e-08	6,84e-07	9,73e-10	1,28e-07
exon_skipping	POLL	5	10:103345073-103345235	04:06:00	0,86	0,95	0,8	0,9	0,97	0,95	-0,09	0,09	0,0091	0,0717	0,00647	0,0579
exon_skipping	SENP7	2	3:101219914-101219963	01:03:00	0,62	0,93	0,76	0,86	0,95	0,89	-0,13	0,13	0,00286	0,0297	0,0511	0,225
exon_skipping	DTL	9	1:212241566-212241669	08:10:00	0,95	0,92	0,9	0,99	1	0,96	-0,07	0,07	5,16e-09	3,38e-07	5,02e-09	5,25e-07
exon_skipping	FNTA	6	8:42927324-42927450	05:08:00	1	1	0,98	1	1	1	0	0	0,0129	0,0926	0,00457	0,0451
exon_skipping	CCDC142	11	2:74699485-74699597	10:12:00	0,97	0,98	0,96	1	0,98	0,98	-0,02	0,02	0,000726	0,00994	0,000806	0,0124
exon_skipping	SEC23IP	6	10:121671556-121671676	05:07:00	0,97	0,99	0,97	1	1	0,98	-0,03	0,03	0,00894	0,0707	0,00395	0,0407
exon_skipping	DDX3X	19	X:41206565-41206704	18:20:00	0,97	0,98	0,98	0,99	0,99	1	-0,02	0,02	1,23e-06	4,52e-05	5,1e-07	2,92e-05
exon_skipping	IARS2	13	1:220298579-220298681	12:14:00	0,99	0,99	0,99	1	1	1	-0,01	0,01	1,56e-05	0,000411	1,67e-05	0,000566
exon_skipping	EIF2S2	7	20:32681481-32681537	06:08:00	0,94	0,95	0,95	0,96	0,96	0,96	-0,01	0,01	0,0172	0,113	0,141	0,373
exon_skipping	DNAJC12	2	10:69583072-69583150	01:03:00	0,98	0,96	0,94	0,99	1	0,99	-0,03	0,03	0,000334	0,00537	0,000132	0,003
exon_skipping	ACCN3	6	7:150748259-150748406	05:07:00	0,59	0,46	0,52	0,72	0,68	0,51	-0,16	0,16	0,00316	0,0322	0,0354	0,18
exon_skipping	ESYT1	11	12:56527201-56527249	10:12:00	0,9	0,9	0,97	1	0,99	0,99	-0,09	0,09	1,44e-15	2,91e-13	2,82e-12	7,23e-10
exon_skipping	SCAMP1	2	5:77684661-77684738	01:03:00	0,93	0,98	1	0,99	1	0,99	-0,02	0,02	0,0105	0,0803	0,009	0,073
exon_skipping	EEF2	6	19:3981945-3982050	05:07:00	1	1	1	1	1	1	0	0	5,05e-10	4,03e-08	0,0651	0,261
exon_skipping	HDAC6	22	X:48675733-48675866	21:23:00	0,85	0,78	0,81	0,98	0,94	1	-0,17	0,17	4,24e-11	4,02e-09	2,74e-07	1,68e-05
exon_skipping	RBM10	10	X:47039279-47039439	09:11:00	0,99	0,98	0,98	1	1	1	-0,02	0,02	0,00314	0,032	0,0217	0,132
exon_skipping	AURKB	8	17:8108534-8108708	07:09:00	0,99	1	1	1	1	1	0	0	0,0316	0,175	0,0924	0,313
exon_skipping	MAPK15	2	8:144799864-144799962	01:03:00	0,92	1	0,9	1	1	1	-0,08	0,08	0,00149	0,0177	0,00751	0,0641
exon_skipping	ARVCF	17	22:19959881-19959934	16:18:00	0,91	0,71	1	1	1	0,95	-0,09	0,09	0,000469	0,00702	0,000721	0,0114
exon_skipping	TXNDC17	2	17:6545073-6545154	01:03:00	0,97	0,97	0,97	0,99	0,99	0,99	-0,02	0,02	0,000244	0,00413	0,00181	0,0228
exon_skipping	PFKL	22	21:45745036-45745147	21:23:00	0,97	0,98	0,95	1	1	1	-0,03	0,03	2,46e-07	1,08e-05	1,66e-06	8,16e-05
exon_skipping	MTOR	8	1:11307682-11307790	07:09:00	0,92	0,94	0,95	0,99	0,98	0,99	-0,05	0,05	9,04e-05	0,00179	3,89e-05	0,00113
exon_skipping	LARS	24	5:145510582-145510672	23:25:00	0,98	0,98	0,98	1	1	1	-0,02	0,02	1,15e-14	1,98e-12	5,44e-12	1,29e-09
exon_skipping	ASAP1	28	8:131072825-131073315	1 day, 3:29:00	0,99	1	1	1	0,96	0,99	0,01	0,01	0,0241	0,146	0,011	0,0836
exon_skipping	IFT80	24	3:159986201-159986324	23:25:00	0,97	0,99	0,98	0,99	1	0,99	-0,02	0,02	0,0115	0,0858	0,00934	0,0748
exon_skipping	ACACA	37	17:35567381-35567404	1 day, 12:38:00	0,61	0,66	0,59	0,67	0,76	0,85	-0,15	0,15	1,87e-07	8,38e-06	0,0066	0,0587
exon_skipping	MAF1	4	8:145160979-145161144	03:05:00	0,96	0,99	0,93	1	1	1	-0,04	0,04	5,08e-11	4,72e-09	2,85e-12	7,26e-10
exon_skipping	KIAA1543	10	19:7675763-7675817	09:11:00	0,9	0,92	1	1	1	1	-0,08	0,08	0,0111	0,0839	0,0338	0,174
exon_skipping	MACROD1	10	11:63766310-63766344	09:11:00	0,88	0,89	0,91	0,96	0,96	0,88	-0,07	0,07	0,0183	0,119	0,075	0,282
exon_skipping	RBM5	22	3:50151613-50151684	21:23:00	0,99	1	1	1	1	1	0	0	0,0172	0,113	0,0737	0,28
exon_skipping	RPS6KA1	15	1:26882028-26882116	14:16:00	0,87	0,9	0,98	1	0,99	0,96	-0,09	0,09	0,00349	0,0347	0,00165	0,0213
exon_skipping	ENGASE	4	17:77075571-77075719	03:05:00	0,73	0,76	0,68	0,86	0,85	0,84	-0,13	0,13	0,00439	0,0413	0,0203	0,126
exon_skipping	VPS41	28	7:38767941-38768034	1 day, 3:29:00	0,19	0,18	0,25	0,11	0,06	0,1	0,09	0,09	4,02e-05	0,000908	4,48e-05	0,00127
exon_skipping	FOXM1	6	12:2974521-2974565	05:07:00	0,36	0,37	0,48	0,62	0,62	0,62	-0,25	0,25	4,9e-18	1,31e-15	3,42e-06	0,00015
exon_skipping	DVL1	4	1:1277743-1277864	03:05:00	0,97	0,99	0,96	0,99	1	0,99	-0,02	0,02	0,00922	0,0723	0,00386	0,04
exon_skipping	TRIM35	5	8:27147660-27147695	04:06:00	0,74	0,73	0,65	0,92	0,81	1	-0,19	0,19	0,00347	0,0346	0,00776	0,0657
exon_skipping	DARS	2	2:136740967-136741024	01:03:00	1	0,99	0,99	1	1	1	-0,01	0,01	0,0217	0,135	0,00844	0,0697
exon_skipping	NCOR2	19	12:124870291-124870433	18:20:00	0,96	0,98	0,97	1	1	1	-0,03	0,03	0,00277	0,029	0,000362	0,00666
exon_skipping	MARS	9	12:57891940-57892056	08:10:00	0,98	0,99	0,98	1	1	1	-0,02	0,02	1,81e-13	2,72e-11	2,72e-09	3,17e-07
exon_skipping	C17orf68	21	17:8132045-8132210	20:22:00	0,95	0,89	0,97	0,98	1	1	-0,05	0,05	0,0354	0,189	0,0183	0,118
exon_skipping	ATG7	3	3:11340836-11340890	02:04:00	0,84	0,73	0,87	0,96	0,87	0,78	-0,02	0,02	0,0379	0,198	0,112	0,339
exon_skipping	PXDN	5	2:1691404-1691475	04:06:00	0,68	0,73	0,84	0,85	0,81	0,78	-0,08	0,08	0,0241	0,146	0,0186	0,119
exon_skipping	UBE3A	2	15:25657055-25657118	01:03:00	0,93	0,96	0,98	1	1	1	-0,04	0,04	0,0295	0,17	0,117	0,344
exon_skipping	ATP11B	13	3:182583244-182583486	12:14:00	1	0,99	0,99	1	1	1	-0,01	0,01	0,0363	0,192	0,0075	0,064
exon_skipping	TSC2	15	16:2112973-2113054	14:16:00	0,97	0,96	0,97	1	1	1	-0,03	0,03	0,000196	0,00346	0,00355	0,0376
exon_skipping	SKA3	5	13:21735929-21736014	04:06:00	0,89	0,95	0,97	1	1	0,96	-0,05	0,05	0,00363	0,0358	0,00609	0,0556
exon_skipping	CPSF1	18	8:145624348-145624428	17:19:00	0,98	0,96	0,97	1	0,99	1	-0,02	0,02	0,000153	0,00278	0,000538	0,00905
exon_skipping	SEC23IP	15	10:121689841-121689943	14:16:00	0,97	0,96	0,99	0,97	1	1	-0,03	0,03	0,0306	0,173	0,0347	0,177
exon_skipping	GOT2	8	16:58750567-58750717	07:09:00	1	1	1	1	0,99	1	0	0	0,0311	0,174	0,0105	0,0808
exon_skipping	UBE2M	5	19:59067683-59067746	04:06:00	1	1	1	1	1	1	0	0	0,0216	0,135	0,00737	0,0633
exon_skipping	GRAMD1A	20	19:35514331-35514451	19:21:00	0,97	0,98	0,99	1	0,99	1	-0,02	0,02	0,0266	0,157	0,0173	0,114
exon_skipping	RAN	2	12:131357129-131357174	01:03:00	0,94	0,91	0,9	0,97	0,97	0,94	-0,07	0,07	7,99e-24	4,16e-21	0,00025	0,00501
exon_skipping	VEZT	18	12:95692638-95692719	17:19:00	0,14	0,13	0,17	0,17	0,24	0,28	-0,1	0,1	0,000207	0,00362	0,0455	0,209
exon_skipping	INO80	17	15:41348820-41348904	16:18:00	0,91	0,99	0,92	1	0,96	1	-0,08	0,08	0,0322	0,177	0,0102	0,079
exon_skipping	HIP1R	29	12:123344970-123345070	1 day, 4:30:00	0,88	0,98	0,91	1	0,99	1	-0,09	0,09	1,17e-05	0,00032	2,51e-05	0,000797
exon_skipping	PTPRF	14	1:44063419-44063724	13:15:00	0,98	0,98	0,97	0,93	0,96	0,95	0,03	0,03	0,0054	0,0485	0,0268	0,15
exon_skipping	ANKRD13A	11	12:110465510-110465571	10:12:00	0,9	0,94	0,94	1	1	0,99	-0,06	0,06	2,26e-06	7,8e-05	2,78e-06	0,000126
exon_skipping	TRAIP	8	3:49878418-49878505	07:09:00	0,93	0,89	0,94	0,96	0,94	1	-0,03	0,03	0,0405	0,206	0,0322	0,169
exon_skipping	CDC73	15	1:193205386-193205486	14:16:00	0,97	0,96	0,94	1	1	1	-0,04	0,04	1,11e-05	0,000303	9,65e-07	5,13e-05
exon_skipping	ILF3	9	19:10791022-10791119	08:10:00	0,97	0,96	0,95	0,99	0,98	0,97	-0,02	0,02	8,04e-07	3,07e-05	5,37e-05	0,00146
exon_skipping	PLAGL1	9	6:144269115-144269597	08:10:00	0,66	0,63	0,58	0,6	0,62	0,5	0,03	0,03	0,0216	0,135	0,296	0,546
exon_skipping	PLBD2	2	12:113806921-113807014	01:03:00	0,82	1	0,86	1	1	0,93	-0,14	0,14	0,000811	0,0109	0,00103	0,015
exon_skipping	AMMECR1L	7	2:128627028-128627118	06:08:00	0,99	0,95	1	1	1	1	-0,01	0,01	0,0265	0,157	0,00637	0,0573
exon_skipping	FLII	21	17:18150971-18151162	20:22:00	1	0,94	1	1	1	1	0	0	0,0157	0,107	0,0674	0,266
exon_skipping	SLC25A1	5	22:19165240-19165378	04:06:00	0,96	0,94	0,96	1	0,98	0,94	-0,02	0,02	0,031	0,174	0,0807	0,293
exon_skipping	BRD2	7	6:32942798-32942889	06:08:00	0,2	0,22	0,22	0,22	0,24	0,27	-0,02	0,02	0,00382	0,0373	0,234	0,496
exon_skipping	ANKS1A	3	6:34935016-34935096	01:04:00	1	1	1	0,93	0,95	1	0,05	0,05	0,0407	0,207	0,0136	0,097
exon_skipping	AP2M1	9	3:183899484-183899603	08:10:00	0,98	0,98	0,99	1	1	0,99	-0,01	0,01	2,67e-08	1,49e-06	1,25e-08	1,18e-06
exon_skipping	UBR5	53	8:103279175-103279969	2 days, 3:54:00	0,98	0,99	1	1	1	1	-0,01	0,01	0,0111	0,0839	0,0691	0,27
exon_skipping	LARP4	13	12:50856365-50856413	12:14:00	0,98	0,99	0,99	1	1	1	-0,01	0,01	0,0107	0,0813	0,0679	0,267
exon_skipping	GSR	9	8:30546678-30546836	08:10:00	1	1	1	0,98	1	1	0	0	0,0155	0,106	0,00381	0,0396
exon_skipping	GBF1	7	10:104112215-104112275	06:08:00	0,88	0,89	0,87	0,98	0,99	0,93	-0,1	0,1	2,11e-10	1,8e-08	1,5e-10	2,47e-08
exon_skipping	MED25	9	19:50333951-50334144	08:10:00	0,96	0,95	1	1	1	1	-0,04	0,04	0,0132	0,0942	0,0482	0,216
exon_skipping	GCN1L1	35	12:120588949-120589195	1 day, 10:36:00	0,99	0,97	0,97	0,99	1	0,99	-0,02	0,02	0,0136	0,0964	0,0183	0,118
exon_skipping	ARID3A	7	19:966572-966868	06:08:00	0,85	0,94	0,94	1	1	1	-0,06	0,06	0,000753	0,0103	0,00608	0,0555
exon_skipping	NEURL4	34	17:7217225-7217307	1 day, 9:35:00	0,96	0,99	0,99	0,99	1	1	-0,01	0,01	0,0109	0,0827	0,00754	0,0643
exon_skipping	CHD2	13	15:93487645-93487745	12:14:00	0,89	0,99	0,94	1	0,99	1	-0,06	0,06	5,29e-07	2,12e-05	3,2e-06	0,000142
exon_skipping	ACBD4	7	17:43214386-43214506	06:08:00	0,87	0,84	0,78	0,91	0,97	0,87	-0,08	0,08	0,011	0,0832	0,0106	0,0813
exon_skipping	LDB1	7	10:103870286-103870458	06:08:00	0,95	1	1	1	1	1	0	0	0,000478	0,00713	0.0001	0,00241
exon_skipping	NUFIP2	3	17:27594516-27594548	02:04:00	1	0,99	0,99	1	1	1	-0,01	0,01	0,0366	0,193	0,00847	0,0698
exon_skipping	SMYD2	2	1:214478530-214478593	01:03:00	0,91	0,91	0,88	0,93	0,99	0,96	-0,05	0,05	0,00542	0,0487	0,0037	0,0388
exon_skipping	MBTD1	13	17:49279383-49279438	12:14:00	0,79	0,81	0,83	0,98	0,93	0,95	-0,14	0,14	1,94e-09	1,39e-07	1,47e-09	1,89e-07
exon_skipping	ANO6	22	12:45816740-45816845	21:23:00	0,97	0,96	0,95	0,97	1	0,99	-0,03	0,03	0,0193	0,124	0,022	0,133
exon_skipping	CHTF18	11	16:842439-842590	10:12:00	0,98	0,96	0,96	0,98	0,99	1	-0,03	0,03	0,0319	0,176	0,0463	0,211
exon_skipping	SRM	4	1:11116661-11116814	03:05:00	0,98	1	1	1	1	1	0	0	0,00157	0,0185	0,000423	0,00749
exon_skipping	TRIP10	3	19:6741236-6741292	02:04:00	0,97	0,97	0,96	0,99	0,99	0,99	-0,02	0,02	0,00266	0,0281	0,00166	0,0214
exon_skipping	MIER3	6	5:56234123-56234165	05:07:00	0,03	0,06	0,1	0,03	0,02	0	0,03	0,03	0,00306	0,0314	0,00245	0,0286
exon_skipping	C1orf128	6	1:24112805-24112913	05:07:00	0,93	0,98	0,97	1	1	1	-0,03	0,03	1,05e-11	1,13e-09	1,23e-08	1,16e-06
exon_skipping	USE1	2	19:17326611-17326660	01:03:00	0,87	0,84	0,83	0,94	0,97	0,96	-0,11	0,11	1,86e-05	0,000474	5,77e-06	0,000236
exon_skipping	GCC2	13	2:109099518-109099622	12:14:00	0,96	0,97	0,92	1	0,98	0,99	-0,03	0,03	0,00445	0,0417	0,00155	0,0203
exon_skipping	SMC4	7	3:160130114-160130637	06:08:00	0,95	0,96	0,98	0,99	1	1	-0,04	0,04	8,88e-18	2,31e-15	7,22e-10	9,99e-08
exon_skipping	NAV1	29	1:201781593-201781789	1 day, 4:30:00	0,89	0,79	0,91	1	0,95	1	-0,11	0,11	0,0154	0,106	0,0064	0,0575
exon_skipping	CDC42BPA	36	1:227198579-227198764	1 day, 11:37:00	0,01	0,03	0,03	0	0,01	0	0,03	0,03	0,0152	0,105	0,00696	0,0609
exon_skipping	MARS	6	12:57883679-57883754	05:07:00	0,98	0,99	0,98	1	1	1	-0,02	0,02	8,12e-09	5,08e-07	8,27e-07	4,5e-05
exon_skipping	NDUFB5	3	3:179333771-179333837	02:04:00	0,99	1	1	1	1	1	0	0	0,0145	0,101	0,00427	0,0429
exon_skipping	PSME4	46	2:54096501-54096675	1 day, 21:47:00	0,89	0,96	0,9	0,99	0,96	0,98	-0,07	0,07	4,66e-05	0,00103	1,98e-05	0,000653
exon_skipping	NFKBIB	5	19:39397861-39397949	04:06:00	0,93	0,94	1	1	1	1	-0,06	0,06	0,00162	0,019	0,000135	0,00304
exon_skipping	ANXA2	5	15:60674541-60674640	04:06:00	0,97	0,98	0,98	0,98	0,99	1	-0,01	0,01	0,0111	0,0836	0,0181	0,117
exon_skipping	KIAA0528	20	12:22625678-22625741	19:21:00	1	0,99	0,99	1	1	1	-0,01	0,01	0,0301	0,172	0,00829	0,0688
exon_skipping	AGTPBP1	3	9:88307604-88307728	02:04:00	0,98	1	0,98	1	1	1	-0,02	0,02	0,0139	0,0983	0,0818	0,295
exon_skipping	GIPC1	6	19:14591117-14591297	05:07:00	0,93	0,93	1	1	1	0,99	-0,07	0,07	6,82e-08	3,47e-06	5,57e-07	3,16e-05
exon_skipping	IFI27L2	2	14:94595599-94595628	01:03:00	1	1	1	0,99	0,97	0,94	0,03	0,03	0,0253	0,151	0,0062	0,0563
exon_skipping	NPC1	10	18:21131591-21131691	09:11:00	0,99	0,98	0,97	1	1	0,99	-0,02	0,02	0,00955	0,0743	0,00315	0,0345
exon_skipping	UBXN1	8	11:62444285-62444477	07:09:00	0,91	0,93	0,93	1	0,99	0,98	-0,06	0,06	1,08e-13	1,69e-11	1,05e-07	7,48e-06
exon_skipping	ELP2	17	18:33739921-33739978	16:18:00	0,94	0,95	0,95	1	0,98	0,99	-0,04	0,04	2,94e-09	2,02e-07	8,36e-10	1,12e-07
exon_skipping	ATXN2	11	12:111953958-111954167	10:12:00	0,88	0,94	0,94	0,91	0,77	0,88	0,06	0,06	0,00143	0,0171	0,013	0,0939
exon_skipping	CDK16	16	X:47086778-47086868	15:17:00	0,98	0,97	0,99	1	1	1	-0,02	0,02	1,04e-14	1,83e-12	1,67e-10	2,68e-08
exon_skipping	UBR1	36	15:43277085-43277140	1 day, 11:37:00	0,9	0,9	0,95	0,97	1	1	-0,1	0,1	0,00386	0,0376	0,00121	0,0169
exon_skipping	STK38	11	6:36467650-36467767	10:12:00	0,83	0,89	0,9	0,98	0,91	0,96	-0,07	0,07	0,000927	0,0121	0,000588	0,0097
exon_skipping	ZNF717	2	3:75833935-75834255	01:03:00	0,49	0,5	0,42	0,57	0,86	0,84	-0,35	0,35	0,000234	0,004	0,000144	0,0032
exon_skipping	NARS2	14	11:78152137-78152163	13:15:00	0,88	0,91	0,89	0,97	0,95	0,99	-0,08	0,08	3,2e-08	1,75e-06	1,29e-08	1,2e-06
exon_skipping	ACVR2A	10	2:148680542-148680680	09:11:00	0,91	0,86	0,86	0,98	0,95	0,98	-0,11	0,11	0,00442	0,0416	0,00171	0,0218
exon_skipping	TTK	11	6:80732041-80732189	10:12:00	1	0,99	1	1	1	1	0	0	0,0461	0,226	0,14	0,372
exon_skipping	ABHD14A	8	3:52019223-52019287	07:09:00	0,81	0,62	0,72	0,82	0,83	0,67	-0,1	0,1	0,0217	0,135	0,134	0,364
exon_skipping	NCAPD2	14	12:6630152-6630276	13:15:00	0,97	0,98	0,98	1	1	0,99	-0,02	0,02	1,83e-10	1,58e-08	4,42e-08	3,48e-06
exon_skipping	PANK4	8	1:2449955-2450036	07:09:00	0,94	0,98	0,95	0,99	0,98	1	-0,04	0,04	0,0178	0,116	0,0136	0,0969
exon_skipping	MSH5	29	6:31730567-31730945	1 day, 4:30:00	0,53	0,42	0,47	0,61	0,72	0,41	-0,13	0,13	0,0283	0,165	0,17	0,412
exon_skipping	CEP350	8	1:179975589-179975702	07:09:00	0,98	0,98	0,98	1	1	1	-0,02	0,02	0,037	0,194	0,164	0,404
exon_skipping	ZMIZ1	20	10:81058807-81058948	19:21:00	1	0,94	0,93	1	1	1	-0,06	0,06	0,00978	0,0758	0,00203	0,0249
exon_skipping	SPG11	20	15:44898223-44898289	19:21:00	0,89	0,92	0,97	0,98	0,99	1	-0,07	0,07	0,000316	0,00513	0,000192	0,00404
exon_skipping	HYOU1	18	11:118919723-118920082	17:19:00	0,97	0,99	0,97	0,99	1	0,99	-0,02	0,02	0,0383	0,199	0,031	0,165
exon_skipping	KPNA4	14	3:160227588-160227659	13:15:00	0,99	1	0,99	1	1	1	-0,01	0,01	0,0171	0,113	0,0805	0,293
exon_skipping	SLC25A17	10	22:41169941-41170023	09:11:00	1	0,97	0,98	0,98	1	1	-0,02	0,02	0,0235	0,144	0,0269	0,15
exon_skipping	NOC2L	7	1:889384-889462	06:08:00	0,97	1	0,98	0,99	1	1	-0,02	0,02	0,00665	0,0571	0,008	0,0671
exon_skipping	SENP6	17	6:76405520-76405639	16:18:00	0,98	0,99	1	1	1	1	-0,01	0,01	0,0356	0,189	0,141	0,373
exon_skipping	TPP1	9	11:6637236-6637305	08:11:00	0,94	1	0,98	0,99	1	1	-0,02	0,02	0,00662	0,0569	0,00184	0,0231
exon_skipping	MAN2B1	23	19:12758257-12758412	22:24:00	0,96	0,97	0,97	1	1	1	-0,03	0,03	0,00745	0,062	0,0375	0,186
exon_skipping	SUPT16H	4	14:21840234-21840876	03:05:00	0,04	0,05	0,04	0,01	0,02	0,02	0,03	0,03	1,87e-06	6,59e-05	5,33e-05	0,00146
exon_skipping	RNF170	4	8:42725147-42725255	03:05:00	0,92	1	1	1	1	1	0	0	0,0259	0,154	0,00626	0,0566
exon_skipping	NADK	16	1:1685006-1685088	15:17:00	0,98	0,98	0,97	1	1	1	-0,02	0,02	5,24e-05	0,00114	0,000869	0,0131
exon_skipping	ARHGEF2	27	1:155921274-155921324	1 day, 2:28:00	0,98	0,96	0,98	1	1	1	-0,02	0,02	0,000488	0,00726	0,00613	0,0558
exon_skipping	TSC1	8	9:135796750-135796823	07:09:00	0,89	0,96	0,97	0,99	1	1	-0,04	0,04	0,000455	0,00686	0,000113	0,00266
exon_skipping	TETRAN	9	4:2933282-2933390	08:10:00	0,97	0,99	0,95	1	0,98	1	-0,03	0,03	0,0357	0,19	0,0459	0,21
exon_skipping	RABEP1	17	17:5283659-5283757	16:18:00	0,93	0,99	0,98	1	0,98	0,98	0	0	0,0176	0,115	0,00726	0,0626
exon_skipping	ABCC10	14	6:43412863-43413052	13:15:00	0,93	0,96	0,84	0,95	1	1	-0,07	0,07	0,0115	0,0857	0,00987	0,0775
exon_skipping	PPM1G	5	2:27607540-27607955	04:06:00	0,98	1	0,97	1	1	1	-0,02	0,02	2,75e-12	3,22e-10	3,67e-13	1,2e-10
exon_skipping	HEATR5A	14	14:31849673-31849784	13:15:00	0,91	0,93	1	0,98	1	1	-0,07	0,07	0,0289	0,167	0,0128	0,093
exon_skipping	TET1	4	10:70404455-70406762	03:05:00	0,97	0,94	0,94	1	1	1	-0,06	0,06	0,00408	0,0391	0,000524	0,00887
exon_skipping	RUFY1	7	5:179007948-179008013	06:08:00	0,93	0,95	0,86	0,93	0,97	0,98	-0,04	0,04	0,00143	0,0172	0,00461	0,0454
exon_skipping	C14orf153	23	14:104159890-104160290	22:24:00	0,86	0,8	0,87	0,81	0,64	0,74	0,12	0,12	0,0149	0,103	0,0148	0,103
exon_skipping	MAN1A1	11	6:119522419-119522512	10:12:00	1	0,98	0,99	1	1	1	-0,01	0,01	0,0144	0,101	0,0635	0,257
exon_skipping	SENP6	2	6:76331248-76331341	01:03:00	0,97	0,97	0,95	0,98	1	1	-0,03	0,03	0,00923	0,0724	0,00853	0,0702
exon_skipping	ANKRD28	12	3:15756085-15756163	11:13:00	0,87	0,98	0,94	1	0,99	1	-0,06	0,06	0,000483	0,00719	0,000328	0,00619
exon_skipping	DDX41	11	5:176940354-176940485	10:12:00	1	1	0,97	1	1	1	0	0	0,012	0,0883	0,051	0,224
exon_skipping	KDM1A	18	1:23407939-23408066	17:19:00	1	1	1	1	1	1	0	0	0,0304	0,173	0,105	0,33
exon_skipping	EIF3A	9	10:120820736-120820840	08:10:00	0,99	0,99	1	1	1	1	-0,01	0,01	0,00415	0,0396	0,0217	0,132
exon_skipping	IQGAP3	33	1:156500952-156501039	1 day, 8:34:00	0,97	0,97	0,97	1	1	1	-0,03	0,03	1,56e-07	7,17e-06	1,53e-05	0,00053
exon_skipping	TRAPPC4	3	11:118890860-118890963	02:04:00	0,87	0,83	0,87	0,95	0,94	0,85	-0,07	0,07	0,00186	0,0212	0,00217	0,0262
exon_skipping	XPO1	7	2:61729384-61729445	06:08:00	1	1	1	1	1	1	0	0	0,00665	0,0571	0,0347	0,177
exon_skipping	ATP13A1	16	19:19764593-19764703	15:17:00	0,98	0,96	0,97	1	1	1	-0,03	0,03	0,000535	0,00781	0,000321	0,00607
exon_skipping	WASH6P	5	X:155252364-155252499	04:06:00	0,19	0,22	0,17	0,38	0,42	0,32	-0,18	0,18	0,00248	0,0266	0,00196	0,0242
exon_skipping	IL11RA	14	9:34660851-34660933	13:15:00	0,79	0,95	0,9	0,95	1	1	-0,1	0,1	0,00436	0,0411	0,00169	0,0217
exon_skipping	SPEN	3	1:16202697-16203173	02:04:00	0,92	0,93	0,9	0,95	0,95	0,98	-0,03	0,03	0,00531	0,048	0,00362	0,0382
exon_skipping	BAHCC1	13	17:79419749-79419877	12:14:00	1	0,9	0,96	1	1	1	-0,04	0,04	0,0234	0,143	0,155	0,392
exon_skipping	C22orf13	3	22:24944885-24944969	02:04:00	0,9	0,91	1	1	1	0,97	-0,09	0,09	0,00103	0,0132	0,000906	0,0135
exon_skipping	COL13A1	29	10:71692316-71692360	1 day, 4:30:00	0,11	0,08	0,09	0,05	0	0,03	0,06	0,06	0,0412	0,209	0,0163	0,109
exon_skipping	RALGPS2	15	1:178861365-178861442	14:16:00	0,27	0,23	0,2	0,32	0,24	0,38	-0,09	0,09	0,0363	0,192	0,118	0,345
exon_skipping	SLC6A8	11	X:152959585-152959722	10:12:00	0,96	0,98	0,91	1	0,99	0,99	-0,02	0,02	0,000426	0,00652	0,002	0,0246
exon_skipping	BMS1	14	10:43312047-43312120	13:15:00	0,96	0,94	0,92	0,99	0,99	1	-0,05	0,05	2,16e-14	3,63e-12	4,29e-12	1,05e-09
exon_skipping	ITGA7	15	12:56091000-56091061	14:16:00	0,92	1	0,93	1	1	1	-0,07	0,07	0,011	0,0829	0,0507	0,223
exon_skipping	IMPDH1	12	7:128036654-128036749	11:13:00	0,97	1	0,99	1	1	1	-0,01	0,01	0,012	0,0883	0,0369	0,185
exon_skipping	SNRNP40	3	1:31764760-31764853	02:04:00	0,99	1	1	1	1	1	0	0	0,0298	0,171	0,0104	0,0801
exon_skipping	TMEM48	12	1:54262572-54262817	11:13:00	1	0,99	0,99	1	1	1	-0,01	0,01	0,0054	0,0485	0,00153	0,0201
exon_skipping	TFDP2	9	3:141712380-141712427	08:10:00	0,99	0,97	0,99	0,98	1	1	-0,01	0,01	0,0217	0,135	0,038	0,188
exon_skipping	NUSAP1	10	15:41669394-41669502	09:11:00	0,98	0,99	0,98	1	1	1	-0,01	0,01	1,68e-07	7,66e-06	3,22e-06	0,000143
exon_skipping	HUWE1	67	X:53575920-53576466	66:68	0,97	0,96	0,98	1	1	1	-0,03	0,03	6,37e-13	8,41e-11	1,04e-13	3,88e-11
exon_skipping	SH3KBP1	18	X:19564040-19564168	17:19:00	0,89	0,97	0,98	0,96	0,99	0,99	-0,02	0,02	0,0497	0,238	0,0335	0,173
exon_skipping	ALKBH6	4	19:36503923-36503991	03:05:00	0,96	0,99	0,94	1	0,99	0,99	-0,03	0,03	0,00477	0,0441	0,00147	0,0196
exon_skipping	ANXA5	3	4:122607443-122607527	02:04:00	1	0,99	1	1	1	1	0	0	0,0311	0,174	0,0731	0,279
exon_skipping	IARS2	14	1:220300092-220300185	13:15:00	0,98	0,99	0,99	1	1	1	-0,01	0,01	4,66e-07	1,9e-05	6,62e-08	4,98e-06
exon_skipping	MYO3A	3	10:26241023-26241207	02:04:00	1	0,92	0,83	1	1	1	-0,08	0,08	0,0113	0,0847	0,0714	0,275
exon_skipping	SYNJ2	30	6:158514920-158515126	1 day, 5:31:00	0,04	0,05	0,02	0	0	0	0,04	0,04	0,0206	0,13	0,0056	0,0523
exon_skipping	IFNAR2	3	21:34615978-34616019	02:04:00	0,97	0,98	0,97	1	1	1	-0,03	0,03	0,00275	0,0288	0,018	0,117
exon_skipping	IDI1	5	10:1089939-1092402	01:06:00	0,81	0,88	0,87	0,76	0,8	0,89	0,07	0,07	0,0306	0,173	0,388	0,621
exon_skipping	SPTBN1	31	2:54883051-54883135	1 day, 6:32:00	0,98	0,97	0,99	1	1	1	-0,02	0,02	3,28e-08	1,79e-06	4,53e-06	0,000192
exon_skipping	UPF3A	6	13:115056964-115057019	05:07:00	0,81	0,87	0,94	0,94	0,93	0,93	-0,06	0,06	0,0204	0,129	0,0335	0,173
exon_skipping	DDX11	25	12:31254226-31254916	1 day, 0:26:00	0,91	0,94	0,92	0,98	0,95	0,97	-0,05	0,05	0,000207	0,00361	0,00074	0,0116
exon_skipping	ZDHHC8	5	22:20127638-20127740	04:06:00	0,76	0,93	1	0,92	1	1	-0,07	0,07	0,0248	0,149	0,0142	0,0998
exon_skipping	ABI2	10	2:204261508-204261690	09:11:00	0,01	0	0,02	0	0	0	0,01	0,01	0,031	0,174	0,004	0,041
exon_skipping	CSE1L	17	20:47704546-47704643	16:18:00	0,98	0,98	0,98	1	1	0,99	-0,02	0,02	1,29e-09	9,57e-08	1,29e-06	6,55e-05
exon_skipping	ARAP1	15	11:72415197-72415379	14:17:00	0,94	0,76	0,76	0,97	0,97	0,79	-0,2	0,2	0,0104	0,0799	0,0402	0,194
exon_skipping	SLIT1	5	10:99016075-99016161	04:06:00	0,93	0,95	0,91	0,96	0,96	0,99	-0,02	0,02	0,00465	0,0432	0,00212	0,0257
exon_skipping	AC011498.2	12	19:4498303-4498373	11:13:00	0,96	0,97	0,99	1	1	1	-0,03	0,03	1,31e-06	4,75e-05	5,19e-05	0,00143
exon_skipping	GPI	20	19:34890624-34890690	19:21:00	0,99	1	1	1	1	1	0	0	7,61e-05	0,00156	0,00105	0,0151
exon_skipping	KIAA0100	35	17:26943907-26944013	1 day, 10:36:00	0,94	0,98	0,94	1	1	1	-0,05	0,05	7,09e-11	6,46e-09	2,57e-10	3,98e-08
exon_skipping	MPPE1	14	18:11884878-11885042	13:15:00	0,44	0,41	0,39	0,23	0,37	0,32	0,09	0,09	0,0476	0,231	0,036	0,182
exon_skipping	PSME2	2	14:24615417-24615449	01:03:00	0,95	0,97	0,96	0,99	1	1	-0,04	0,04	1,79e-06	6,36e-05	5,04e-07	2,89e-05
exon_skipping	ENO2	10	12:7031219-7031327	09:11:00	0,96	0,9	0,91	1	1	1	-0,09	0,09	0,00063	0,0089	0,0129	0,0936
exon_skipping	NARS2	8	11:78204109-78204242	07:09:00	0,94	0,93	0,93	0,95	0,98	0,96	-0,03	0,03	0,0102	0,0783	0,0224	0,134
exon_skipping	UGGT2	26	13:96553061-96553192	1 day, 1:27:00	0,93	1	1	1	1	1	0	0	0,0483	0,234	0,0124	0,0909
exon_skipping	ILK	7	11:6630302-6630387	06:08:00	0,92	0,91	0,88	0,97	0,98	1	-0,07	0,07	7,13e-09	4,52e-07	2,17e-09	2,64e-07
exon_skipping	C6orf134	8	6:30608312-30608380	07:09:00	0,64	0,66	0,66	0,85	0,79	0,75	-0,14	0,14	0,000602	0,00858	0,000508	0,00865
exon_skipping	DLG5	3	10:79628875-79628955	01:04:00	0,91	1	0,93	1	0,97	1	-0,07	0,07	0,0389	0,201	0,0189	0,121
exon_skipping	DNAJC8	7	1:28534853-28534924	06:08:00	1	1	1	1	1	1	0	0	0,0326	0,178	0,028	0,154
exon_skipping	CXorf26	5	X:75396716-75396827	04:06:00	0,93	0,94	0,93	0,94	0,98	0,97	-0,04	0,04	0,0081	0,0657	0,0226	0,135
exon_skipping	MOBKL3	5	2:198404832-198404877	04:06:00	0,99	0,99	1	1	1	1	-0,01	0,01	0,0322	0,177	0,0979	0,321
exon_skipping	SLC43A2	4	17:1519856-1520063	03:05:00	0,78	0,9	0,83	1	1	1	-0,17	0,17	0,0147	0,102	0,00247	0,0288
exon_skipping	SFXN3	7	10:102796480-102796565	06:08:00	0,94	0,96	0,81	1	1	1	-0,06	0,06	0,00191	0,0215	0,0207	0,128
exon_skipping	EIF4G1	28	3:184045618-184045790	1 day, 3:29:00	0,99	1	0,99	1	1	1	-0,01	0,01	3,26e-06	0,000107	0,000161	0,00351
exon_skipping	SLC44A1	15	9:108147703-108147783	14:16:00	0,97	0,98	0,97	1	1	1	-0,03	0,03	0,000361	0,0057	5,08e-05	0,0014
exon_skipping	RBM39	8	20:34317234-34317287	07:09:00	1	0,99	0,99	1	1	1	-0,01	0,01	0,00185	0,021	0,00351	0,0374
exon_skipping	MTX1	4	1:155181918-155182010	03:05:00	0,63	0,56	0,6	0,76	0,76	0,64	-0,16	0,16	2,9e-06	9,66e-05	0,00407	0,0415
exon_skipping	NUP214	28	9:134065297-134065867	1 day, 3:29:00	0,04	0,01	0,01	0	0	0	0,01	0,01	0,0454	0,224	0,00563	0,0525
exon_skipping	CRYZL1	22	21:34954471-34954552	21:23:00	0,95	0,98	0,96	1	1	1	-0,04	0,04	4,91e-06	0,00015	8,55e-06	0,00033
exon_skipping	PABPC1	2	8:101730315-101730508	01:03:00	1	1	1	1	1	1	0	0	0,0467	0,228	0,171	0,413
exon_skipping	HMGN2	2	1:26799974-26800018	01:03:00	1	1	1	1	1	1	0	0	0,0313	0,174	0,0768	0,286
exon_skipping	SCRIB	36	8:144873836-144873910	1 day, 11:37:00	0,1	0,06	0,09	0,19	0,15	0,09	-0,06	0,06	0,00357	0,0354	0,0766	0,285
exon_skipping	KIAA1432	8	9:5738450-5738538	07:09:00	1	0,95	0,91	1	1	1	-0,05	0,05	0,00928	0,0727	0,00191	0,0238
exon_skipping	YIPF3	3	6:43483333-43483439	02:04:00	0,97	0,99	0,99	0,99	1	1	-0,01	0,01	0,0034	0,0341	0,00196	0,0242
exon_skipping	ZDHHC1	9	16:67432476-67432634	08:10:00	0,87	0,89	0,94	1	1	0,93	-0,11	0,11	0,0188	0,121	0,00607	0,0554
exon_skipping	CHMP5	5	9:33270621-33270714	04:06:00	0,98	0,98	0,99	1	1	1	-0,02	0,02	2,91e-09	2e-07	5,79e-10	8,27e-08
exon_skipping	MFSD8	8	4:128859938-128859993	07:09:00	0,96	0,86	0,97	1	0,93	1	-0,04	0,04	0,00329	0,0333	0,0109	0,0831
exon_skipping	GLG1	24	16:74493580-74493687	23:25:00	0,99	0,99	1	1	1	1	-0,01	0,01	0,00611	0,0537	0,00145	0,0194
exon_skipping	FAHD2B	6	2:97751436-97751598	05:07:00	0,92	0,98	0,93	0,99	0,98	0,99	-0,06	0,06	0,00103	0,0133	0,00139	0,0187
exon_skipping	C16orf93	3	16:30771927-30771989	02:04:00	0,77	0,83	1	1	0,95	1	-0,17	0,17	8,35e-05	0,00168	0,00114	0,0162
exon_skipping	IWS1	10	2:128249547-128249664	09:11:00	0,9	0,94	0,92	0,96	1	0,96	-0,05	0,05	1,02e-07	4,95e-06	1,3e-05	0,000466
exon_skipping	SUPT5H	17	19:39961017-39961163	16:18:00	0,97	0,98	1	1	1	1	-0,02	0,02	0,000272	0,00451	2,52e-05	0,000797
exon_skipping	GSTK1	3	7:142961641-142961769	02:04:00	0,98	0,99	0,99	0,99	0,99	1	-0,01	0,01	0,0158	0,107	0,00977	0,0769
exon_skipping	ARHGEF2	22	1:155924693-155924760	21:23:00	0,95	0,99	0,92	0,99	1	1	-0,05	0,05	0,000108	0,00208	0,000146	0,00324
exon_skipping	RBL1	18	20:35649062-35649133	17:19:00	1	0,97	0,98	1	1	1	-0,02	0,02	0,0334	0,181	0,00566	0,0526
exon_skipping	CARS	22	11:3023771-3023830	21:23:00	0,98	0,98	0,98	1	1	1	-0,02	0,02	4,48e-05	0,000994	0,00122	0,017
exon_skipping	SETD2	20	3:47087977-47088111	19:21:00	0,98	0,98	0,98	1	1	1	-0,02	0,02	0,00649	0,0562	0,00075	0,0117
exon_skipping	CTPS2	3	X:16729636-16730340	02:04:00	0	0	0,02	0,07	0,05	0,04	-0,05	0,05	0,0324	0,178	0,0226	0,135
exon_skipping	EHMT2	5	6:31861139-31861439	04:06:00	0,05	0,06	0,08	0,02	0,01	0,02	0,05	0,05	0,000409	0,00633	0,00246	0,0287
exon_skipping	TUBA1C	3	12:49663611-49663759	02:04:00	0,99	1	1	1	1	1	0	0	0.0005	0,00739	0,0115	0,0859
exon_skipping	PXDN	24	2:1642618-1642750	23:25:00	0,98	0,95	0,99	1	1	1	-0,02	0,02	1,09e-05	0.0003	0.0004	0,00719
exon_skipping	TBC1D5	20	3:17275177-17275242	19:21:00	0,25	0,12	0,14	0	0,05	0	0,14	0,14	0,00682	0,0581	0,00424	0,0425
exon_skipping	CLCN7	25	16:1497007-1497104	1 day, 0:26:00	0,99	0,97	0,99	1	1	1	-0,01	0,01	0,00145	0,0173	0,0108	0,0825
exon_skipping	C16orf28	2	16:1421520-1421612	01:03:00	0,92	0,92	1	1	1	1	-0,08	0,08	0,0298	0,171	0,132	0,362
exon_skipping	RFWD2	6	1:176118142-176118210	05:07:00	0,9	0,96	0,88	1	0,95	0,96	-0,07	0,07	0,00361	0,0357	0,0103	0,0796
exon_skipping	TXNIP	2	1:145439593-145439665	01:03:00	0,99	0,99	1	1	1	1	-0,01	0,01	0,000227	0,0039	0,00309	0,034
exon_skipping	NUP188	3	9:131710296-131710907	02:04:00	0,02	0,04	0,02	0	0,01	0,01	0,02	0,02	0,0463	0,227	0,0195	0,123
exon_skipping	RP1-199H16.5	7	22:39024839-39024940	06:08:00	0,88	0,87	0,92	1	1	1	-0,12	0,12	0,014	0,0986	0,00299	0,0332
exon_skipping	ANO8	3	19:17444231-17444363	02:04:00	0,83	0,88	1	0,97	1	1	-0,12	0,12	0,00193	0,0217	0,0022	0,0264
exon_skipping	TBC1D15	7	12:72278591-72278801	06:08:00	0,94	0,93	0,95	0,99	0,97	0,95	-0,03	0,03	0,013	0,0934	0,00979	0,0771
exon_skipping	UBR1	33	15:43290366-43290463	1 day, 8:34:00	0,93	0,96	0,95	1	1	1	-0,05	0,05	0,00727	0,0609	0,000733	0,0116
exon_skipping	CDC14B	8	9:99301360-99301422	07:09:00	1	1	1	1	0,98	0,97	0,02	0,02	0,0321	0,177	0,153	0,388
exon_skipping	MLLT4	2	6:168265231-168265426	01:03:00	1	0,98	0,99	1	1	1	-0,01	0,01	0,00924	0,0724	0,00606	0,0554
exon_skipping	HSPA4	12	5:132426885-132427066	11:13:00	0,99	0,99	0,99	1	1	1	-0,01	0,01	1,71e-05	0,000441	4,41e-05	0,00125
exon_skipping	POT1	3	7:124555628-124555700	02:04:00	0,98	0,98	0,97	1	1	0,99	-0,02	0,02	0,0114	0,0854	0,003	0,0333
exon_skipping	BOD1L	16	4:13590346-13590416	15:17:00	0,95	0,95	0,92	0,99	0,98	1	-0,04	0,04	8,5e-05	0,0017	0,000125	0,00288
exon_skipping	MARK3	12	14:103934370-103934523	11:13:00	0,99	1	1	1	1	1	0	0	0,0316	0,175	0,00576	0,0533
exon_skipping	PRMT5	10	14:23393688-23393746	09:11:00	0,99	1	1	1	1	1	0	0	0,014	0,0987	0,00496	0,0479
exon_skipping	LDLR	13	19:11227535-11227674	12:14:00	0,95	0,96	0,9	0,99	0,99	0,98	-0,04	0,04	0,00377	0,0369	0,00732	0,063
exon_skipping	C10orf79	5	10:105971765-105971915	04:06:00	0,88	0,93	1	1	1	1	-0,07	0,07	0,0419	0,212	0,186	0,434
exon_skipping	ANLN	16	7:36464154-36464202	15:17:00	0,97	0,98	0,97	0,99	0,99	1	-0,02	0,02	0,00159	0,0186	0,000891	0,0134
exon_skipping	MTMR14	4	3:9710403-9710478	03:05:00	0,84	0,93	0,92	0,95	0,96	0,97	-0,04	0,04	0,00759	0,0627	0,0114	0,0856
exon_skipping	CAMTA2	4	17:4889175-4889278	03:05:00	0,91	0,93	0,95	1	1	1	-0,07	0,07	0,000259	0,00432	0,00386	0,04
exon_skipping	CHD3	23	17:7806255-7806379	22:24:00	0,95	0,9	1	1	1	1	-0,05	0,05	1,19e-07	5,75e-06	0,000109	0,00258
exon_skipping	CDC25A	4	3:48225290-48225326	03:05:00	0,98	0,98	0,98	1	1	1	-0,02	0,02	9,24e-08	4,57e-06	2,75e-05	0,000855
exon_skipping	PSMD13	4	11:244161-244216	03:05:00	0,97	1	0,98	1	1	1	-0,02	0,02	0,000157	0,00285	0,00336	0,0362
exon_skipping	ROD1	5	9:115038124-115038293	04:06:00	0,66	0,76	0,75	0,81	0,87	0,78	-0,06	0,06	0,00906	0,0714	0,0097	0,0766
exon_skipping	TUBG1	5	17:40764445-40764524	04:06:00	0,99	0,99	0,99	1	1	1	-0,01	0,01	6,43e-05	0,00135	7,85e-06	0,000308
exon_skipping	TPM4	8	19:16204346-16204408	07:09:00	0,99	1	1	1	1	1	0	0	0,000195	0,00345	0,00934	0,0748
exon_skipping	IFT122	4	3:129174957-129175107	03:05:00	0,09	0,09	0,11	0,05	0,03	0,04	0,05	0,05	0,049	0,236	0,0464	0,212
exon_skipping	CASC5	15	15:40933110-40933225	14:16:00	1	0,99	0,95	1	1	1	-0,01	0,01	0,018	0,117	0,00311	0,0341
exon_skipping	ABCD4	10	14:74759254-74759345	09:11:00	0,99	1	0,99	1	1	1	-0,01	0,01	0,0308	0,173	0,00871	0,0712
exon_skipping	CASC3	8	17:38323050-38323114	07:09:00	0,98	0,99	0,99	1	1	1	-0,01	0,01	0,000166	0,00299	2,67e-05	0,000834
exon_skipping	NDUFV1	8	11:67379368-67379449	07:09:00	0,96	0,97	0,98	0,99	0,99	0,99	-0,02	0,02	2,07e-11	2,06e-09	1,39e-07	9,64e-06
exon_skipping	NUP188	14	9:131735439-131735528	13:15:00	0,99	1	1	0,99	0,99	0,98	0,01	0,01	0,0436	0,217	0,0445	0,206
exon_skipping	PGAP1	10	2:197757864-197757969	09:11:00	1	1	1	1	0,96	1	0	0	0,0304	0,173	0,108	0,334
exon_skipping	SPATA2	3	20:48524692-48525129	01:04:00	1	1	1	0,91	0,94	1	0,06	0,06	0,0294	0,169	0,00909	0,0734
exon_skipping	BCR	13	22:23626164-23626285	12:14:00	0,97	0,97	0,98	1	1	0,97	-0,03	0,03	0,043	0,215	0,0324	0,17
exon_skipping	MKNK1	9	1:47040619-47040692	08:10:00	0,92	0,99	0,92	1	0,96	0,99	-0,07	0,07	0,0204	0,129	0,00878	0,0715
exon_skipping	APH1A	5	1:150239475-150239602	04:06:00	1	0,99	0,99	1	1	1	-0,01	0,01	0,0225	0,139	0,0132	0,095
exon_skipping	ATP5O	5	21:35278753-35279757	04:07:00	1	1	1	1	1	1	0	0	9,65e-06	0,000269	8,34e-06	0,000324
exon_skipping	RTN4	13	2:55200957-55201003	12:14:00	0,97	0,99	0,98	0,98	1	1	-0,01	0,01	0,000677	0,00943	0,004	0,041
exon_skipping	B4GALT6	5	18:29218607-29218723	04:06:00	1	0,99	0,99	0,96	0,93	1	0,03	0,03	0,0135	0,0962	0,0145	0,101
exon_skipping	GYLTL1B	14	11:45949728-45949923	13:15:00	0,96	0,92	0,93	1	1	1	-0,07	0,07	0,00419	0,0399	0,0244	0,141
exon_skipping	NARS2	7	11:78239888-78239982	06:08:00	0,94	0,98	0,95	0,98	1	0,99	-0,04	0,04	0,00111	0,014	0,000381	0,00693
exon_skipping	MAP4K4	12	2:102459071-102459143	11:13:00	1	0,97	0,99	1	1	1	-0,01	0,01	0,00841	0,0677	0,00131	0,0179
exon_skipping	RRN3	10	16:15177370-15177439	09:11:00	0,84	0,94	0,86	0,93	1	0,97	-0,11	0,11	4,58e-06	0,000142	0,000143	0,00319
exon_skipping	RBM39	7	20:34317384-34317449	06:08:00	0,93	0,96	0,92	0,97	0,97	0,98	-0,05	0,05	1,4e-18	4,05e-16	9,97e-05	0,0024
exon_skipping	HPS5	19	11:18308138-18308257	18:20:00	0,92	0,98	1	1	1	0,99	-0,02	0,02	0,0237	0,144	0,0166	0,111
exon_skipping	PCBP4	9	3:51993911-51994039	08:10:00	0,89	0,65	0,73	0,87	0,9	0,86	-0,14	0,14	0,000107	0,00206	0,00798	0,0671
exon_skipping	SAP30BP	8	17:73699391-73699451	07:09:00	0,88	0,91	0,92	0,95	0,97	0,96	-0,05	0,05	5,12e-06	0,000156	4,17e-06	0,000179
exon_skipping	KIF4A	13	X:69563553-69563611	12:14:00	0,97	0,99	0,93	1	1	1	-0,03	0,03	0,00012	0,00227	1,08e-05	0,000399
exon_skipping	ASAP3	9	1:23768148-23768223	08:10:00	0,58	0,77	0,75	1	1	1	-0,25	0,25	3,02e-08	1,66e-06	3,21e-09	3,62e-07
exon_skipping	XPO1	15	2:61720050-61720188	14:16:00	1	1	1	1	1	1	0	0	0,00298	0,0307	0,0191	0,121
exon_skipping	NXF1	7	11:62569211-62569291	06:08:00	0,98	0,96	0,99	1	1	1	-0,02	0,02	2,94e-06	9,8e-05	0,000278	0,00545
exon_skipping	SLC25A24	10	1:108681680-108681830	09:11:00	0,94	0,99	1	1	1	1	-0,01	0,01	0,00224	0,0245	0,000405	0,00724
exon_skipping	BPTF	28	17:65959449-65959622	1 day, 3:29:00	0,72	0,84	0,82	0,71	0,72	0,74	0,1	0,1	0,016	0,108	0,0152	0,104
exon_skipping	MKLN1	15	7:131130533-131130662	14:17:00	0,98	0,99	0,98	1	1	1	-0,02	0,02	0,00347	0,0346	0,0309	0,165
exon_skipping	GGT7	5	20:33450617-33450768	04:06:00	0,9	0,99	0,9	0,97	0,99	0,98	-0,07	0,07	0,000882	0,0117	0,000377	0,00687
exon_skipping	FRG1	5	4:190874223-190874280	04:06:00	0,97	0,98	0,96	1	1	1	-0,03	0,03	0,00184	0,021	0,000158	0,00347
exon_skipping	AASS	13	7:121741425-121741492	12:14:00	0,96	0,9	0,9	1	1	0,96	-0,1	0,1	0,0179	0,117	0,00845	0,0697
exon_skipping	C2orf15	8	2:99802640-99802717	07:09:00	0,99	0,97	1	1	0,99	1	-0,01	0,01	0,0282	0,164	0,0124	0,0907
exon_skipping	U2AF2	3	19:56171543-56171587	02:04:00	0,95	0,98	0,97	0,99	1	0,99	-0,03	0,03	1,14e-08	6,91e-07	2,08e-06	9,97e-05
exon_skipping	LCMT1	7	16:25172423-25172525	06:08:00	0,98	0,98	0,99	1	1	1	-0,02	0,02	0,00217	0,0239	0,000978	0,0144
exon_skipping	CDK1	5	10:62547818-62547992	04:06:00	0,99	1	1	1	1	1	0	0	0,0364	0,192	0,0268	0,15
exon_skipping	NAP1L1	10	12:76446985-76447130	09:11:00	0,96	0,97	0,98	0,99	0,99	0,99	-0,01	0,01	2,45e-29	2,12e-26	1,63e-05	0,000557
exon_skipping	PKN2	13	1:89271574-89271700	12:14:00	0,98	0,98	0,98	1	1	0,99	-0,02	0,02	0,00707	0,0597	0,00453	0,0448
exon_skipping	CCDC109B	2	4:110580167-110580242	01:03:00	0,97	0,95	0,96	1	1	1	-0,04	0,04	0,00375	0,0367	0,000403	0,00723
exon_skipping	KIF2C	10	1:45221601-45221655	09:11:00	0,93	0,93	0,94	0,97	0,98	0,99	-0,05	0,05	6,27e-12	6,95e-10	1,83e-12	4,83e-10
exon_skipping	AP1G2	22	14:24029147-24029245	21:23:00	0,98	0,99	0,98	1	0,99	1	-0,02	0,02	0,00217	0,0239	0,00154	0,0202
exon_skipping	ATG2A	39	11:64663934-64664088	1 day, 14:40:00	1	0,85	0,89	0,98	1	1	-0,11	0,11	0,0109	0,0826	0,00785	0,0663
exon_skipping	CAST	8	5:96062498-96062563	07:09:00	0,06	0,04	0,07	0,11	0,1	0,1	-0,04	0,04	0,000802	0,0108	0,000775	0,012
exon_skipping	TRIP10	10	19:6746040-6746207	09:11:00	0,08	0,04	0,06	0,13	0,11	0,05	-0,05	0,05	0,0119	0,088	0,00959	0,076
exon_skipping	TAZ	7	X:153648044-153648085	06:08:00	0,51	0,56	0,57	0,68	0,62	0,73	-0,12	0,12	0,00421	0,04	0,003	0,0333
exon_skipping	WDR70	5	5:37396477-37396672	04:06:00	0,95	0,97	0,99	1	1	0,99	-0,03	0,03	0,00209	0,0232	0,000638	0,0104
exon_skipping	NAA25	13	12:112498985-112499192	12:14:00	0,99	1	0,99	1	1	1	-0,01	0,01	0,0413	0,209	0,00957	0,0759
exon_skipping	SEC24C	2	10:75506388-75506474	01:03:00	0,22	0,15	0,17	0,09	0,1	0,2	0,08	0,08	0,0205	0,13	0,0189	0,12
exon_skipping	SUN2	6	22:39150647-39150711	03:07:00	0,18	0,11	0,23	0,1	0,06	0,03	0,13	0,13	0,0032	0,0325	0,00107	0,0153
exon_skipping	ZDHHC6	4	10:114203273-114203364	03:05:00	0,97	0,99	0,96	0,99	1	0,98	-0,02	0,02	0,0167	0,111	0,00893	0,0725
exon_skipping	NFS1	27	20:34220085-34220156	1 day, 2:28:00	0,9	0,91	0,92	0,96	0,95	0,94	-0,04	0,04	2,43e-05	0,000592	0,00046	0,00799
exon_skipping	SEC31B	21	10:102258462-102258561	20:22:00	0,34	0,34	0,43	0,51	0,42	0,41	-0,08	0,08	0,0299	0,171	0,0258	0,147
exon_skipping	STXBP3	11	1:109325044-109325139	10:12:00	0,98	0,98	0,98	0,99	1	0,99	-0,01	0,01	0,0331	0,18	0,0312	0,166
exon_skipping	COPS4	6	4:83978411-83978561	05:07:00	0,94	0,96	0,98	1	1	1	-0,04	0,04	3,12e-09	2,13e-07	8,08e-07	4,41e-05
exon_skipping	NCAPH2	2	22:50954876-50954977	01:03:00	0,97	0,98	0,97	1	1	0,99	-0,02	0,02	2,29e-05	0,000565	2,51e-05	0,000797
exon_skipping	PRMT5	3	14:23397335-23397420	02:04:00	0,95	0,92	0,92	0,96	0,97	0,95	-0,04	0,04	5,39e-05	0,00117	8,48e-05	0,0021
exon_skipping	RHEB	4	7:151174419-151174501	03:05:00	1	0,99	1	1	1	1	0	0	0,00813	0,0659	0,0351	0,179
exon_skipping	PLOD3	8	7:100856388-100856485	07:09:00	0,98	0,98	1	1	1	1	-0,02	0,02	0,0274	0,161	0,00701	0,0611
exon_skipping	C1orf112	22	1:169799400-169799482	21:23:00	0,99	0,99	0,96	1	1	1	-0,01	0,01	0,000819	0,011	0,0152	0,104
exon_skipping	HTATSF1	4	X:135582317-135582364	03:05:00	0,99	1	1	1	1	1	0	0	0,00661	0,0568	0,0353	0,18
exon_skipping	KNTC1	30	12:123061442-123061576	1 day, 5:31:00	1	1	1	1	1	0,99	0	0	0,0362	0,191	0,124	0,352
exon_skipping	FAM114A2	2	5:153417853-153417994	01:03:00	0,74	0,46	0,55	0,4	0,54	0,35	0,16	0,16	0,00707	0,0596	0,0713	0,275
exon_skipping	PKN2	8	1:89250322-89250507	06:09:00	0,91	0,93	0,92	0,96	0,96	0,96	-0,03	0,03	0,00215	0,0237	0,00148	0,0196
exon_skipping	PAK4	2	19:39658870-39658952	01:04:00	0,66	0,59	0,61	0,73	0,72	0,74	-0,11	0,11	0,0146	0,102	0,0118	0,0877
exon_skipping	AZI1	11	17:79172677-79172771	10:12:00	0,61	0,63	0,54	0,94	0,9	0,81	-0,29	0,29	4,94e-11	4,6e-09	9,79e-07	5,19e-05
exon_skipping	TANC2	11	17:61432144-61432751	10:12:00	0,9	0,78	0,85	0,96	0,87	1	-0,11	0,11	0,00547	0,049	0,021	0,129
exon_skipping	AKR1A1	7	1:46034157-46034356	06:08:00	0,61	0,64	0,63	0,77	0,78	0,71	-0,14	0,14	6,14e-14	9,95e-12	1,52e-05	0,00053
exon_skipping	PCOLCE	6	7:100203299-100203435	05:07:00	0,79	0,55	0,69	0,92	0,88	0,8	-0,19	0,19	0,000319	0,00517	0,000337	0,00631
exon_skipping	FAM82B	5	8:87497101-87497190	04:06:00	0,84	0,93	0,91	0,89	0,92	0,97	-0,01	0,01	0,0355	0,189	0,129	0,358
exon_skipping	IWS1	6	2:128255716-128255813	05:07:00	0,92	0,91	0,91	0,96	0,97	1	-0,06	0,06	2,43e-07	1,06e-05	1,03e-05	0,000383
exon_skipping	BRD8	17	5:137497743-137497835	16:18:00	0,97	0,99	0,96	1	1	1	-0,03	0,03	1,68e-08	9,82e-07	2,18e-06	0,000104
exon_skipping	ABHD5	5	3:43756439-43756550	04:06:00	0,97	0,95	0,95	1	1	1	-0,05	0,05	0,00742	0,0618	0,000854	0,013
exon_skipping	GLT25D1	3	19:17671157-17671274	02:04:00	0,99	0,99	0,97	0,99	0,99	1	-0,01	0,01	0,0224	0,138	0,0193	0,122
exon_skipping	KIN	2	10:7825044-7825138	01:03:00	0,93	0,98	0,89	0,94	0,86	0,79	0,07	0,07	0,0168	0,111	0,0163	0,109
exon_skipping	PALM2-AKAP2	7	9:112694207-112694308	06:08:00	0,91	0,84	0,91	0,61	0,61	0,83	0,3	0,3	0,000419	0,00644	0,000742	0,0117
exon_skipping	WRN	4	8:30921805-30921950	03:05:00	0,98	0,98	1	1	1	1	-0,02	0,02	0,0312	0,174	0,102	0,326
exon_skipping	PPP1R10	11	6:30572771-30572871	10:12:00	0,85	0,88	0,92	1	0,99	0,98	-0,11	0,11	1,69e-11	1,74e-09	5,25e-12	1,25e-09
exon_skipping	RRP7A	4	22:42911157-42911274	03:06:00	0,99	1	0,99	1	1	1	-0,01	0,01	0,0162	0,109	0,00715	0,062
exon_skipping	TECPR1	15	7:97860273-97860430	14:16:00	1	0,92	0,91	1	1	1	-0,08	0,08	0,0287	0,166	0,00664	0,0589
exon_skipping	TBC1D15	6	12:72274249-72274387	05:07:00	0,96	0,95	0,97	1	0,98	0,96	-0,03	0,03	0,0422	0,212	0,0314	0,166
exon_skipping	CDC2L6	11	6:110947979-110948048	10:12:00	0,99	0,93	1	1	1	1	-0,01	0,01	0,0377	0,197	0,00737	0,0633
exon_skipping	PTPRA	22	20:2846045-2846141	21:23:00	0,99	0,98	0,99	1	1	1	-0,01	0,01	0,0188	0,121	0,00454	0,0448
exon_skipping	CEBPZ	2	2:37454687-37456179	01:03:00	0,99	0,99	1	1	1	1	-0,01	0,01	0,0362	0,191	0,144	0,376
exon_skipping	LSS	6	21:47639390-47639486	05:07:00	0,86	0,98	0,87	0,93	0,99	1	-0,12	0,12	0,000342	0,00545	0,0133	0,0954
exon_skipping	TTC35	5	8:109468102-109468159	04:06:00	1	0,96	0,99	1	0,99	1	-0,01	0,01	0,00514	0,0468	0,00452	0,0447
exon_skipping	KPNB1	18	17:45753775-45753857	17:19:00	1	1	1	1	1	1	0	0	0,00733	0,0613	0,00406	0,0414
exon_skipping	DPM1	5	20:49562274-49562299	04:06:00	0,86	0,85	0,89	0,95	0,91	0,88	-0,05	0,05	0,000448	0,00678	0,176	0,419
exon_skipping	UBXN2B	6	8:59352192-59352329	05:07:00	1	0,97	0,96	1	1	1	-0,03	0,03	0,0197	0,126	0,0036	0,0381
exon_skipping	COL13A1	33	10:71700744-71700779	1 day, 8:34:00	0,26	0,26	0,21	0,28	0,38	0,47	-0,12	0,12	0,0259	0,154	0,0822	0,296
exon_skipping	LTA4H	21	12:96397616-96397759	20:22:00	0,87	0,88	0,86	0,92	0,89	0,91	-0,04	0,04	0,000719	0,00989	0,0714	0,275
exon_skipping	GUSB	9	7:65435269-65435353	08:10:00	0,72	0,75	0,78	0,88	0,82	0,85	-0,1	0,1	5,64e-08	2,94e-06	0,00579	0,0535
exon_skipping	PIBF1	8	13:73401871-73402052	07:09:00	0,92	0,97	0,97	0,97	0,99	0,98	-0,01	0,01	0,0191	0,123	0,0269	0,15
exon_skipping	IGF2R	33	6:160493797-160493916	1 day, 8:34:00	1	1	0,98	1	1	1	0	0	0,033	0,18	0,109	0,335
exon_skipping	MYCBP2	18	13:77807291-77807398	17:19:00	0,85	0,87	0,95	0,96	0,97	0,97	-0,1	0,1	0,000351	0,00558	0,000215	0,00442
exon_skipping	SLC44A2	19	19:10748699-10748769	18:20:00	1	0,98	0,97	1	1	1	-0,02	0,02	0,00613	0,0538	0,00176	0,0223
exon_skipping	TCF25	9	16:89960136-89960266	08:10:00	0,69	0,8	0,8	0,94	0,94	0,88	-0,14	0,14	6,35e-17	1,5e-14	8,21e-08	6,02e-06
exon_skipping	UIMC1	9	5:176396598-176396707	08:10:00	1	0,99	0,97	1	1	1	-0,01	0,01	0,0429	0,215	0,195	0,447
exon_skipping	TPST1	3	7:65705312-65706257	01:04:00	0,89	0,99	0,98	0,98	1	1	-0,02	0,02	0,0215	0,134	0,0062	0,0563
exon_skipping	HECTD2	8	10:93242724-93242841	07:09:00	0,95	1	0,9	1	1	1	-0,05	0,05	0,0187	0,121	0,00163	0,0211
exon_skipping	NMU	6	4:56473465-56473515	05:07:00	1	0,93	1	1	1	1	0	0	0,00753	0,0624	0,00175	0,0223
exon_skipping	POLH	7	6:43571629-43571748	06:08:00	0,96	0,98	0,98	1	1	1	-0,02	0,02	0,00617	0,0541	0,00107	0,0154
exon_skipping	SPTBN1	34	2:54887073-54887136	1 day, 9:35:00	0,98	0,99	0,98	1	1	1	-0,02	0,02	0,000444	0,00672	7,68e-05	0,00194
exon_skipping	MRPL55	3	1:228296138-228296175	02:04:00	0,29	0,25	0,44	0,29	0,24	0,2	0,05	0,05	0,0472	0,23	0,309	0,556
exon_skipping	CWF19L1	4	10:102019975-102020076	03:05:00	1	1	0,98	0,96	0,96	0,99	0,04	0,04	0,000586	0,00839	0,000611	0,01
exon_skipping	POLE	24	12:133238113-133238270	23:25:00	0,99	0,99	0,98	1	1	1	-0,01	0,01	0,000718	0,00988	0,000288	0,00561
exon_skipping	TTYH3	5	7:2687593-2687688	04:06:00	0,82	0,9	0,79	0,94	0,92	0,94	-0,12	0,12	0,00719	0,0604	0,00822	0,0684
exon_skipping	CLPB	16	11:72005369-72005488	15:17:00	0,98	0,98	0,97	1	1	1	-0,02	0,02	0,000227	0,0039	0,00192	0,0239
exon_skipping	PLRG1	5	4:155467275-155467365	04:06:00	0,95	0,98	0,95	1	0,99	0,99	-0,04	0,04	1,2e-09	8,97e-08	3,39e-08	2,76e-06
exon_skipping	ZFAND1	3	8:82629484-82629523	02:04:00	0,14	0,22	0,14	0,2	0,2	0,21	-0,07	0,07	0,00876	0,0697	0,422	0,648
exon_skipping	HBS1L	18	6:135290376-135290476	17:19:00	0,92	0,92	0,93	0,94	0,97	0,95	-0,03	0,03	0,000101	0,00196	0,0333	0,173
exon_skipping	RFC1	17	4:39304680-39304771	16:18:00	0,89	0,93	0,96	0,98	0,98	0,97	-0,05	0,05	5,51e-07	2,19e-05	6,09e-07	3,42e-05
exon_skipping	USP33	23	1:78167054-78167156	22:24:00	0,94	0,95	0,93	0,97	0,98	0,96	-0,02	0,02	0,00758	0,0627	0,0259	0,147
exon_skipping	RSAD1	5	17:48560004-48560067	04:06:00	0,96	0,94	0,96	1	1	0,98	-0,04	0,04	8,9e-05	0,00177	0,000141	0,00315
exon_skipping	ZRANB2	10	1:71531361-71531435	09:11:00	0,79	0,75	0,75	0,82	0,83	0,81	-0,07	0,07	0,000158	0,00286	0,0315	0,167
exon_skipping	ACTR1B	6	2:98274890-98275106	05:07:00	0,98	0,96	0,97	1	1	1	-0,03	0,03	4,35e-06	0,000136	1,42e-06	7,16e-05
exon_skipping	DDX3X	10	X:41202990-41203075	09:11:00	0,95	0,97	0,94	1	1	1	-0,05	0,05	4,44e-25	2,55e-22	0	0
exon_skipping	ACTR1A	2	10:104250306-104250370	01:03:00	0,96	0,98	0,98	0,96	0,96	0,94	0,02	0,02	0,012	0,0883	0,0333	0,173
exon_skipping	DNMT1	12	19:10274002-10274036	11:13:00	0,99	0,99	0,99	1	1	1	-0,01	0,01	7,59e-05	0,00155	2,04e-05	0,000668
exon_skipping	GOSR1	7	17:28817144-28817235	05:08:00	0,92	0,99	0,95	1	0,97	0,99	-0,04	0,04	0,00144	0,0172	0,00265	0,0304
exon_skipping	AP1G1	20	16:71782154-71782281	19:21:00	0,89	0,88	0,88	0,99	1	0,98	-0,11	0,11	3,67e-15	6,95e-13	8,88e-16	4,98e-13
exon_skipping	SRP9	3	1:225974564-225974687	02:04:00	0,07	0,11	0,12	0,1	0,11	0,12	0	0	0,00466	0,0433	0,331	0,574
exon_skipping	POLR3E	15	16:22334171-22334252	14:16:00	0,97	0,98	0,95	0,99	1	0,99	-0,02	0,02	0,000619	0,00878	0,000179	0,0038
exon_skipping	TOP1	3	20:39690034-39690130	02:04:00	1	0,99	0,99	1	1	1	-0,01	0,01	0,0242	0,147	0,0905	0,31
exon_skipping	CIC	11	19:42795710-42795897	10:12:00	0,96	0,95	0,91	0,98	1	1	-0,05	0,05	0,00782	0,0639	0,00409	0,0416
exon_skipping	ASPM	15	1:197091289-197091431	14:16:00	0,92	0,89	0,92	0,98	1	0,98	-0,07	0,07	3,19e-07	1,35e-05	8,18e-08	6,01e-06
exon_skipping	ENTPD4	7	8:23299520-23299579	06:08:00	0,98	0,95	0,98	0,99	0,98	0,99	-0,01	0,01	0,0468	0,228	0,0478	0,216
exon_skipping	PRPF38A	7	1:52880293-52880319	06:08:00	0,97	0,97	0,99	1	1	1	-0,03	0,03	7,29e-06	0,000211	0,000361	0,00665
exon_skipping	CYLD	11	16:50815157-50815322	10:12:00	1	0,96	0,97	1	1	1	-0,03	0,03	0,0394	0,203	0,213	0,471
exon_skipping	CCAR1	14	10:70516030-70516240	13:15:00	0,66	0,83	0,78	0,66	0,66	0,75	0,12	0,12	0,00017	0,00306	0,0822	0,296
exon_skipping	CES3	2	16:66997082-66997286	01:03:00	0,9	1	0,79	0,92	0,99	0,94	-0,04	0,04	0,0342	0,184	0,0537	0,232
exon_skipping	SLMAP	15	3:57882037-57882098	14:16:00	0,07	0,15	0,1	0,05	0,06	0,08	0,04	0,04	0,0249	0,149	0,0591	0,246
exon_skipping	KIF11	17	10:94399551-94399657	16:18:00	0,97	0,99	0,99	1	1	1	-0,01	0,01	2,72e-08	1,51e-06	2,83e-07	1,73e-05
exon_skipping	ST13	2	22:41246827-41246884	01:03:00	0,99	0,99	0,99	1	1	1	-0,01	0,01	1,74e-14	2,97e-12	3e-13	1,01e-10
exon_skipping	FIGNL1	4	7:50515666-50515682	03:05:00	0,02	0,02	0,01	0,03	0,04	0,04	-0,02	0,02	0,0108	0,0819	0,0188	0,12
exon_skipping	GARS	16	7:30671064-30671157	15:17:00	0,99	0,99	0,99	1	1	1	-0,01	0,01	1,72e-07	7,82e-06	2,23e-07	1,45e-05
exon_skipping	RWDD1	3	6:116895221-116895334	02:04:00	0,97	0,98	0,95	1	0,99	1	-0,03	0,03	0,0132	0,0943	0,00505	0,0485
exon_skipping	PPIA	3	7:44838991-44839079	02:04:00	1	1	1	1	1	1	0	0	0,00119	0,0149	0,0125	0,0912
exon_skipping	HAUS5	9	19:36108757-36108814	08:10:00	0,94	0,98	0,95	1	1	1	-0,05	0,05	4,28e-11	4,04e-09	3,23e-08	2,64e-06
exon_skipping	TBC1D10A	7	22:30690930-30691044	06:08:00	0,98	1	0,83	1	1	1	-0,02	0,02	0,0184	0,119	0,109	0,335
exon_skipping	NCAPD2	9	12:6623939-6624086	08:10:00	0,94	0,97	0,97	0,99	1	1	-0,03	0,03	2,51e-13	3,64e-11	9,58e-09	9,36e-07
exon_skipping	RBBP8	8	18:20555116-20555182	07:09:00	0,94	0,99	0,97	1	0,99	1	-0,03	0,03	4,02e-05	0,000909	8,56e-05	0,00212
exon_skipping	RPS6KA6	12	X:83389790-83389827	11:13:00	1	1	1	0,97	1	0,97	0,03	0,03	0,0331	0,18	0,116	0,342
exon_skipping	HOOK2	8	19:12882211-12882291	07:09:00	0,98	0,93	1	1	1	1	-0,03	0,03	0,00755	0,0625	0,000903	0,0135
exon_skipping	CWC25	9	17:36962550-36962648	08:10:00	0,92	0,93	0,93	1	0,93	1	-0,07	0,07	0,000582	0,00836	0,000269	0,00532
exon_skipping	PPFIBP1	11	12:27811749-27811781	10:12:00	0,14	0,17	0,17	0,27	0,26	0,3	-0,1	0,1	0,000339	0,00542	0,00699	0,061
exon_skipping	TBCD	32	17:80881528-80881609	1 day, 7:33:00	0,91	0,97	0,88	0,98	1	0,98	-0,07	0,07	1,55e-05	0,000407	3e-05	0,000915
exon_skipping	PSMF1	4	20:1108069-1108151	03:05:00	0,97	0,97	0,97	0,99	0,99	0,97	-0,02	0,02	0,00775	0,0635	0,0226	0,135
exon_skipping	ST3GAL3	5	1:44266953-44267216	04:06:00	0,06	0,08	0,07	0,06	0,01	0,03	0,04	0,04	0,0454	0,224	0,0446	0,207
exon_skipping	TRIM36	9	5:114476976-114477071	08:10:00	0,64	0,96	1	1	1	1	-0,04	0,04	0,00352	0,035	0,000435	0,00766
exon_skipping	DDR2	18	1:162748370-162748519	17:19:00	1	1	0,98	1	1	1	0	0	0,0421	0,212	0,112	0,338
exon_skipping	DLGAP5	19	14:55615312-55615402	18:20:00	0,27	0,13	0,18	0,27	0,32	0,19	-0,09	0,09	0,000413	0,00637	0,188	0,437
exon_skipping	MDN1	11	6:90489931-90490012	10:12:00	0,91	0,99	0,93	0,99	0,96	0,99	-0,06	0,06	0,029	0,167	0,0139	0,0981
exon_skipping	LPHN1	7	19:14271405-14271508	06:08:00	0,79	0,6	0,59	0,91	0,87	0,67	-0,27	0,27	0,000249	0,00419	0,00905	0,0732
exon_skipping	TMEM63B	24	6:44121810-44121925	23:25:00	0,98	0,98	0,98	1	1	1	-0,02	0,02	0,0155	0,106	0,0638	0,258
exon_skipping	STXBP2	3	19:7703905-7703986	02:04:00	0,99	0,98	0,92	1	1	1	-0,02	0,02	2,78e-05	0,000664	0,000858	0,013
exon_skipping	C12orf57	2	12:7053638-7053822	01:03:00	0,99	1	1	1	1	1	0	0	0,00307	0,0315	0,0199	0,124
exon_skipping	HSPH1	5	13:31728770-31728892	04:06:00	0,97	0,97	0,96	1	1	1	-0,03	0,03	3,71e-07	1,55e-05	6,2e-07	3,48e-05
exon_skipping	AP1G2	16	14:24031713-24032491	15:17:00	0,98	0,99	0,99	1	1	1	-0,01	0,01	0,00712	0,06	0,0377	0,187
exon_skipping	SMARCD3	13	7:150937198-150937333	12:14:00	0,98	1	0,98	1	1	1	-0,02	0,02	0,0263	0,156	0,00953	0,0758
exon_skipping	DOLPP1	4	9:131847302-131847386	03:05:00	1	0,91	0,94	0,99	0,98	0,96	-0,04	0,04	0,0238	0,145	0,0142	0,0999
exon_skipping	PHTF1	9	1:114255901-114256060	08:10:00	0,75	0,96	0,78	0,94	0,91	0,9	-0,13	0,13	0,0017	0,0197	0,00146	0,0194
exon_skipping	TAF1D	9	11:93466253-93466287	08:10:00	0,99	0,99	1	1	1	1	-0,01	0,01	0,0015	0,0178	0,000739	0,0116
exon_skipping	NCOA1	6	2:24896235-24896332	05:07:00	1	0,95	1	1	1	1	0	0	0,0305	0,173	0,0925	0,313
exon_skipping	DPH1	7	17:1943049-1943117	06:08:00	1	0,96	0,97	1	1	1	-0,03	0,03	0,000129	0,00242	1,86e-05	0,000619
exon_skipping	EGLN1	6	1:231503315-231503382	04:07:00	0,93	0,96	0,94	0,94	0,87	0,88	0,07	0,07	0,00548	0,049	0,00699	0,061
exon_skipping	FANCI	18	15:89824996-89825066	17:19:00	0,98	0,99	1	1	1	1	-0,01	0,01	0,00232	0,0252	0,0198	0,124
exon_skipping	SUPT5H	12	19:39957315-39957385	11:13:00	0,95	0,97	0,96	1	1	1	-0,04	0,04	8,19e-10	6,26e-08	1,57e-10	2,56e-08
exon_skipping	DHX35	19	20:37657061-37657142	18:20:00	0,91	0,97	0,87	0,96	1	1	-0,09	0,09	0,00987	0,0764	0,00267	0,0305
exon_skipping	MAST2	13	1:46466631-46466651	12:14:00	0,11	0,3	0,19	0,28	0,31	0,28	-0,09	0,09	0,033	0,18	0,0258	0,147
exon_skipping	TMEM66	2	8:29931393-29931571	01:03:00	0,96	0,94	0,98	0,93	0,93	0,93	0,03	0,03	0,00109	0,0138	0,000876	0,0132
exon_skipping	MSI1	11	12:120789147-120789203	10:12:00	0,9	0,93	0,98	0,97	1	0,97	-0,04	0,04	0,0107	0,0811	0,007	0,061
exon_skipping	LAGE3	2	X:153706622-153706750	01:03:00	1	1	1	1	0,99	0,99	0,01	0,01	0,0252	0,151	0,124	0,353
exon_skipping	GPKOW	3	X:48978748-48978872	02:05:00	0,94	0,9	0,97	1	0,97	0,97	-0,03	0,03	0,0319	0,176	0,0189	0,12
exon_skipping	PCNXL3	25	11:65396828-65396886	1 day, 0:26:00	0,95	0,92	0,99	0,98	0,98	0,99	-0,03	0,03	0,0219	0,136	0,014	0,0988
exon_skipping	TROAP	7	12:49719859-49719941	06:08:00	0,98	0,95	0,97	1	0,99	1	-0,03	0,03	0,00059	0,00844	0,000434	0,00764
exon_skipping	AASDH	2	4:57250236-57250507	01:03:00	0,94	0,97	0,93	0,85	0,83	0,89	0,09	0,09	0,0025	0,0267	0,0019	0,0237
exon_skipping	CPVL	8	7:29152320-29152438	07:09:00	0,99	0,99	0,99	1	1	1	-0,01	0,01	0,00658	0,0567	0,0241	0,14
exon_skipping	ARHGEF25	16	12:58009620-58009800	15:17:00	0,85	0,86	0,77	0,88	0,91	1	-0,06	0,06	0,000306	0,005	0,0847	0,3
exon_skipping	FGFR3	16	4:1807984-1808054	15:17:00	0,98	0,91	1	0,97	1	1	-0,02	0,02	0,0253	0,151	0,0487	0,218
exon_skipping	TINF2	2	14:24711096-24711200	01:03:00	0,91	0,89	0,92	0,97	0,98	0,95	-0,06	0,06	0,00156	0,0184	0,00105	0,0152
exon_skipping	SMURF1	3	7:98658222-98658330	02:04:00	1	1	1	1	1	0,89	0	0	0,0148	0,103	0,00471	0,0461
exon_skipping	NBR1	20	17:41354672-41354729	19:21:00	0,95	0,99	0,96	1	0,99	1	-0,03	0,03	0,000404	0,00626	0,000117	0,00273
exon_skipping	ARAP3	32	5:141034929-141034967	1 day, 7:33:00	0,8	0,84	0,88	1	1	1	-0,16	0,16	2,64e-05	0,000637	2,51e-06	0,000116
exon_skipping	COPA	14	1:160276953-160277035	13:15:00	0,95	0,94	0,94	1	0,99	1	-0,05	0,05	5,86e-15	1,08e-12	1,22e-15	6,45e-13
exon_skipping	TATDN1	6	8:125527987-125528029	05:07:00	0,98	0,99	1	1	1	1	-0,01	0,01	0,024	0,146	0,0152	0,104
exon_skipping	PPM1M	8	3:52282653-52282716	07:09:00	1	0,93	0,91	1	0,98	1	-0,07	0,07	0,0464	0,227	0,0165	0,11
exon_skipping	AMOT	8	X:112048175-112048320	07:09:00	1	1	1	1	0,99	1	0	0	0,0347	0,186	0,0189	0,121
exon_skipping	OGDH	4	7:44687043-44687133	03:05:00	0,13	0,17	0,1	0,05	0,12	0,05	0,07	0,07	0,0155	0,106	0,0783	0,288
exon_skipping	ENOSF1	8	18:691068-691106	07:09:00	0,91	0,92	0,96	0,99	0,99	0,98	-0,07	0,07	0,000498	0,00737	0,000707	0,0112
exon_skipping	TANC1	4	2:159954149-159954346	03:05:00	0,93	0,97	1	1	1	1	-0,03	0,03	0,0348	0,186	0,00626	0,0566
exon_skipping	FAM135A	11	6:71195870-71195947	10:12:00	0,68	0,81	0,8	0,89	0,97	0,93	-0,13	0,13	1,62e-06	5,81e-05	1,19e-06	6,12e-05
exon_skipping	PPP2R5D	10	6:42976431-42976484	09:11:00	0,87	0,83	0,83	0,96	0,96	0,92	-0,13	0,13	2,45e-15	4,8e-13	1,5e-07	1,02e-05
exon_skipping	NFRKB	19	11:129744688-129744811	18:20:00	0,97	0,99	0,96	1	1	1	-0,03	0,03	0,00142	0,017	0,0148	0,103
exon_skipping	FEZ2	8	2:36787928-36788008	07:09:00	0,1	0,06	0,06	0,08	0,01	0,02	0,04	0,04	0,00282	0,0294	0,0258	0,147
exon_skipping	PDSS2	3	6:107655402-107655536	01:04:00	0,93	0,91	0,96	1	1	1	-0,07	0,07	0,00359	0,0355	0,000409	0,00729
exon_skipping	DMXL2	42	15:51743842-51743894	1 day, 17:43:00	0,94	0,93	0,98	0,96	0,99	1	-0,05	0,05	0,0489	0,236	0,0303	0,162
exon_skipping	MBD1	13	18:47800556-47800723	12:14:00	0,58	0,51	0,58	0,74	0,75	0,56	-0,16	0,16	0,00341	0,0342	0,00373	0,0391
exon_skipping	SHARPIN	5	8:145154413-145154521	04:06:00	0,98	0,98	0,98	1	1	1	-0,02	0,02	0,00643	0,0558	0,025	0,144
exon_skipping	QTRT1	6	19:10818142-10818291	05:07:00	0,9	0,89	0,88	0,99	0,9	0,92	-0,03	0,03	0,0077	0,0633	0,0424	0,2
exon_skipping	CUL9	6	6:43154984-43155177	05:07:00	0,95	0,96	0,97	1	1	1	-0,04	0,04	0,0134	0,0953	0,00285	0,0321
exon_skipping	FAM73A	10	1:78324999-78325071	09:11:00	0,89	0,9	0,86	0,97	0,98	0,94	-0,08	0,08	0,00803	0,0652	0,00273	0,0311
exon_skipping	C13orf34	4	13:73309098-73309143	03:05:00	0,79	0,84	0,92	0,94	0,92	0,93	-0,09	0,09	0,00061	0,00867	0,0062	0,0563
exon_skipping	THOC1	6	18:259682-259730	05:07:00	0,97	0,98	0,94	0,97	1	1	-0,03	0,03	0,00624	0,0547	0,00186	0,0233
exon_skipping	PPIF	5	10:81112073-81112148	04:06:00	0,98	0,99	0,99	1	1	1	-0,01	0,01	9,15e-09	5,65e-07	2,6e-08	2,18e-06
exon_skipping	CDC25B	9	20:3782369-3782449	08:10:00	0,96	0,99	0,96	0,99	1	0,99	-0,03	0,03	0,00186	0,0211	0,00149	0,0197
exon_skipping	RPRD1B	3	20:36676750-36676883	02:04:00	0,92	0,93	0,92	0,97	0,96	0,96	-0,05	0,05	0,00621	0,0545	0,00957	0,0759
exon_skipping	TAOK2	6	16:29990295-29990391	05:07:00	0,96	0,93	0,89	1	1	0,99	-0,07	0,07	4,39e-09	2,92e-07	4,73e-08	3,7e-06
exon_skipping	FBXO28	3	1:224321776-224321914	02:04:00	0,91	0,94	0,92	1	0,96	0,99	-0,07	0,07	4,34e-05	0,000967	7,44e-05	0,0019
exon_skipping	DCAF11	9	14:24587959-24588013	08:10:00	0,98	0,98	0,95	1	0,99	1	-0,02	0,02	0,0104	0,0799	0,0058	0,0536
exon_skipping	ULK3	11	15:75130984-75131086	10:12:00	0,92	0,87	0,91	0,99	0,97	0,92	-0,06	0,06	1,38e-07	6,47e-06	5,12e-05	0,00141
exon_skipping	DOCK9	44	13:99497583-99497626	1 day, 19:45:00	0,04	0,05	0,07	0,09	0,21	0,17	-0,13	0,13	0,0189	0,122	0,0381	0,188
exon_skipping	ST3GAL5	9	2:86074505-86074685	08:10:00	0,08	0,16	0,16	0,05	0,04	0,09	0,1	0,1	0,0491	0,236	0,0311	0,165
exon_skipping	PAK1	13	11:77048369-77048468	12:14:00	0,89	0,91	0,96	0,99	1	0,99	-0,08	0,08	1,91e-09	1,37e-07	7,63e-10	1,05e-07
exon_skipping	CHD4	7	12:6710092-6710219	06:08:00	0,98	1	0,99	1	1	1	-0,01	0,01	0,00073	0,01	0,00934	0,0748
exon_skipping	EIF2B1	3	12:124114944-124115080	02:04:00	1	0,99	0,99	1	1	1	-0,01	0,01	0,0149	0,104	0,00401	0,041
exon_skipping	ATP5J2	3	7:99056770-99056886	02:04:00	0,95	0,95	0,95	0,96	0,98	0,97	-0,02	0,02	6,51e-07	2,55e-05	0,0292	0,159
exon_skipping	ALDH18A1	3	10:97402749-97402963	02:04:00	0,99	0,99	0,99	1	1	1	-0,01	0,01	0,00413	0,0395	0,019	0,121
exon_skipping	ANKRD52	18	12:56641807-56642008	17:19:00	0,89	0,72	0,72	0,99	0,96	1	-0,27	0,27	5,2e-17	1,26e-14	6,53e-11	1,25e-08
exon_skipping	ATG13	4	11:46651595-46651650	02:05:00	0,86	0,8	0,72	0,87	0,89	0,82	-0,07	0,07	0,0447	0,222	0,033	0,172
exon_skipping	PLEKHM2	7	1:16047824-16047883	06:08:00	0,38	0,45	0,52	0,56	0,63	0,73	-0,18	0,18	1,43e-07	6,67e-06	0,00235	0,0278
exon_skipping	MOV10	7	1:113234287-113234421	06:08:00	1	1	0,97	0,99	1	1	0	0	0,0472	0,229	0,0333	0,173
exon_skipping	COPS6	4	7:99688022-99688110	03:05:00	0,98	0,98	0,98	1	1	1	-0,02	0,02	4,54e-10	3,65e-08	6,31e-10	8,88e-08
exon_skipping	PIGQ	9	16:628785-628938	08:10:00	0,95	0,93	0,88	1	0,98	0,9	-0,04	0,04	0,0318	0,176	0,0276	0,153
exon_skipping	FBXO4	6	5:41939543-41939718	05:07:00	1	0,97	1	0,88	0,84	1	0,12	0,12	0,0192	0,123	0,0234	0,138
exon_skipping	CHD1L	11	1:146742593-146742666	10:12:00	0,79	0,75	0,8	0,86	0,8	0,9	-0,07	0,07	0,000262	0,00437	0,00015	0,00331
exon_skipping	CHD3	17	17:7803214-7803351	16:18:00	0,96	0,97	0,99	1	1	1	-0,03	0,03	6,62e-05	0,00138	7,21e-06	0,000286
exon_skipping	MBTD1	16	17:49270789-49270871	15:17:00	0,93	0,93	0,94	1	1	1	-0,07	0,07	1,3e-05	0,000351	1,01e-06	5,36e-05
exon_skipping	INADL	37	1:62565991-62566080	1 day, 12:38:00	0,24	0,2	0,31	0,08	0,2	0,11	0,13	0,13	0,0241	0,146	0,0144	0,101
exon_skipping	LMF2	3	22:50945067-50945110	02:04:00	0,94	1	0,96	1	0,99	1	-0,04	0,04	0,0452	0,223	0,0152	0,104
exon_skipping	PPP2R5B	5	11:64695538-64695630	04:06:00	0,93	0,97	0,9	1	1	1	-0,07	0,07	3,82e-07	1,6e-05	2,94e-08	2,42e-06
exon_skipping	GOT1	6	10:101163481-101163631	05:07:00	0,92	0,93	0,91	0,95	0,97	0,97	-0,05	0,05	7,46e-06	0,000215	0,000579	0,0096
exon_skipping	C1orf57	5	1:233112088-233113250	04:06:00	0,02	0,01	0,02	0,01	0,01	0,02	0,01	0,01	0,0363	0,191	0,0322	0,169
exon_skipping	SAFB2	3	19:5616433-5616497	02:04:00	0,98	0,96	0,99	1	1	0,99	-0,02	0,02	0,00223	0,0244	0,00149	0,0197
exon_skipping	QARS	11	3:49138008-49138173	10:12:00	1	1	1	1	1	1	0	0	0,00746	0,0621	0,0335	0,173
exon_skipping	ACTR10	8	14:58686412-58686447	07:09:00	0,98	0,98	0,98	0,99	1	0,99	-0,01	0,01	0,021	0,132	0,0268	0,15
exon_skipping	FN1	33	2:216245534-216245803	1 day, 8:34:00	0,92	0,88	0,9	0,81	0,77	0,82	0,09	0,09	0,000853	0,0114	0,0128	0,0928
exon_skipping	RBCK1	3	20:391056-391407	02:04:00	0,23	0,14	0,12	0,28	0,24	0,26	-0,11	0,11	8,38e-05	0,00168	0,00858	0,0705
exon_skipping	PABPN1	5	14:23793174-23793261	04:06:00	0,97	0,97	0,98	1	1	1	-0,02	0,02	2,25e-31	2,22e-28	0	0
exon_skipping	DDX19B	7	16:70351399-70351491	06:08:00	0,89	0,93	0,92	0,95	0,97	0,94	-0,03	0,03	0,00999	0,0771	0,00976	0,0769
exon_skipping	GSK3A	6	19:42738505-42738611	05:07:00	0,97	0,98	1	1	1	1	-0,02	0,02	5,82e-05	0,00124	0,000599	0,00986
exon_skipping	SYCP2L	12	6:10911057-10911102	11:13:00	0,95	0,96	0,97	1	1	1	-0,04	0,04	0,00358	0,0355	0,000328	0,00618
exon_skipping	KIAA0100	7	17:26969293-26969353	06:08:00	0,99	0,95	0,99	0,99	1	0,99	-0,01	0,01	0,000974	0,0126	0,00131	0,0179
exon_skipping	STX17	8	9:102729935-102730021	07:09:00	0,99	1	0,97	1	1	1	-0,01	0,01	0,0244	0,147	0,0826	0,297
exon_skipping	FAM38A	39	16:88787024-88787156	1 day, 14:40:00	0,98	0,97	0,98	1	1	1	-0,02	0,02	0,00701	0,0593	0,0655	0,262
exon_skipping	DBT	7	1:100681539-100681755	06:08:00	0,95	0,96	0,97	0,98	0,97	1	-0,03	0,03	0,0276	0,162	0,0149	0,103
exon_skipping	CTSB	8	8:11706555-11707164	07:09:00	0,98	1	0,99	0,99	1	1	-0,01	0,01	0,024	0,145	0,0167	0,111
exon_skipping	TBX1	5	22:19751678-19751849	04:06:00	0,91	0,96	0,92	1	0,98	1	-0,08	0,08	1,11e-07	5,38e-06	2,16e-07	1,41e-05
exon_skipping	ARHGEF11	18	1:156927584-156927607	17:19:00	0,93	0,96	0,94	0,98	1	1	-0,06	0,06	0,00702	0,0594	0,00311	0,0341
exon_skipping	C18orf45	4	18:20979530-20979611	03:05:00	0,75	0,81	0,93	0,74	0,7	0,81	0,07	0,07	0,0452	0,223	0,0324	0,17
exon_skipping	WRAP53	11	17:7606311-7606445	10:12:00	0,88	0,94	0,87	0,99	1	0,96	-0,11	0,11	6,2e-06	0,000185	1,23e-05	0,000446
exon_skipping	PRDX4	4	X:23697282-23697404	03:05:00	1	1	1	1	1	1	0	0	4,04e-05	0,00091	0,000787	0,0122
exon_skipping	SLC6A6	10	3:14509596-14509720	09:11:00	0,95	0,86	0,72	1	1	0,87	-0,14	0,14	0,0498	0,238	0,0356	0,181
exon_skipping	KLHL2	16	4:166242464-166242527	15:17:00	0,28	0,3	0,35	0,24	0,19	0,11	0,11	0,11	0,012	0,0884	0,0207	0,128
exon_skipping	PPRC1	11	10:103908385-103908451	10:12:00	0,97	0,99	0,98	1	1	1	-0,02	0,02	1,6e-06	5,73e-05	8,63e-05	0,00213
exon_skipping	C7orf28B	7	7:6859397-6859572	06:08:00	0,99	0,98	0,95	0,98	1	1	-0,02	0,02	0,0254	0,152	0,012	0,0887
exon_skipping	UBR4	54	1:19472517-19472600	2 days, 5:55:00	0,08	0,07	0,07	0,12	0,14	0,09	-0,05	0,05	0,00315	0,0321	0,021	0,129
exon_skipping	C17orf49	4	17:6919093-6919194	03:05:00	0,89	0,87	0,87	0,93	0,91	0,88	-0,03	0,03	0,0274	0,161	0,1	0,324
exon_skipping	CCDC47	12	17:61829680-61829789	11:13:00	1	1	0,99	1	1	1	0	0	0,00739	0,0617	0,0382	0,188
exon_skipping	MAP7D1	6	1:36640499-36640609	05:07:00	0,76	0,8	0,77	0,89	0,9	0,84	-0,12	0,12	1,71e-05	0,000441	1,47e-05	0,000516
exon_skipping	BMS1	20	10:43318566-43318713	19:21:00	0,99	0,98	1	1	1	1	-0,01	0,01	0,00254	0,0271	0,0207	0,128
exon_skipping	PLAA	8	9:26920225-26920382	07:09:00	0,98	0,96	1	0,99	1	1	-0,02	0,02	0,0252	0,151	0,0255	0,146
exon_skipping	PLEKHM2	13	1:16055597-16055685	12:14:00	0,98	0,98	0,96	1	1	1	-0,02	0,02	0,00805	0,0654	0,00108	0,0155
exon_skipping	SNAPC3	11	9:15462863-15462988	10:12:00	0,83	0,9	1	1	1	1	-0,1	0,1	0,0416	0,21	0,0109	0,0831
exon_skipping	GAK	4	4:905818-905962	03:05:00	0,07	0,06	0,04	0,12	0,2	0,1	-0,06	0,06	0,000274	0,00453	0,000306	0,00586
exon_skipping	BRWD2	20	10:122650228-122650399	19:21:00	0,87	0,93	0,92	0,94	0,91	0,95	-0,02	0,02	0,0161	0,109	0,011	0,0835
exon_skipping	RRAGC	4	1:39318046-39318160	03:05:00	0,97	1	0,97	1	1	1	-0,03	0,03	0,0243	0,147	0,115	0,342
exon_skipping	HAUS5	14	19:36110326-36110406	13:15:00	0,98	0,98	0,94	1	1	0,98	-0,02	0,02	0,000237	0,00404	0.0002	0,00416
exon_skipping	RP11-431I8.2	28	3:159986201-159986324	1 day, 3:29:00	0,97	0,99	0,98	0,99	1	0,99	-0,02	0,02	0,0115	0,0858	0,00934	0,0748
exon_skipping	PPP1R13B	13	14:104208991-104209160	11:14:00	1	0,89	0,93	1	1	1	-0,08	0,08	0,00667	0,0571	0,00132	0,018
exon_skipping	TGS1	4	8:56695307-56695371	03:05:00	0,95	0,92	0,95	0,96	1	1	-0,05	0,05	0,000833	0,0112	0,000562	0,00939
exon_skipping	HPCAL1	7	2:10548688-10548860	06:08:00	0,18	0,07	0,1	0,28	0,25	0,23	-0,15	0,15	0,00623	0,0546	0,00608	0,0555
exon_skipping	POLR2G	3	11:62530339-62530498	02:04:00	0,99	0,99	1	1	1	0,99	-0,01	0,01	0,00337	0,0339	0,00121	0,0169
exon_skipping	NMT1	8	17:43176773-43176885	07:09:00	0,99	1	0,99	1	1	1	-0,01	0,01	0,031	0,174	0,0687	0,269
exon_skipping	CABLES1	9	18:20817106-20817209	08:10:00	0,95	1	1	1	1	1	0	0	0,0393	0,203	0,0102	0,079
exon_skipping	TERF1	8	8:73942571-73942630	07:09:00	0,28	0,38	0,48	0,46	0,55	0,61	-0,17	0,17	7,13e-08	3,59e-06	0,0103	0,08
exon_skipping	USP8	6	15:50751197-50751359	05:07:00	0,98	0,99	0,98	1	1	1	-0,02	0,02	0,0316	0,175	0,00467	0,0458
exon_skipping	SETD4	8	21:37420606-37420694	07:09:00	0,79	0,9	0,76	0,98	0,89	0,89	-0,1	0,1	0,00809	0,0657	0,00735	0,0632
exon_skipping	RRN3	15	16:15164978-15165108	14:16:00	0,96	0,99	1	1	1	1	-0,01	0,01	0,0387	0,201	0,00817	0,0682
exon_skipping	TARS2	6	1:150464074-150464138	05:07:00	0,94	0,9	0,87	0,99	0,98	0,98	-0,08	0,08	3,45e-08	1,86e-06	2,55e-06	0,000117
exon_skipping	CCAR1	4	10:70497602-70497646	03:05:00	0,86	0,93	0,9	0,95	0,96	0,95	-0,05	0,05	0,000101	0,00196	8,99e-05	0,0022
exon_skipping	ZNF326	7	1:90478685-90478796	06:08:00	0,99	1	1	1	1	1	0	0	0,0375	0,197	0,166	0,406
exon_skipping	DDX12	29	12:9571708-9571786	1 day, 4:30:00	0,89	0,84	0,76	0,89	0,97	0,95	-0,11	0,11	0,04	0,205	0,0175	0,115
exon_skipping	AL117209.2	27	14:103414058-103414139	1 day, 2:28:00	0,98	0,97	0,96	1	1	0,99	-0,03	0,03	0,000216	0,00374	8,07e-05	0,00202
exon_skipping	SEPN1	10	1:26139178-26139283	09:11:00	1	0,99	0,99	1	1	1	-0,01	0,01	0,0359	0,19	0,094	0,315
exon_skipping	RPIA	3	2:88999527-88999582	02:04:00	1	0,98	0,99	1	1	1	-0,01	0,01	0,0323	0,178	0,102	0,326
exon_skipping	PELP1	9	17:4579331-4579457	08:10:00	0,98	0,97	0,99	1	1	1	-0,02	0,02	0,00773	0,0635	0,0353	0,18
exon_skipping	PPP2R3C	12	14:35557157-35557216	11:13:00	0,98	0,99	1	1	1	1	-0,01	0,01	0,0168	0,111	0,0689	0,27
exon_skipping	RAB2B	4	14:21936829-21936911	03:05:00	0,97	0,95	1	1	1	1	-0,03	0,03	0,0155	0,106	0,0602	0,249
exon_skipping	PCM1	7	8:17797551-17797667	06:08:00	0,39	0,43	0,44	0,42	0,6	0,52	-0,09	0,09	0,0104	0,0796	0,223	0,484
exon_skipping	OSBPL3	12	7:24888688-24888795	11:13:00	0,73	0,74	0,74	0,84	0,82	0,85	-0,1	0,1	0,0151	0,104	0,0136	0,0969
exon_skipping	CHD8	30	14:21863457-21863511	1 day, 5:31:00	0,87	0,87	0,84	0,96	0,97	0,98	-0,11	0,11	3,26e-13	4,63e-11	7,13e-14	2,79e-11
exon_skipping	PPP2R2A	6	8:26217685-26217797	05:07:00	0,99	0,99	0,99	1	1	1	-0,01	0,01	4,2e-05	0,000941	0,00195	0,0241
exon_skipping	C2orf28	2	2:27436042-27436166	01:03:00	1	0,99	1	1	1	1	0	0	0,0213	0,133	0,0682	0,268
exon_skipping	OCLN	12	5:68847371-68847412	11:13:00	0,93	0,88	1	1	1	1	-0,07	0,07	0,000775	0,0105	0,018	0,117
exon_skipping	VASP	4	19:46024580-46024664	03:05:00	0,94	1	0,89	1	1	1	-0,06	0,06	0,0144	0,101	0,0583	0,244
exon_skipping	RAB3GAP2	28	1:220338075-220338141	1 day, 3:29:00	0,97	0,97	0,98	1	1	1	-0,03	0,03	0,00406	0,039	0,0481	0,216
exon_skipping	RPL13A	5	19:49994036-49994121	04:06:00	0,99	1	1	1	1	1	0	0	3,66e-16	8,09e-14	2,9e-05	0,000891
exon_skipping	SR140	13	3:142742817-142742860	12:15:00	0,9	0,89	0,89	0,97	0,98	0,97	-0,08	0,08	2,88e-11	2,83e-09	1,35e-11	2,99e-09
exon_skipping	USF2	8	19:35769601-35769695	07:09:00	0,99	0,99	0,98	1	1	1	-0,01	0,01	0,000437	0,00664	0,000102	0,00245
exon_skipping	BAT2D1	2	1:171481171-171481339	01:03:00	0,97	0,99	0,99	1	1	1	-0,01	0,01	8,06e-05	0,00163	9,56e-06	0,00036
exon_skipping	GSS	10	20:33523379-33523445	09:11:00	0,97	0,99	0,98	1	0,99	0,99	-0,02	0,02	0,00475	0,044	0,00338	0,0364
exon_skipping	PPP6R3	4	11:68305127-68305359	03:05:00	0,97	0,94	0,92	0,94	0,89	0,9	0,04	0,04	0,0234	0,143	0,0966	0,319
exon_skipping	TCOF1	21	5:149771107-149771358	20:22:00	0,68	0,74	0,76	0,8	0,76	0,76	-0,02	0,02	0,0128	0,0922	0,15	0,384
exon_skipping	UBXN11	6	1:26627417-26627544	05:07:00	0,7	0,71	0,65	0,56	0,48	0,63	0,14	0,14	0,0123	0,0897	0,0602	0,249
exon_skipping	NEK1	18	4:170476871-170477002	17:19:00	0,48	0,49	0,55	0,27	0,36	0,26	0,22	0,22	3,86e-06	0,000123	0,00269	0,0307
exon_skipping	SMARCAD1	24	4:95202623-95202741	23:25:00	0,99	0,99	1	1	1	1	-0,01	0,01	0,0138	0,0979	0,00345	0,0369
exon_skipping	TELO2	19	16:1557307-1557371	18:20:00	0,94	0,92	0,95	0,98	0,97	1	-0,04	0,04	0,00424	0,0402	0,00904	0,0731
exon_skipping	TRIP11	12	14:92469763-92472792	11:13:00	1	1	1	1	0,95	1	0	0	0,0377	0,197	0,136	0,367
exon_skipping	HP1BP3	10	1:21091870-21092024	09:11:00	0,99	0,99	0,99	1	0,99	1	-0,01	0,01	0,0305	0,173	0,0111	0,0837
exon_skipping	FIBP	4	11:65653793-65653893	03:05:00	0,84	0,75	0,8	0,92	0,92	0,86	-0,12	0,12	2,21e-13	3,25e-11	6,6e-13	2,01e-10
exon_skipping	ITM2C	4	2:231741572-231741682	03:05:00	0,99	0,99	0,98	1	1	0,99	-0,01	0,01	0,0329	0,179	0,0193	0,122
exon_skipping	FLCN	11	17:17119694-17119817	10:12:00	0,5	0,58	0,61	0,81	0,9	0,81	-0,23	0,23	3,43e-07	1,44e-05	3,25e-07	1,95e-05
exon_skipping	AC103686.3	50	8:48767783-48767934	2 days, 1:51:00	0,99	1	1	1	1	1	0	0	0,0342	0,184	0,00971	0,0767
exon_skipping	PHIP	34	6:79664949-79664999	1 day, 9:35:00	1	1	1	0,99	1	0,97	0,01	0,01	0,00706	0,0596	0,00674	0,0595
exon_skipping	FLNA	30	X:153585619-153585642	1 day, 5:31:00	0,4	0,45	0,43	0,65	0,6	0,69	-0,22	0,22	3,47e-19	1,08e-16	0,000538	0,00906
exon_skipping	SORBS1	30	10:97110966-97111133	1 day, 5:32:00	0,58	0,68	0,5	0,65	0,88	0,83	-0,26	0,26	0,0143	0,1	0,0066	0,0587
exon_skipping	ACLY	7	17:40063695-40063825	06:08:00	1	0,99	1	1	1	1	0	0	0,0175	0,115	0,0728	0,278
exon_skipping	KIAA0195	15	17:73487772-73487981	14:16:00	0,91	0,86	0,81	0,99	0,96	0,98	-0,12	0,12	5,66e-10	4,45e-08	7,28e-08	5,42e-06
exon_skipping	AC100778.1	5	18:47016824-47016922	04:06:00	1	1	1	1	1	1	0	0	0,00575	0,051	0,0276	0,153
exon_skipping	ITGA5	20	12:54795964-54796114	19:21:00	0,97	0,99	0,97	1	1	1	-0,03	0,03	0,00124	0,0154	0,0171	0,113
exon_skipping	RAB23	4	6:57072426-57072511	03:05:00	0,96	0,98	0,95	1	1	1	-0,04	0,04	9,48e-05	0,00186	0,00255	0,0295
exon_skipping	PYGL	2	14:51404454-51404555	01:03:00	0,97	0,98	0,99	0,99	0,98	0,99	-0,01	0,01	0,000655	0,0092	0,00683	0,06
exon_skipping	PIGO	5	9:35093898-35094021	04:06:00	0,96	0,99	0,98	0,99	0,99	1	-0,01	0,01	0,0203	0,129	0,0089	0,0723
exon_skipping	GSTP1	6	11:67353575-67353682	05:07:00	0,99	0,99	0,99	1	1	1	0	0	1,49e-06	5,38e-05	3,42e-05	0,00101
exon_skipping	HIATL1	10	9:97218522-97218619	09:11:00	0,85	0,87	0,97	0,93	0,97	0,89	-0,06	0,06	0,0315	0,175	0,14	0,372
exon_skipping	DENND5A	14	11:9172227-9172311	13:15:00	0,98	0,99	0,99	1	1	1	-0,02	0,02	0,00198	0,0221	0,0125	0,0911
exon_skipping	NPTN	4	15:73889363-73889710	01:05:00	0,02	0,01	0	0	0	0	0,01	0,01	0,00393	0,038	0,00117	0,0165
exon_skipping	CHD7	2	8:61653818-61655656	01:03:00	0,97	1	0,94	1	1	1	-0,03	0,03	0,0122	0,0893	0,00237	0,0279
exon_skipping	FLNC	24	7:128486799-128486959	23:25:00	0,99	0,95	0,95	1	1	1	-0,05	0,05	0,04	0,205	0,292	0,543
exon_skipping	ARIH2	18	3:49020329-49020412	17:19:00	0,99	1	0,99	1	1	1	-0,01	0,01	0,00774	0,0635	0,00107	0,0153
exon_skipping	SCARB1	16	12:125267229-125267422	15:17:00	0,62	0,85	0,82	0,85	0,86	0,91	-0,04	0,04	0,000101	0,00197	0,0224	0,135
exon_skipping	STX6	4	1:180962499-180962561	03:05:00	0,94	1	1	1	1	1	0	0	0,0387	0,2	0,00809	0,0676
exon_skipping	FANCC	10	9:97912205-97912369	09:11:00	1	1	1	1	1	0,91	0	0	0,0408	0,208	0,253	0,514
exon_skipping	CCNF	14	16:2503211-2503310	13:15:00	0,91	0,88	0,9	1	1	1	-0,1	0,1	1,55e-09	1,12e-07	2,06e-06	9,9e-05
exon_skipping	STX7	4	6:132793421-132793514	03:05:00	0,86	0,82	0,89	0,92	0,9	0,92	-0,06	0,06	0,00486	0,0447	0,019	0,121
exon_skipping	PIH1D1	4	19:49951258-49951319	03:05:00	0,92	0,88	0,9	0,99	0,94	0,9	-0,03	0,03	0,00238	0,0256	0,0409	0,196
exon_skipping	RBMS2	14	12:56982716-56982802	13:15:00	0,64	0,41	0,65	0,71	0,76	0,9	-0,12	0,12	0,000864	0,0115	0,000519	0,0088
exon_skipping	MKNK2	7	19:2043123-2043196	06:08:00	0,99	0,97	0,97	1	1	1	-0,03	0,03	0,00024	0,00407	0,00245	0,0286
exon_skipping	ELOVL1	7	1:43830599-43830679	06:08:00	0,92	0,93	0,98	0,98	0,98	0,99	-0,05	0,05	7,58e-05	0,00155	0,000284	0,00556
exon_skipping	XPO1	8	2:61729131-61729175	07:09:00	0,96	0,96	0,98	0,98	0,99	0,98	-0,02	0,02	0,000329	0,00529	0,0181	0,117
exon_skipping	EIF3D	14	22:36908507-36908649	13:15:00	0,99	0,99	0,99	1	1	1	-0,01	0,01	3,06e-06	0,000102	1,79e-05	0,000599
exon_skipping	RNF160	31	21:30304792-30304986	1 day, 6:32:00	0,94	0,98	0,91	1	1	1	-0,06	0,06	0,000117	0,00223	0,00276	0,0313
exon_skipping	AC100778.1	3	18:47017775-47017815	02:04:00	0,99	0,99	0,99	1	1	1	0	0	1,95e-09	1,39e-07	0,00042	0,00745
exon_skipping	NFKB2	6	10:104156482-104156580	05:07:00	0,97	0,96	0,98	1	0,98	1	-0,03	0,03	0,0105	0,0803	0,00791	0,0666
exon_skipping	METAP2	9	12:95905671-95905774	08:10:00	1	1	1	1	1	1	0	0	0,00316	0,0322	0,0203	0,126
exon_skipping	DAPK1	12	9:90258291-90258383	11:13:00	0,99	0,95	0,89	0,96	1	0,99	-0,03	0,03	0,0122	0,0893	0,00645	0,0578
exon_skipping	ILF3	20	19:10799226-10799354	19:21:00	0,97	0,96	0,96	0,98	0,99	0,99	-0,03	0,03	3,23e-05	0,000757	1,25e-05	0,000448
exon_skipping	BZW2	8	7:16725530-16725665	07:09:00	0,93	0,89	0,95	0,97	0,96	0,96	-0,03	0,03	0,000199	0,0035	0,00406	0,0414
exon_skipping	RPS6KA2	17	6:166872937-166873039	16:18:00	0,97	0,97	1	1	1	1	-0,03	0,03	0,0425	0,214	0,12	0,348
exon_skipping	CANX	5	5:179134133-179134191	04:06:00	1	1	1	1	1	1	0	0	0,000107	0,00206	0,000188	0,00398
exon_skipping	PPIL3	16	2:201722441-201722607	15:17:00	0,99	0,99	0,99	1	1	1	-0,01	0,01	0,0182	0,118	0,0106	0,0816
exon_skipping	PLEC	39	8:144996672-145000052	1 day, 14:40:00	0,83	0,74	0,72	0,59	0,52	0,39	0,22	0,22	3,26e-06	0,000107	2,33e-06	0,000109
exon_skipping	FNIP1	11	5:131034610-131034695	10:12:00	1	0,95	0,88	1	1	1	-0,05	0,05	0,0019	0,0214	0,000213	0,0044
exon_skipping	NANS	4	9:100839200-100839299	03:05:00	0,94	0,99	0,99	1	0,99	1	-0,01	0,01	7,36e-05	0,00152	0,00026	0,00518
exon_skipping	AASS	20	7:121722842-121722945	19:21:00	0,23	0,45	0,46	0,11	0,21	0,34	0,25	0,25	0,000189	0,00336	0,0152	0,104
exon_skipping	DOCK5	33	8:25225708-25225766	1 day, 8:34:00	0,93	0,91	0,9	1	1	0,95	-0,09	0,09	0,0447	0,222	0,0139	0,0982
exon_skipping	AURKA	3	20:54963743-54963840	02:04:00	0,68	0,64	0,72	0,64	0,57	0,53	0,11	0,11	0,0205	0,129	0,0176	0,115
exon_skipping	NOC3L	15	10:96100181-96100253	14:16:00	0,97	0,98	0,99	1	1	1	-0,02	0,02	2,92e-05	0,000695	0,000623	0,0102
exon_skipping	PRPF39	10	14:45579297-45579423	09:11:00	0,96	0,97	0,97	1	1	1	-0,03	0,03	5,16e-08	2,71e-06	6,06e-09	6,22e-07
exon_skipping	N6AMT1	4	21:30252192-30252275	03:05:00	0,84	0,68	0,81	0,76	0,91	0,85	-0,04	0,04	0,0275	0,161	0,192	0,443
exon_skipping	NECAB3	3	20:32258490-32258598	02:05:00	1	0,98	0,93	1	1	1	-0,02	0,02	0,0202	0,128	0,0047	0,046
exon_skipping	MLLT4	9	6:168294542-168294586	08:10:00	0,04	0,02	0,03	0,01	0,01	0	0,02	0,02	0,000221	0,00381	5,34e-05	0,00146
exon_skipping	TPT1	4	13:45913632-45913737	03:05:00	1	1	1	1	1	1	0	0	6,27e-13	8,31e-11	7,03e-11	1,33e-08
exon_skipping	HNRNPAB	7	5:177637133-177637273	06:08:00	0,83	0,84	0,82	0,86	0,86	0,85	-0,03	0,03	0,0197	0,126	0,278	0,534
exon_skipping	PHRF1	12	11:605605-605724	11:13:00	0,91	0,97	0,89	1	1	1	-0,09	0,09	0,0141	0,0995	0,00163	0,0211
exon_skipping	TBC1D22B	12	6:37284479-37284606	11:13:00	0,91	0,97	0,98	1	1	1	-0,03	0,03	0,00128	0,0157	0,00013	0,00297
exon_skipping	NFKBIZ	13	3:101575914-101576027	11:14:00	0,78	0,85	0,85	1	1	1	-0,15	0,15	0,0059	0,0522	0,000778	0,0121
exon_skipping	CREM	8	10:35467817-35467914	04:09:00	0,96	0,96	0,91	1	1	1	-0,04	0,04	0,00129	0,0158	0,0172	0,113
exon_skipping	NETO2	5	16:47156779-47156823	04:06:00	1	1	1	0,99	0,99	0,99	0,01	0,01	0,0127	0,092	0,0863	0,303
exon_skipping	NRBP1	14	2:27663519-27663569	13:15:00	0,97	0,97	0,96	1	1	1	-0,03	0,03	1,24e-07	5,92e-06	9,39e-09	9,22e-07
exon_skipping	HS1BP3	3	2:20840733-20840940	02:04:00	0,98	0,9	0,84	0,95	0,97	1	-0,08	0,08	0,000802	0,0108	0,00204	0,025
exon_skipping	TAX1BP1	13	7:27835735-27835838	12:14:00	0,99	1	1	1	1	1	0	0	0,00268	0,0283	0,0261	0,148
exon_skipping	GTF3C1	17	16:27504520-27504617	16:18:00	0,99	0,99	0,97	1	1	1	-0,01	0,01	0,00144	0,0172	0,0191	0,122
exon_skipping	CDK16	13	X:47086211-47086308	12:14:00	0,96	0,97	0,95	1	1	1	-0,03	0,03	4,44e-26	2,84e-23	2,34e-14	9,81e-12
exon_skipping	DLGAP4	15	20:35152653-35152744	14:16:00	0,94	1	0,99	1	1	1	-0,01	0,01	0,0418	0,211	0,0091	0,0735
exon_skipping	YY1	3	14:100741035-100741095	02:04:00	0,99	1	1	1	1	1	0	0	0,0285	0,166	0,00885	0,072
exon_skipping	DNM2	16	19:10916592-10916643	15:17:00	0,98	1	0,99	1	1	1	-0,01	0,01	0,00737	0,0615	0,00185	0,0232
exon_skipping	STAT3	22	17:40469200-40469242	21:23:00	0,99	0,99	0,98	1	1	1	-0,01	0,01	0,028	0,163	0,00545	0,0512
exon_skipping	NOL9	10	1:6589054-6589231	09:11:00	1	1	1	0,93	1	1	0	0	0,0416	0,21	0,0147	0,102
exon_skipping	RIOK1	15	6:7413122-7413175	14:16:00	0,98	0,99	0,97	1	1	1	-0,02	0,02	0,000275	0,00455	0,00583	0,0538
exon_skipping	ATXN2L	12	16:28843817-28843888	11:13:00	0,9	0,91	0,9	0,97	0,97	0,95	-0,07	0,07	1,73e-18	4,88e-16	2,5e-07	1,57e-05
exon_skipping	INPPL1	2	11:71939234-71939297	01:03:00	0,98	0,98	0,98	1	1	1	-0,02	0,02	0,0306	0,173	0,0915	0,311
exon_skipping	CHORDC1	10	11:89935981-89936043	09:11:00	0,98	0,98	0,99	1	0,99	1	-0,01	0,01	0,000939	0,0122	0,00155	0,0203
exon_skipping	CPSF4	7	7:99048325-99048418	06:08:00	0,97	0,96	0,98	1	1	0,99	-0,03	0,03	0,00105	0,0134	0,000452	0,00787
exon_skipping	ICA1L	7	2:203686081-203686204	06:08:00	0,76	1	0,89	1	1	1	-0,11	0,11	0,00674	0,0576	0,0386	0,19
exon_skipping	PDE4DIP	47	1:144859759-144859998	1 day, 22:49:00	0,55	0,35	0,38	0,33	0,16	0,08	0,22	0,22	0,000477	0,00712	0,00249	0,029
exon_skipping	PBEF1	7	7:105903838-105904063	06:08:00	1	1	1	1	0,99	1	0	0	0,0338	0,182	0,114	0,341
exon_skipping	RPL10	4	X:153627828-153627935	03:05:00	1	1	1	1	1	1	0	0	2,93e-25	1,75e-22	0	0
exon_skipping	MTCH2	6	11:47653206-47653263	05:07:00	0,98	0,97	0,99	0,99	1	1	-0,02	0,02	0,00119	0,0148	0,00162	0,021
exon_skipping	NAPRT1	5	8:144659232-144659347	04:06:00	0,79	0,89	0,89	0,93	0,95	0,95	-0,06	0,06	0,000876	0,0116	0,00706	0,0614
exon_skipping	SRPR	4	11:126137070-126137230	03:05:00	0,98	0,98	1	0,99	1	1	-0,02	0,02	0,0203	0,129	0,0125	0,0913
exon_skipping	SNX9	11	6:158330697-158330822	10:12:00	0,95	0,97	0,96	1	1	1	-0,04	0,04	1,49e-12	1,84e-10	2,41e-08	2,06e-06
exon_skipping	NOL6	18	9:33466069-33466223	17:19:00	0,93	1	1	1	1	1	0	0	0,0491	0,236	0,0131	0,0942
exon_skipping	TTF2	4	1:117616283-117616349	03:05:00	1	0,97	0,93	1	1	1	-0,03	0,03	6,59e-05	0,00137	0,00113	0,016
exon_skipping	MTX3	6	5:79284062-79284138	05:07:00	0,99	0,99	0,96	1	1	1	-0,01	0,01	0,00557	0,0496	0,0463	0,211
exon_skipping	SETD2	19	3:47098311-47098980	18:20:00	0,99	0,98	0,97	1	1	1	-0,02	0,02	0,00408	0,0392	0,000638	0,0104
exon_skipping	ADRM1	10	20:60883424-60883526	09:11:00	0,73	0,78	0,79	0,93	0,99	0,95	-0,17	0,17	2,47e-41	5,62e-38	0	0
exon_skipping	CLPTM1L	6	5:1335172-1335289	05:07:00	0,96	0,99	1	1	1	0,99	-0,01	0,01	0,0125	0,091	0,00465	0,0456
exon_skipping	EPB41L2	7	6:131229961-131230003	06:08:00	0,97	0,99	0,99	1	1	1	-0,01	0,01	0,000124	0,00233	1,1e-05	0,000406
exon_skipping	SAMD11	12	1:878633-878757	11:13:00	0,84	0,77	0,76	0,92	0,87	0,76	-0,09	0,09	0,0227	0,14	0,17	0,412
exon_skipping	HNRNPH1	13	5:179042547-179042596	12:14:00	0,91	0,91	0,9	0,95	0,96	0,93	-0,05	0,05	1,48e-21	6,35e-19	0,00177	0,0224
exon_skipping	CSNK1A1	7	5:148891357-148891435	06:08:00	0,97	0,99	0,97	1	1	1	-0,03	0,03	4,16e-08	2,21e-06	6,14e-08	4,69e-06
exon_skipping	PPP2R5B	11	11:64699221-64699340	10:12:00	0,97	0,95	0,93	1	1	0,95	-0,05	0,05	0,0186	0,121	0,00883	0,0719
exon_skipping	SRP72	17	4:57361523-57361560	16:18:00	1	1	0,99	1	1	1	0	0	0,0384	0,199	0,0217	0,132
exon_skipping	TMPO	6	12:98938008-98938127	05:07:00	0,98	0,98	0,98	0,95	0,96	0,98	0,02	0,02	0,00965	0,0749	0,0736	0,28
exon_skipping	ELMOD1	3	11:107496123-107496258	02:04:00	0,39	0,52	0,53	0,35	0,2	0,25	0,27	0,27	0,0153	0,105	0,0138	0,0977
exon_skipping	PCNT	46	21:47863723-47863861	1 day, 21:47:00	0,94	1	0,95	1	1	0,98	-0,05	0,05	0,014	0,0988	0,00564	0,0525
exon_skipping	AGPS	10	2:178333144-178333252	09:11:00	0,97	0,96	0,99	1	1	0,98	-0,03	0,03	0,0162	0,109	0,0107	0,0817
exon_skipping	NDOR1	13	9:140110519-140110640	12:14:00	0,93	1	0,94	0,97	1	1	-0,06	0,06	0,0437	0,218	0,0245	0,142
exon_skipping	ANGEL2	6	1:213180471-213180540	05:07:00	0,98	0,99	0,98	1	1	1	-0,02	0,02	0,0285	0,166	0,102	0,326
exon_skipping	KLRAQ1	7	2:48688277-48688371	06:08:00	1	1	0,95	1	1	1	0	0	0,0472	0,23	0,0128	0,0928
exon_skipping	SFRS9	2	12:120903430-120903590	01:03:00	0,99	0,99	1	1	1	1	0	0	0,0198	0,126	0,0181	0,117
exon_skipping	TAF4	12	20:60575180-60575310	11:13:00	0,97	1	0,97	1	1	1	-0,03	0,03	0,0205	0,129	0,00396	0,0408
exon_skipping	COL4A5	31	X:107849972-107850122	1 day, 6:32:00	0,98	0,89	0,88	1	0,95	1	-0,11	0,11	0,0395	0,203	0,0264	0,149
exon_skipping	APEH	18	3:49719781-49719869	17:19:00	0,99	1	0,98	1	1	1	-0,01	0,01	0,0484	0,234	0,0227	0,135
exon_skipping	FGFR1	7	8:38286765-38286908	06:08:00	0,01	0,05	0,07	0,1	0,15	0,06	-0,05	0,05	0,0331	0,18	0,0784	0,289
exon_skipping	UBL5	3	19:9939268-9939351	02:04:00	0,99	1	0,99	1	1	0,99	0	0	0,0119	0,0877	0,0158	0,107
exon_skipping	ASH1L	7	1:155385535-155385714	06:08:00	0,95	0,98	0,95	0,97	0,89	0,85	0,06	0,06	0,0052	0,0472	0,0044	0,0439
exon_skipping	FASTK	6	7:150774708-150774867	05:07:00	0,99	0,98	1	1	1	1	-0,01	0,01	0,0242	0,146	0,0149	0,103
exon_skipping	CLTB	6	5:175823480-175823533	05:07:00	0,02	0	0,02	0,01	0	0	0,02	0,02	0,0395	0,203	0,0237	0,139
exon_skipping	PREPL	15	2:44548966-44549039	14:16:00	0,94	0,97	0,96	1	1	0,99	-0,03	0,03	2,49e-09	1,74e-07	2,06e-07	1,36e-05
exon_skipping	RAC3	5	17:79991316-79991475	04:06:00	1	1	1	1	1	1	0	0	0,0344	0,185	0,0762	0,284
exon_skipping	ARRB2	9	17:4621556-4621640	08:10:00	0,91	0,89	0,92	0,97	0,95	0,96	-0,05	0,05	2,96e-08	1,63e-06	1,84e-08	1,63e-06
exon_skipping	RINT1	12	7:105204180-105204394	11:13:00	1	1	1	0,98	0,98	1	0,02	0,02	0,0293	0,169	0,159	0,397
exon_skipping	PARP2	6	14:20819206-20819281	05:07:00	0,94	0,96	0,98	0,99	1	0,99	-0,03	0,03	3,06e-10	2,56e-08	3,79e-07	2,25e-05
exon_skipping	CCNB1	5	5:68470078-68470236	04:06:00	0,98	0,97	0,99	0,99	0,99	1	-0,01	0,01	0,000301	0,00492	0,00614	0,0559
exon_skipping	SMG1	7	16:18900694-18900907	06:08:00	0,93	0,96	0,95	0,97	1	1	-0,05	0,05	0,000428	0,00654	0,000216	0,00445
exon_skipping	TNPO3	15	7:128622302-128622378	14:16:00	0,98	0,99	0,98	1	1	0,99	-0,02	0,02	0,00153	0,0181	0,000542	0,0091
exon_skipping	ASPH	16	8:62550881-62550922	15:17:00	0,98	0,99	0,97	1	1	0,99	-0,02	0,02	0,000386	0,00603	0,000164	0,00356
exon_skipping	TCEAL4	4	X:102840787-102841229	03:05:00	0,99	0,98	0,98	0,99	0,99	1	-0,01	0,01	0,0447	0,222	0,0376	0,187
exon_skipping	PPAN	2	19:10217177-10217347	01:03:00	1	0,98	0,96	1	1	1	-0,02	0,02	0,031	0,174	0,0042	0,0423
exon_skipping	ACCN3	2	7:150747193-150747343	01:03:00	0,81	0,94	0,79	0,88	0,97	1	-0,16	0,16	0,00758	0,0627	0,0104	0,0803
exon_skipping	RIPK2	8	8:90796278-90796367	07:09:00	0,98	1	0,97	1	1	1	-0,02	0,02	0,0444	0,221	0,207	0,464
exon_skipping	STK11IP	11	2:220471198-220471239	10:12:00	0,92	1	0,86	1	1	1	-0,08	0,08	0,00143	0,0171	0,0138	0,0977
exon_skipping	GMDS	4	6:2117703-2117790	03:05:00	1	0,98	1	1	1	1	0	0	0,0154	0,106	0,0629	0,255
exon_skipping	PYCR1	7	17:79892202-79892365	06:08:00	0,77	0,79	0,71	0,84	0,81	0,83	-0,06	0,06	4,95e-06	0,000151	0,0382	0,188
exon_skipping	FLII	4	17:18159840-18159911	03:05:00	0,98	0,95	0,97	0,98	0,99	1	-0,03	0,03	0,017	0,113	0,013	0,0938
exon_skipping	BIRC6	55	2:32740057-32740837	2 days, 6:56:00	1	1	0,96	1	1	1	0	0	0,025	0,15	0,00395	0,0407
exon_skipping	FAM82A2	7	15:41032331-41032391	06:08:00	1	0,95	1	1	1	1	0	0	0,0251	0,15	0,0062	0,0563
exon_skipping	NUFIP1	7	13:45533516-45533709	06:08:00	0,97	0,92	0,93	1	1	1	-0,07	0,07	0,000152	0,00277	1,68e-05	0,000567
exon_skipping	NEURL4	24	17:7221588-7221675	23:25:00	0,93	0,9	0,95	0,99	0,98	0,94	-0,05	0,05	0,00864	0,069	0,00943	0,0753
exon_skipping	VPS8	45	3:184742124-184742177	1 day, 20:46:00	0,99	0,99	0,98	1	1	1	-0,01	0,01	0,0306	0,173	0,00374	0,0392
exon_skipping	NT5DC2	9	3:52561845-52561947	08:10:00	0,98	0,99	0,97	1	1	0,99	-0,02	0,02	2,67e-06	9,01e-05	4,14e-05	0,00119
exon_skipping	APOC1	4	19:45419447-45419582	03:05:00	0,91	0,89	0,85	0,94	0,93	0,9	-0,03	0,03	0,000536	0,00783	0,0106	0,0813
exon_skipping	NUP205	15	7:135282746-135282955	14:16:00	0,97	1	0,98	1	0,99	1	-0,02	0,02	0,000557	0,00807	0,000857	0,013
exon_skipping	TSNAX	3	1:231672959-231673073	02:04:00	0,96	0,99	0,98	0,99	0,99	0,99	-0,01	0,01	0,00661	0,0568	0,00799	0,0671
exon_skipping	HNRNPD	2	4:83292681-83292737	01:03:00	0,77	0,79	0,79	0,83	0,82	0,83	-0,03	0,03	2,67e-06	9e-05	0,0278	0,154
exon_skipping	SLC6A9	9	1:44468525-44468657	08:10:00	0,96	1	0,98	0,99	1	1	-0,02	0,02	0,0459	0,226	0,0186	0,119
exon_skipping	SCAMP4	5	19:1918888-1919101	04:09:00	0,98	0,96	0,97	0,99	0,99	0,99	-0,02	0,02	0,0202	0,128	0,00646	0,0579
exon_skipping	WBP5	2	X:102612011-102612089	01:03:00	0,6	0,67	0,66	0,75	0,8	0,72	-0,09	0,09	1,95e-11	1,97e-09	0,00543	0,0511
exon_skipping	ATG16L2	9	11:72535779-72535887	08:10:00	1	1	0,88	1	1	1	0	0	0,00911	0,0717	0,00185	0,0232
exon_skipping	MRPS11	3	15:89015858-89015956	02:04:00	0,97	0,98	0,98	1	0,99	1	-0,02	0,02	0,0187	0,121	0,0164	0,109
exon_skipping	DYM	9	18:46812804-46812986	08:10:00	1	0,99	1	0,99	0,99	0,95	0,01	0,01	0,0276	0,162	0,00708	0,0615
exon_skipping	TSC2	12	16:2110671-2110814	11:13:00	0,93	0,92	0,98	0,96	1	0,98	-0,05	0,05	0,00374	0,0367	0,00548	0,0514
exon_skipping	RABEP1	2	17:5211989-5212117	01:03:00	0,97	0,98	0,98	0,99	1	0,99	-0,02	0,02	0,0455	0,224	0,0168	0,112
exon_skipping	HDHD3	3	9:116137733-116138402	01:04:00	0,95	0,98	0,98	1	1	1	-0,02	0,02	0,00369	0,0363	0,000351	0,0065
exon_skipping	C19orf50	8	19:18677942-18677988	07:09:00	0,94	0,93	0,93	1	0,99	0,99	-0,06	0,06	1,18e-14	2,03e-12	1,51e-10	2,47e-08
exon_skipping	MBIP	5	14:36781165-36781230	04:06:00	0,99	0,98	0,98	1	0,99	1	-0,02	0,02	0,00225	0,0245	0,000551	0,00923
exon_skipping	ADRBK1	12	11:67049742-67049836	11:13:00	0,91	0,94	0,97	0,99	0,99	0,99	-0,05	0,05	1,68e-05	0,000434	4,42e-05	0,00125
exon_skipping	IARS	2	9:95051583-95051708	01:03:00	0,99	1	1	1	1	1	0	0	6,05e-05	0,00128	0,00136	0,0184
exon_skipping	AMD1	2	6:111208708-111208794	01:03:00	0,96	0,97	0,98	0,97	0,99	0,99	-0,02	0,02	0,0153	0,105	0,0279	0,154
exon_skipping	PTPN11	15	12:112942499-112942600	14:16:00	0,99	1	1	0,99	0,99	0,99	0,01	0,01	0,0495	0,238	0,0448	0,207
exon_skipping	USP48	9	1:22062939-22063118	08:10:00	0,96	0,97	0,96	0,99	0,99	0,97	-0,03	0,03	0,00663	0,0569	0,00469	0,046
exon_skipping	TARBP2	8	12:53898919-53899046	07:09:00	0,83	0,78	0,77	0,94	0,9	0,83	-0,13	0,13	0,000386	0,00602	0,000415	0,00739
exon_skipping	CLPX	9	15:65449116-65449270	08:10:00	0,89	0,91	0,96	1	0,97	0,99	-0,08	0,08	6,69e-08	3,41e-06	2,22e-08	1,92e-06
exon_skipping	PLSCR3	4	17:7296920-7297155	03:05:00	0,62	0,77	0,8	0,82	0,84	0,8	-0,06	0,06	0,016	0,108	0,0938	0,315
exon_skipping	CAD	13	2:27448999-27449187	12:14:00	0,93	0,9	0,9	0,84	0,88	0,79	0,06	0,06	0,000324	0,00523	0,00364	0,0383
exon_skipping	MPRIP	24	17:17083921-17083983	23:25:00	0,27	0,4	0,4	0,48	0,58	0,49	-0,09	0,09	6,65e-12	7,35e-10	0,000128	0,00293
exon_skipping	UHRF2	12	9:6495585-6497103	11:13:00	0,42	0,28	0,35	0,27	0,18	0,19	0,17	0,17	8,01e-05	0,00162	6,29e-05	0,00166
exon_skipping	GANAB	14	11:62397669-62397748	13:15:00	0,99	0,99	0,99	1	1	1	-0,01	0,01	4,44e-09	2,94e-07	7e-09	7,05e-07
exon_skipping	EIF4B	7	12:53416038-53416150	06:08:00	0	0	0	0	0	0	0	0	0,0311	0,174	0,0308	0,164
exon_skipping	DNAJC2	5	7:102967779-102967825	04:06:00	0,2	0,15	0,12	0,2	0,29	0,14	-0,05	0,05	0,0126	0,0915	0,27	0,528
exon_skipping	NOL10	16	2:10743204-10743283	15:17:00	0,97	0,96	0,99	0,99	0,99	1	-0,03	0,03	0,000347	0,00552	0,00041	0,0073
exon_skipping	TFDP2	15	3:141671753-141671858	14:16:00	0,95	0,94	0,98	0,98	0,98	0,97	-0,03	0,03	0,0165	0,11	0,0376	0,187
exon_skipping	ARHGDIG	15	16:336835-336945	14:16:00	1	0,95	0,9	1	1	1	-0,05	0,05	0,000681	0,00947	9,22e-05	0,00225
exon_skipping	SRC	14	20:36030005-36030081	13:15:00	1	0,96	0,92	1	1	1	-0,04	0,04	0,00674	0,0576	0,0393	0,192
exon_skipping	PLCG1	23	20:39798097-39798166	22:24:00	1	0,95	0,99	1	1	1	-0,01	0,01	2,61e-05	0,00063	0,00165	0,0213
exon_skipping	ITGA5	14	12:54798214-54798259	13:15:00	0,95	0,98	0,96	1	1	0,96	-0,04	0,04	0,0309	0,174	0,014	0,099
exon_skipping	HCFC2	5	12:104474524-104474608	04:06:00	0,91	0,91	0,93	1	0,96	0,98	-0,07	0,07	0,0144	0,101	0,0114	0,0853
exon_skipping	TMEM170B	2	6:11565899-11566069	01:03:00	1	1	1	0,71	1	1	0	0	0,0297	0,17	0,102	0,326
exon_skipping	MTOR	33	1:11205025-11205102	1 day, 8:34:00	0,97	0,95	0,97	1	1	0,98	-0,03	0,03	0,00107	0,0136	0,000432	0,00762
exon_skipping	USP4	21	3:49316247-49316335	20:22:00	0,81	0,85	0,94	0,92	0,94	0,98	-0,08	0,08	0,00202	0,0225	0,0014	0,0188
exon_skipping	WDR74	12	11:62601090-62601146	11:13:00	0,89	0,92	0,92	0,98	0,98	1	-0,07	0,07	3,36e-11	3,23e-09	8,27e-09	8,24e-07
exon_skipping	ZNF529	2	19:37063235-37063294	01:03:00	1	0,89	0,86	1	0,96	0,96	-0,07	0,07	0,0112	0,0842	0,018	0,117
exon_skipping	RBL1	4	20:35695636-35695700	03:05:00	0,64	0,75	0,72	0,93	0,85	0,83	-0,12	0,12	3,25e-05	0,000759	0,0011	0,0157
exon_skipping	RFWD3	8	16:74671754-74671868	07:09:00	0,95	0,94	0,96	0,99	0,97	1	-0,04	0,04	0,000519	0,00762	0,000228	0,00464
exon_skipping	UQCRQ	2	5:132202561-132202727	01:03:00	0,98	0,98	0,98	1	0,99	0,99	-0,01	0,01	4,99e-12	5,61e-10	3,05e-09	3,5e-07
exon_skipping	SLC44A2	3	19:10738398-10738471	02:04:00	0,8	0,93	0,93	0,96	1	1	-0,07	0,07	1,89e-06	6,63e-05	6,78e-07	3,8e-05
exon_skipping	C12orf11	3	12:27087489-27087563	02:04:00	0,97	1	0,99	1	0,99	1	-0,01	0,01	0,0346	0,186	0,0191	0,121
exon_skipping	SOD2	4	6:160105886-160106065	03:05:00	0,99	1	0,99	1	1	1	-0,01	0,01	0,00774	0,0635	0,0257	0,146
exon_skipping	RPL7L1	5	6:42853712-42853821	04:06:00	0,97	0,95	0,96	0,99	0,98	0,98	-0,02	0,02	1,29e-08	7,75e-07	4,41e-09	4,67e-07
exon_skipping	ATXN2	5	12:111990710-111990781	04:06:00	0,96	1	1	1	1	1	0	0	0,033	0,18	0,126	0,354
exon_skipping	STK40	10	1:36809461-36809580	09:11:00	0,96	0,93	0,98	1	0,99	1	-0,04	0,04	0,000101	0,00197	3,19e-05	0,000961
exon_skipping	FBXL19	7	16:30939788-30939951	06:08:00	0,97	0,88	0,95	1	1	1	-0,05	0,05	1,85e-07	8,28e-06	2,35e-05	0,000756
exon_skipping	MYO6	7	6:76545618-76545673	06:08:00	0,97	0,98	1	1	1	1	-0,02	0,02	0,0374	0,196	0,154	0,391
exon_skipping	SLK	17	10:105778542-105778666	16:18:00	0,98	0,97	0,99	1	1	1	-0,02	0,02	8,61e-06	0,000243	1,64e-06	8,07e-05
exon_skipping	APOBEC3D	22	22:39438942-39439095	21:23:00	1	1	1	0,87	0,94	1	0,06	0,06	0,0308	0,173	0,00683	0,06
exon_skipping	DDX11	11	12:31242337-31242424	10:12:00	0,86	0,89	0,85	0,92	0,94	0,93	-0,07	0,07	1,83e-06	6,47e-05	0,000288	0,00561
exon_skipping	DAAM1	17	14:59806792-59806898	15:18:00	0,95	0,98	1	1	1	1	-0,02	0,02	0,0122	0,0893	0,00261	0,03
exon_skipping	HMMR	7	5:162898191-162898277	06:08:00	0,99	1	1	1	1	1	0	0	0,0459	0,226	0,223	0,484
exon_skipping	VPS11	5	11:118942306-118942553	04:06:00	0,93	0,97	1	1	1	1	-0,03	0,03	0,0463	0,227	0,012	0,0888
exon_skipping	PAPD4	5	5:78915817-78915906	04:06:00	1	1	1	1	1	0,97	0	0	0,0486	0,235	0,184	0,432
exon_skipping	ANXA5	7	4:122599507-122599649	06:08:00	1	1	0,99	1	1	1	0	0	1,01e-05	0,000279	0,000207	0,0043
exon_skipping	ALS2CR4	11	2:202492044-202492161	10:12:00	0,95	0,99	0,93	0,99	0,98	1	-0,04	0,04	7,97e-07	3,05e-05	4,53e-05	0,00127
exon_skipping	ABCC10	16	6:43414015-43414184	15:17:00	0,95	1	0,95	1	1	1	-0,05	0,05	0,0326	0,178	0,00796	0,067
exon_skipping	C6orf211	2	6:151775683-151775788	01:03:00	0,95	0,96	0,96	1	0,99	0,99	-0,04	0,04	3,94e-07	1,64e-05	1,7e-06	8,33e-05
exon_skipping	LAMB1	14	7:107613437-107613516	13:15:00	0,98	1	0,98	1	0,99	1	-0,02	0,02	0,021	0,132	0,0124	0,091
exon_skipping	C10orf137	7	10:127417572-127417673	06:08:00	0,8	0,85	0,89	0,85	0,89	0,96	-0,05	0,05	0,0448	0,222	0,0447	0,207
exon_skipping	PER1	18	17:8049276-8049455	17:19:00	0,83	0,89	0,88	1	0,94	1	-0,12	0,12	0,000407	0,00629	0,000683	0,011
exon_skipping	SYVN1	3	11:64900631-64900723	02:04:00	0,94	1	1	1	1	1	0	0	0,00314	0,0321	0,0202	0,126
exon_skipping	POLE	18	12:133245221-133245323	17:19:00	0,96	0,99	0,98	1	1	1	-0,02	0,02	1,02e-05	0,000282	0,000484	0,00834
exon_skipping	WDR3	7	1:118482100-118482195	06:08:00	0,99	0,99	1	1	1	0,99	-0,01	0,01	0,00835	0,0673	0,00349	0,0372
exon_skipping	FLNA	40	X:153580921-153581043	1 day, 15:41:00	0,94	0,92	0,92	0,99	0,98	0,99	-0,06	0,06	1,51e-07	6,97e-06	0,000166	0,0036
exon_skipping	AC107883.1	5	15:77425347-77426092	04:06:00	1	1	0,88	1	1	1	0	0	0,033	0,18	0,00539	0,0508
exon_skipping	RMND1	9	6:151743676-151743740	08:10:00	0,96	0,96	0,99	1	1	1	-0,04	0,04	4,75e-06	0,000147	5,19e-07	2,96e-05
exon_skipping	RCOR3	12	1:211477425-211477482	11:13:00	0,97	0,96	0,98	1	1	1	-0,03	0,03	0,00746	0,062	0,0372	0,186
exon_skipping	DGKZ	32	11:46400541-46400661	1 day, 7:33:00	1	0,92	0,9	1	1	1	-0,08	0,08	0,00157	0,0184	0,000148	0,00327
exon_skipping	DDX21	4	10:70721838-70721913	03:05:00	0,99	1	1	1	1	1	0	0	6,43e-05	0,00135	4,48e-05	0,00127
exon_skipping	NME2	12	17:49247298-49247410	11:13:00	0,97	0,97	0,98	0,97	0,98	0,98	-0,01	0,01	0,0096	0,0746	0,265	0,524
exon_skipping	STX1A	2	7:73123375-73123452	01:03:00	0,88	0,77	0,86	0,93	1	1	-0,14	0,14	0,0059	0,0522	0,0037	0,0388
exon_skipping	BCR	22	22:23652511-23652620	21:23:00	0,97	1	0,97	1	1	1	-0,03	0,03	0,00455	0,0425	0,000709	0,0113
exon_skipping	C9orf78	3	9:132595937-132595988	02:04:00	0,94	0,95	0,99	0,99	1	0,97	-0,03	0,03	0,00205	0,0228	0,00581	0,0537
exon_skipping	AMZ2	3	17:66246935-66247108	02:04:00	0,99	0,99	0,99	1	1	1	0	0	0,0268	0,158	0,0231	0,137
exon_skipping	DOPEY1	30	6:83862007-83862086	1 day, 5:31:00	0,94	0,93	0,93	0,98	1	0,98	-0,04	0,04	0,0204	0,129	0,0111	0,0837
exon_skipping	PEX7	6	6:137187765-137187871	05:07:00	1	1	1	0,98	0,98	0,98	0,02	0,02	0,0213	0,133	0,165	0,405
exon_skipping	ENO3	5	17:4856346-4856404	04:06:00	0,92	0,86	0,76	1	0,97	1	-0,14	0,14	1,28e-07	6,1e-06	2,68e-08	2,24e-06
exon_skipping	ATP11B	2	3:182538048-182538164	01:03:00	0,93	0,98	0,99	1	1	1	-0,02	0,02	0,00401	0,0386	0,000494	0,00845
exon_skipping	MTF2	13	1:93599485-93599537	12:14:00	0,97	0,98	0,96	1	1	1	-0,03	0,03	6,89e-08	3,49e-06	3,43e-09	3,82e-07
exon_skipping	METT10D	10	17:2339968-2340134	09:11:00	0,02	0,01	0,02	0	0	0	0,02	0,02	0,0328	0,179	0,00517	0,0494
exon_skipping	ZNF598	3	16:2052992-2053121	02:04:00	0,89	0,92	0,86	1	0,98	0,9	-0,09	0,09	0.0004	0,0062	0,00345	0,0369
exon_skipping	PFDN5	2	12:53689623-53689725	01:03:00	0,98	0,99	0,99	1	1	1	-0,01	0,01	2,24e-12	2,68e-10	2,59e-11	5,31e-09
exon_skipping	HP1BP3	6	1:21102149-21102498	05:07:00	0,08	0,06	0,04	0,04	0,04	0,05	0,02	0,02	0,024	0,146	0,0805	0,293
exon_skipping	PLEKHM2	11	1:16054762-16054852	10:12:00	0,86	0,81	0,82	0,96	1	0,87	-0,13	0,13	1,85e-07	8,28e-06	0,000191	0,00403
exon_skipping	TMEM63B	21	6:44119583-44119745	20:22:00	0,98	0,87	0,89	1	1	1	-0,11	0,11	0,000463	0,00694	0,00626	0,0566
exon_skipping	NUMA1	25	11:71719138-71719191	1 day, 0:26:00	0,03	0,03	0	0,07	0,07	0,02	-0,04	0,04	0,00675	0,0576	0,0177	0,115
exon_skipping	AC103686.3	29	8:48811030-48811129	1 day, 4:30:00	1	0,99	1	1	1	1	0	0	0,0161	0,109	0,00329	0,0356
exon_skipping	SFRS7	4	2:38976040-38976488	03:05:00	0,17	0,17	0,17	0,06	0,05	0,07	0,11	0,11	1,8e-48	6,57e-45	2,46e-07	1,54e-05
exon_skipping	CPSF2	12	14:92622823-92622975	11:13:00	0,96	1	0,98	0,98	1	1	-0,01	0,01	0,0302	0,172	0,0261	0,148
exon_skipping	SETD2	7	3:47147487-47147610	06:08:00	0,97	0,99	0,96	1	0,99	1	-0,03	0,03	0,00879	0,0698	0,00315	0,0345
exon_skipping	TSC2	37	16:2135231-2135323	1 day, 12:38:00	0,95	0,98	0,97	1	1	0,99	-0,03	0,03	1,6e-05	0,000417	1,99e-05	0,000654
exon_skipping	DNMT1	40	19:10244893-10244983	1 day, 15:41:00	0,98	0,93	0,94	0,98	1	0,99	-0,06	0,06	3,39e-12	3,88e-10	3,06e-09	3,5e-07
exon_skipping	AHSA1	4	14:77928985-77929102	03:05:00	0,98	1	0,99	1	1	0,99	0	0	0,0265	0,157	0,0675	0,266
exon_skipping	MSH6	10	2:48033591-48033790	09:11:00	1	1	1	1	0,98	1	0	0	0,0224	0,138	0,109	0,335
exon_skipping	DZIP1	6	13:96289265-96289430	05:07:00	0,09	0,06	0,04	0,01	0,02	0,03	0,04	0,04	0,00307	0,0315	0,00143	0,0191
exon_skipping	DPH5	3	1:101488491-101488885	02:04:00	0	0	0	0	0,01	0	0	0	0,0422	0,213	0,0296	0,16
exon_skipping	ACAT1	3	11:108004547-108004664	02:04:00	0,98	0,98	0,99	1	1	1	-0,02	0,02	1,63e-07	7,45e-06	1,6e-08	1,45e-06
exon_skipping	TMEM2	6	9:74349722-74349910	05:07:00	0,89	0,9	0,83	1	0,95	0,97	-0,08	0,08	0,00229	0,0249	0,000553	0,00926
exon_skipping	MELK	14	9:36657238-36657360	13:15:00	0,94	0,92	0,93	0,94	0,97	0,96	-0,03	0,03	0,0112	0,0841	0,0152	0,104
exon_skipping	MEIS3	10	19:47910609-47910823	09:11:00	0,94	1	0,98	1	1	1	-0,02	0,02	0,0492	0,237	0,0131	0,0941
exon_skipping	GNA12	7	7:2773085-2773135	04:08:00	0,92	0,93	0,91	1	0,99	0,97	-0,06	0,06	0,00254	0,0271	0,00116	0,0164
exon_skipping	FAM48A	5	13:37622701-37622736	04:06:00	0,5	0,59	0,61	0,71	0,57	0,76	-0,12	0,12	0,000902	0,0119	0,157	0,394
exon_skipping	UROD	6	1:45479581-45479742	05:07:00	1	0,99	1	1	1	1	0	0	0,0147	0,103	0,0559	0,237
exon_skipping	AL117209.2	3	14:103474809-103474892	02:04:00	0,98	0,96	0,99	1	1	1	-0,02	0,02	0,00107	0,0136	0,000256	0,00512
exon_skipping	RELA	4	11:65429408-65429559	03:05:00	0,98	0,97	0,98	1	1	1	-0,02	0,02	0,000494	0,00733	5,04e-05	0,0014
exon_skipping	PI4KB	14	1:151266885-151267017	13:15:00	0,97	0,99	0,96	0,99	0,99	1	-0,03	0,03	0,000857	0,0114	0,000271	0,00533
exon_skipping	CPT1B	13	22:51015286-51015463	12:14:00	0,95	0,97	0,97	1	0,98	1	-0,03	0,03	0,00635	0,0554	0,00575	0,0533
exon_skipping	UBN1	17	16:4927386-4927475	16:18:00	0,57	0,61	0,55	0,81	0,79	0,74	-0,22	0,22	8,3e-06	0,000236	0,000557	0,00932
exon_skipping	NOP58	5	2:203149068-203149204	04:06:00	1	1	1	1	1	1	0	0	0,0321	0,177	0,0994	0,323
exon_skipping	SLC12A9	8	7:100456672-100456783	07:09:00	0,94	0,9	0,89	0,97	0,99	0,96	-0,08	0,08	0,0073	0,0611	0,00657	0,0584
exon_skipping	HCCS	6	X:11139027-11139113	05:07:00	0,98	1	0,97	1	1	1	-0,02	0,02	0,00139	0,0168	0,0154	0,105
exon_skipping	ENO1	5	1:8930511-8930569	04:06:00	0,99	0,99	0,99	1	1	1	-0,01	0,01	5,29e-32	5,36e-29	0	0
exon_skipping	AP1M1	12	19:16345010-16345085	11:13:00	0,92	0,92	0,96	0,99	0,99	1	-0,07	0,07	1,44e-07	6,67e-06	6,04e-07	3,4e-05
exon_skipping	GPATCH8	3	17:42544465-42544482	02:04:00	0,11	0,37	0,39	0,21	0,4	0,46	-0,03	0,03	0,0222	0,137	0,354	0,592
exon_skipping	PIGS	6	17:26888440-26888647	05:07:00	0,96	0,9	0,96	0,97	0,99	0,99	-0,03	0,03	6,38e-06	0,000189	6,67e-05	0,00174
exon_skipping	WARS	3	14:100840473-100840602	02:04:00	0,19	0,31	0,29	0,39	0,4	0,32	-0,1	0,1	0,0358	0,19	0,396	0,627
exon_skipping	PPP1CA	9	11:67166411-67166634	08:10:00	1	0,99	0,99	1	1	1	-0,01	0,01	0,00441	0,0414	0,0208	0,128
exon_skipping	APEH	16	3:49719155-49719238	15:17:00	0,97	0,98	0,97	0,99	0,99	1	-0,02	0,02	0,0174	0,114	0,0153	0,105
exon_skipping	FAM49B	8	8:130891635-130891719	07:09:00	1	0,98	1	0,98	0,98	0,96	0,02	0,02	0,0424	0,213	0,0447	0,207
exon_skipping	CRYZL1	21	21:34955794-34955972	20:22:00	0,82	0,85	0,84	0,83	0,91	0,91	-0,07	0,07	0,00625	0,0547	0,0617	0,252
exon_skipping	MIOS	2	7:7607238-7607319	01:03:00	0,73	0,85	0,9	0,63	0,61	0,75	0,23	0,23	0,0235	0,143	0,0263	0,148
exon_skipping	UTP11L	6	1:38484925-38485055	05:07:00	0,96	0,97	0,98	1	1	0,99	-0,03	0,03	1,07e-07	5,21e-06	9,3e-07	4,98e-05
exon_skipping	RNPEP	7	1:201969030-201969143	06:08:00	0,99	1	0,98	1	1	0,99	-0,01	0,01	0,0313	0,174	0,0213	0,13
exon_skipping	DGKD	13	2:234355358-234355442	12:14:00	0,7	0,77	0,8	1	0,91	0,88	-0,14	0,14	9,45e-06	0,000264	0,000226	0,00462
exon_skipping	BRD7	12	16:50357498-50357609	11:13:00	0,95	0,97	0,98	0,98	0,98	1	-0,01	0,01	0,000118	0,00224	0,000572	0,00951
exon_skipping	HOOK3	6	8:42805531-42805598	05:07:00	0,94	0,98	0,92	1	0,95	1	-0,06	0,06	0,0216	0,135	0,0108	0,0822
exon_skipping	MAN2A2	17	15:91455747-91455894	16:18:00	0,94	0,98	0,93	0,98	1	1	-0,06	0,06	0,000881	0,0117	0,000515	0,00875
exon_skipping	PHKA2	18	X:18938150-18938319	17:19:00	1	1	1	0,96	0,99	0,98	0,02	0,02	0,000102	0,00197	3,53e-05	0,00104
exon_skipping	MLL3	8	7:151962123-151962294	07:09:00	1	1	1	0,96	1	0,99	0,01	0,01	0,0426	0,214	0,0796	0,291
exon_skipping	DDX17	8	22:38890891-38891051	07:09:00	1	1	1	1	1	1	0	0	0,00283	0,0294	0,00165	0,0213
exon_skipping	NMD3	12	3:160964124-160964236	11:13:00	0,99	0,98	0,98	0,99	1	1	-0,01	0,01	0,0141	0,0995	0,0099	0,0777
exon_skipping	PICALM	14	11:85701293-85701442	13:15:00	0,41	0,38	0,36	0,24	0,2	0,23	0,15	0,15	1,05e-14	1,83e-12	0,000884	0,0133
exon_skipping	PDIA6	8	2:10937826-10937883	07:09:00	0,99	0,99	1	1	1	1	-0,01	0,01	3,67e-06	0,000119	0,000145	0,00323
exon_skipping	BEX4	2	X:102470610-102470692	01:03:00	0,79	0,84	0,8	0,94	0,95	0,93	-0,14	0,14	2,59e-08	1,45e-06	1,44e-08	1,31e-06
exon_skipping	HUWE1	51	X:53591535-53591683	2 days, 2:52:00	0,97	0,99	0,98	1	1	1	-0,02	0,02	1,54e-09	1,12e-07	2,87e-09	3,32e-07
exon_skipping	TRAPPC6A	2	19:45668385-45668452	01:03:00	0,69	0,58	0,58	0,72	0,74	0,68	-0,14	0,14	0,00113	0,0142	0,0442	0,206
exon_skipping	SR140	20	3:142753730-142753817	19:21:00	0,99	0,99	1	1	1	1	-0,01	0,01	0,00355	0,0353	0,00202	0,0248
exon_skipping	SSR4	4	X:153062913-153062987	03:05:00	0,89	0,9	0,91	0,98	0,98	0,98	-0,08	0,08	4,64e-72	2,82e-68	0	0
exon_skipping	SPIRE1	16	18:12453067-12453137	15:17:00	0,94	0,98	0,94	1	1	1	-0,06	0,06	0,00226	0,0247	0,000329	0,0062
exon_skipping	BECN1	6	17:40970562-40970698	05:07:00	0,99	0,97	0,99	1	1	1	-0,01	0,01	8,33e-05	0,00167	2,55e-05	0,000805
exon_skipping	C6orf72	4	6:149899958-149900109	03:05:00	0,92	0,95	0,96	0,95	0,96	0,97	-0,01	0,01	0,0155	0,106	0,0531	0,23
exon_skipping	METTL14	10	4:119626766-119626976	09:11:00	0,87	0,93	0,9	0,99	0,9	0,95	-0,05	0,05	0,0322	0,177	0,0832	0,298
exon_skipping	SCD	3	10:102112123-102112253	02:04:00	0,99	1	0,99	1	1	1	0	0	9,58e-05	0,00187	0,00102	0,0148
exon_skipping	PITRM1	18	10:3190179-3190255	17:19:00	0,99	0,98	0,97	1	1	1	-0,02	0,02	0,00525	0,0476	0,0284	0,156
exon_skipping	RB1	24	13:49047496-49047526	23:25:00	0,98	0,95	0,98	1	1	1	-0,02	0,02	0,00273	0,0286	0,025	0,144
exon_skipping	TTC15	7	2:3458383-3461000	06:08:00	0,06	0,13	0,18	0,06	0,01	0,03	0,1	0,1	0,000251	0,00421	0,000887	0,0133
exon_skipping	FBXO18	21	10:5965584-5965659	20:22:00	0,97	0,96	0,99	0,98	0,99	1	-0,02	0,02	0,0483	0,234	0,0226	0,135
exon_skipping	ATG2A	30	11:64668356-64668564	1 day, 5:31:00	1	0,91	0,9	0,98	1	1	-0,09	0,09	0,0115	0,0858	0,0085	0,07
exon_skipping	C2orf3	3	2:75929325-75929549	02:04:00	0,89	0,97	0,95	0,88	0,87	0,94	0,07	0,07	0,0105	0,08	0,0686	0,269
exon_skipping	DDB1	11	11:61091710-61091859	10:12:00	0,01	0,01	0	0	0	0	0,01	0,01	0,0499	0,239	0,0285	0,156
exon_skipping	CREBBP	5	16:3841982-3842095	04:06:00	0,95	0,98	0,98	0,99	1	1	-0,02	0,02	0,00262	0,0277	0,00242	0,0284
exon_skipping	GBAS	5	7:56049903-56049973	04:06:00	0,96	0,97	0,99	0,98	1	0,99	-0,01	0,01	0,0201	0,128	0,015	0,104
exon_skipping	TSPAN3	2	15:77348406-77348597	01:03:00	1	1	1	0,99	1	1	0	0	0,0279	0,163	0,0187	0,12
exon_skipping	NFKBIL2	21	8:145659361-145659662	20:22:00	0,95	1	0,97	1	1	1	-0,03	0,03	0,000234	0,004	0,00604	0,0552
exon_skipping	2010-09-01	8	2:110321943-110322111	07:09:00	0,97	1	1	1	1	1	0	0	0,0248	0,149	0,00675	0,0596
exon_skipping	BTBD2	7	19:1987165-1987252	06:08:00	0,99	0,99	1	1	1	1	-0,01	0,01	0,00654	0,0565	0,026	0,147
exon_skipping	POLR3A	5	10:79784307-79784461	04:06:00	0,98	0,98	0,99	1	1	1	-0,02	0,02	0,00651	0,0563	0,0314	0,166
exon_skipping	BAT2L	21	9:134357758-134357949	20:22:00	0,95	0,99	0,96	1	1	1	-0,04	0,04	5,84e-08	3,03e-06	4,7e-06	0,000198
exon_skipping	USP37	19	2:219344373-219344438	18:20:00	0,85	0,91	0,91	0,95	0,95	1	-0,04	0,04	4,35e-05	0,000969	0,000517	0,00878
exon_skipping	CAPZB	10	1:19670852-19670928	09:11:00	0,99	1	1	1	1	1	0	0	0,0324	0,178	0,00804	0,0674
exon_skipping	DNAJC8	6	1:28536483-28536577	05:07:00	0,93	0,94	0,95	0,98	0,97	0,98	-0,04	0,04	1,21e-17	3,09e-15	1,18e-06	6,08e-05
exon_skipping	RSPRY1	7	16:57250019-57250085	06:08:00	0,85	0,96	0,94	1	0,98	0,98	-0,04	0,04	1,29e-05	0,000347	4,86e-06	0,000204
exon_skipping	EIF2B1	6	12:124110972-124111040	05:07:00	0,99	0,99	0,99	1	1	1	-0,01	0,01	0,015	0,104	0,00386	0,04
exon_skipping	CKB	4	14:103988155-103988287	03:05:00	0,99	0,99	0,99	1	1	0,99	-0,01	0,01	1,57e-05	0,000412	0,0059	0,0543
exon_skipping	CCDC130	6	19:13868600-13868660	05:07:00	0,96	0,98	1	1	1	1	-0,02	0,02	0,00375	0,0367	0,000352	0,00652
exon_skipping	CAD	40	2:27465170-27465295	1 day, 15:41:00	1	0,98	0,99	1	1	1	-0,01	0,01	0,00778	0,0637	0,0344	0,176
exon_skipping	POLA2	2	11:65034053-65034177	01:03:00	0,98	0,98	0,99	0,99	1	1	-0,01	0,01	0,000905	0,0119	0,0012	0,0168
exon_skipping	RAD23B	5	9:110064316-110064395	04:06:00	1	1	0,99	1	1	1	0	0	0,000663	0,00929	0,0095	0,0756
exon_skipping	SCPEP1	3	17:55062739-55062828	02:04:00	0,99	1	0,97	1	1	1	-0,01	0,01	0,0013	0,0159	0,00738	0,0633
exon_skipping	SRRM1	15	1:24989674-24989715	14:16:00	0,45	0,5	0,51	0,65	0,66	0,65	-0,15	0,15	1,86e-11	1,88e-09	1,88e-11	4,06e-09
exon_skipping	RAD21	14	8:117861185-117861268	13:15:00	1	1	1	1	1	1	0	0	0,0301	0,172	0,0121	0,0894
exon_skipping	CLSTN1	3	1:9816539-9816568	02:04:00	0,26	0,2	0,18	0,27	0,31	0,3	-0,1	0,1	0,00284	0,0296	0,0032	0,035
exon_skipping	RNF10	12	12:121003231-121003332	11:13:00	0,99	0,99	1	1	1	1	-0,01	0,01	0,00917	0,0721	0,00204	0,025
exon_skipping	FGFR1	12	8:38280543-38280693	11:13:00	0,09	0,11	0,08	0,05	0,03	0,03	0,05	0,05	0,000874	0,0116	0,000385	0,007
exon_skipping	PNPLA6	34	19:7625900-7625996	1 day, 9:35:00	0,9	0,94	0,98	1	1	1	-0,06	0,06	1,31e-05	0,000353	0,000526	0,00889
exon_skipping	SMARCC2	14	12:56572188-56572318	13:15:00	1	0,99	0,99	1	1	1	-0,01	0,01	0,0206	0,13	0,00626	0,0566
exon_skipping	RGL2	14	6:33261381-33261476	13:15:00	1	1	1	0,98	0,96	0,87	0,04	0,04	0,0228	0,14	0,159	0,396
exon_skipping	CUL9	8	6:43156261-43156453	07:09:00	0,61	0,8	0,74	0,85	0,91	0,81	-0,11	0,11	0,00431	0,0408	0,0239	0,14
exon_skipping	FLNB	46	3:58145281-58145413	1 day, 21:47:00	0,99	0,99	0,99	1	1	1	-0,01	0,01	0,0142	0,0998	0,0036	0,0381
exon_skipping	PAPD4	13	5:78952781-78952824	12:14:00	0,88	0,91	0,89	0,91	0,96	0,96	-0,07	0,07	0,00574	0,0509	0,0158	0,107
exon_skipping	ATXN2L	10	16:28842283-28842393	09:11:00	0,98	0,99	0,99	1	1	1	-0,01	0,01	0,000371	0,00584	0,000187	0,00396
exon_skipping	MYO18A	47	17:27412622-27412666	1 day, 22:48:00	0,63	0,59	0,6	0,88	0,9	0,87	-0,28	0,28	1,9e-12	2,29e-10	1,5e-12	3,99e-10
exon_skipping	HNRPDL	8	4:83346716-83346820	07:09:00	0,17	0,33	0,3	0,15	0,19	0,3	0,11	0,11	5,58e-06	0,000168	0,247	0,508
exon_skipping	C19orf28	10	19:3544197-3544730	09:11:00	0,22	0,29	0,42	0,42	0,6	0,6	-0,31	0,31	0,000564	0,00815	0,0196	0,123
exon_skipping	CDK4	4	12:58144706-58144873	03:05:00	0,99	0,98	0,99	1	1	1	-0,01	0,01	1,56e-10	1,37e-08	7,69e-11	1,44e-08
exon_skipping	NAP1L1	3	12:76462689-76462774	02:04:00	1	1	1	1	1	1	0	0	6,62e-07	2,58e-05	6,98e-07	3,89e-05
exon_skipping	ARIH2	8	3:49002352-49002415	07:09:00	1	1	1	0,99	1	0,99	0,01	0,01	0,0123	0,0898	0,0062	0,0563
exon_skipping	ACADVL	5	17:7123783-7123848	04:06:00	0,9	0,91	0,88	0,98	0,95	0,99	-0,08	0,08	3,84e-10	3,14e-08	3,98e-07	2,33e-05
exon_skipping	ANKIB1	17	7:92021555-92021606	16:18:00	0,98	0,97	0,94	1	1	1	-0,03	0,03	0,00421	0,04	0,0286	0,157
exon_skipping	MYO10	17	5:16762154-16762222	16:18:00	0,91	0,88	1	1	0,95	1	-0,09	0,09	0,00812	0,0659	0,00387	0,04
exon_skipping	PLEKHH1	17	14:68043112-68043220	16:18:00	0,95	0,94	1	1	1	1	-0,05	0,05	0,0319	0,176	0,122	0,35
exon_skipping	PDE9A	19	21:44188298-44188402	18:20:00	1	1	1	0,97	0,96	1	0,03	0,03	0,0267	0,157	0,00923	0,0742
exon_skipping	PAAF1	9	11:73611315-73611465	08:10:00	0,97	0,98	0,98	1	1	1	-0,02	0,02	0,00137	0,0166	0,000236	0,00479
exon_skipping	POGZ	5	1:151402079-151402187	04:06:00	1	0,98	0,99	1	1	1	-0,01	0,01	0,0292	0,168	0,00782	0,0661
exon_skipping	C7orf10	2	7:40220546-40220597	01:03:00	1	1	1	1	0,88	1	0	0	0,0443	0,22	0,17	0,412
exon_skipping	BCL2L12	5	19:50172281-50172372	04:06:00	1	0,97	0,97	0,99	1	1	-0,03	0,03	0,0285	0,166	0,0229	0,136
exon_skipping	INTS1	44	7:1511909-1512022	1 day, 19:45:00	0,98	0,99	0,99	1	1	0,99	-0,01	0,01	0,0221	0,137	0,0122	0,0897
exon_skipping	SEC16A	31	9:139339504-139339563	1 day, 6:32:00	0,67	0,8	0,71	0,94	0,84	0,89	-0,19	0,19	1,8e-05	0,000462	0,000856	0,013
exon_skipping	ZFAND3	4	6:38050168-38050233	03:05:00	0,9	0,89	0,9	0,91	0,91	0,94	-0,02	0,02	0,0354	0,189	0,245	0,506
exon_skipping	PLXND1	29	3:129280489-129280552	1 day, 4:30:00	0,92	0,87	0,97	1	1	1	-0,08	0,08	0,00495	0,0455	0,000804	0,0124
exon_skipping	XRCC6	10	22:42049533-42049694	09:11:00	1	1	1	1	1	1	0	0	0,00431	0,0408	0,00438	0,0437
exon_skipping	PTPN11	11	12:112924279-112924433	10:12:00	0,98	0,99	0,98	0,99	1	1	-0,02	0,02	0,0324	0,178	0,018	0,117
exon_skipping	AZI2	5	3:28379428-28379527	04:06:00	0,94	0,94	0,91	0,98	0,94	0,96	-0,02	0,02	0,0103	0,0788	0,0399	0,193
exon_skipping	DNAJB2	3	2:220145300-220145409	02:04:00	0,95	0,95	1	1	1	1	-0,05	0,05	0,00683	0,0581	0,0641	0,258
exon_skipping	WBP2	8	17:73842989-73843065	07:09:00	0,9	0,97	0,92	1	0,99	1	-0,08	0,08	5,57e-10	4,38e-08	1,29e-10	2,15e-08
exon_skipping	DDX11	29	12:31256251-31256329	1 day, 4:30:00	0,76	0,74	0,8	0,94	0,91	0,99	-0,18	0,18	3,67e-15	6,95e-13	7,45e-06	0,000294
exon_skipping	DGUOK	4	2:74177712-74177859	03:05:00	0,94	0,97	0,93	0,98	0,98	0,97	-0,04	0,04	0,00295	0,0304	0,00253	0,0294
exon_skipping	RP11-658F2.1	6	11:66410921-66411611	05:07:00	0,7	0,66	0,64	0,64	0,58	0,58	0,08	0,08	6,17e-05	0,00131	0,037	0,185
exon_skipping	CNOT10	12	3:32769160-32769362	11:13:00	0,93	0,89	0,93	1	0,99	1	-0,07	0,07	1,31e-12	1,64e-10	5,19e-11	1,01e-08
exon_skipping	HDAC1	8	1:32796179-32796287	07:09:00	1	0,99	0,99	1	1	1	-0,01	0,01	0,0106	0,0808	0,0411	0,196
exon_skipping	GFPT2	14	5:179740807-179740964	13:15:00	0,89	0,93	0,97	1	0,98	1	-0,07	0,07	0,00114	0,0143	0,000782	0,0121
exon_skipping	AP3S2	9	15:90420538-90420656	08:10:00	0,1	0,16	0,16	0,16	0,15	0,27	0	0	0,00309	0,0316	0,243	0,505
exon_skipping	HAUS8	4	19:17173508-17173589	03:05:00	0,83	0,9	0,91	0,97	0,88	1	-0,07	0,07	0,0127	0,092	0,0101	0,0788
exon_skipping	BAT2	10	6:31594549-31594639	09:11:00	0,97	0,98	0,97	1	1	0,99	-0,03	0,03	3,75e-12	4,27e-10	1,11e-10	1,92e-08
exon_skipping	SLC4A2	9	7:150763604-150763848	08:10:00	0,96	1	1	1	1	1	0	0	0,0414	0,21	0,104	0,328
exon_skipping	CCNYL1	5	2:208598671-208598771	04:06:00	0,79	0,77	0,69	0,85	0,98	0,72	-0,08	0,08	0,0398	0,204	0,0269	0,15
exon_skipping	SEC61A1	3	3:127771678-127771745	02:04:00	0,97	0,98	0,98	0,98	0,99	1	-0,01	0,01	0,0171	0,113	0,0114	0,0858
exon_skipping	ERO1LB	5	1:236413185-236413267	04:06:00	0,79	0,83	0,88	0,9	0,89	0,93	-0,07	0,07	0,013	0,093	0,00949	0,0755
exon_skipping	SNX17	2	2:27594136-27594335	01:03:00	1	1	1	0,99	0,99	0,95	0,01	0,01	0,00713	0,06	0,0622	0,253
exon_skipping	ATRX	11	X:76931721-76931793	10:12:00	0,99	0,97	0,99	1	1	1	-0,01	0,01	0,00445	0,0417	0,0357	0,181
exon_skipping	RASA1	3	5:86626755-86626800	01:04:00	0,06	0,02	0	0	0	0	0,02	0,02	0,0131	0,0938	0,00324	0,0353
exon_skipping	P2RX5	16	17:3567489-3567566	15:17:00	0,87	0,9	0,99	0,95	0,96	0,94	-0,04	0,04	0,0173	0,114	0,0966	0,319
exon_skipping	TOP2A	10	17:38567361-38567498	09:11:00	0,99	1	1	1	1	1	0	0	0,00326	0,033	0,00123	0,0171
exon_skipping	GLUD1	15	10:88813099-88813161	14:16:00	0,98	1	0,99	1	0,99	1	0	0	0,0134	0,0951	0,00605	0,0553
exon_skipping	GMNN	5	6:24784315-24784397	04:06:00	0,99	1	0,99	1	1	1	-0,01	0,01	6,21e-05	0,00131	0,00101	0,0148
exon_skipping	ELMO2	3	20:45027336-45027410	02:04:00	0,8	0,8	0,93	0,78	0,61	0,84	0,03	0,03	0,0471	0,229	0,0572	0,241
exon_skipping	DDX1	14	2:15753348-15753408	13:15:00	0,93	0,95	0,92	0,98	0,99	0,98	-0,05	0,05	5,7e-09	3,7e-07	1,96e-09	2,46e-07
exon_skipping	GNB2L1	6	5:180666067-180666177	05:07:00	0,99	1	0,99	1	1	1	0	0	0,00506	0,0463	0,141	0,373
exon_skipping	MAP2K5	23	15:68040569-68040595	22:24:00	1	0,94	0,95	1	1	1	-0,05	0,05	0,000353	0,00561	0,00326	0,0353
exon_skipping	SESN3	10	11:94908662-94908806	09:11:00	0,97	0,94	1	1	1	1	-0,03	0,03	0,0033	0,0333	0,000594	0,00978
exon_skipping	TRIM11	6	1:228588665-228588892	05:07:00	0,83	0,81	0,87	0,97	0,99	0,98	-0,15	0,15	9,7e-07	3,64e-05	2,36e-07	1,49e-05
exon_skipping	CYP39A1	6	6:46598700-46598807	05:07:00	0,86	0,93	0,93	1	0,97	1	-0,07	0,07	0,00401	0,0386	0,00226	0,0269
exon_skipping	NOL12	3	22:38084319-38084367	02:04:00	0,96	0,98	0,99	1	1	1	-0,02	0,02	0,000354	0,00562	5,58e-05	0,00151
exon_skipping	SPAG9	7	17:49109042-49109083	06:08:00	0,23	0,23	0,27	0,31	0,39	0,21	-0,08	0,08	0,00951	0,0742	0,199	0,453
exon_skipping	PANK4	6	1:2451240-2451393	05:07:00	0,94	0,92	0,95	1	1	1	-0,06	0,06	3,07e-05	0,000726	0,000769	0,012
exon_skipping	WRN	14	8:30947981-30948048	13:15:00	0,92	0,95	0,94	0,98	0,97	0,99	-0,03	0,03	0,00423	0,0401	0,00834	0,069
exon_skipping	ZFYVE9	6	1:52732327-52732503	05:07:00	0,94	0,97	0,9	0,96	0,97	1	-0,03	0,03	0,0471	0,229	0,0204	0,127
exon_skipping	BUB1B	5	15:40468678-40468874	04:06:00	0,99	1	0,98	1	1	1	-0,01	0,01	0,00405	0,039	0,0218	0,132
exon_skipping	RAPGEFL1	15	17:38349615-38349669	14:16:00	0,69	0,89	0,84	0,96	0,93	1	-0,12	0,12	0,000133	0,00248	0,00018	0,00383
exon_skipping	TLE2	20	19:3006418-3006667	19:21:00	0,85	0,95	0,9	0,98	1	1	-0,1	0,1	0,0025	0,0267	0,00167	0,0215
exon_skipping	FANCE	8	6:35428329-35428395	07:09:00	0,78	0,71	0,77	0,89	0,89	0,89	-0,13	0,13	3,29e-05	0,000767	4,33e-05	0,00123
exon_skipping	CDK2	2	12:56361641-56361718	01:03:00	0,98	0,98	0,96	1	0,99	0,99	-0,02	0,02	0,000158	0,00287	7,95e-05	0,002
exon_skipping	RNF123	14	3:49737905-49737997	13:15:00	0,98	0,99	0,94	1	1	0,98	-0,02	0,02	0,0451	0,223	0,0213	0,13
exon_skipping	C1orf9	13	1:172546679-172546699	12:14:00	0,63	0,64	0,69	0,5	0,42	0,34	0,23	0,23	3,97e-10	3,24e-08	3,07e-05	0,000932
exon_skipping	KTELC1	5	3:119197181-119197321	04:06:00	0,33	0,4	0,32	0,14	0,07	0,3	0,19	0,19	0,000515	0,00756	0,000482	0,00833
exon_skipping	ATXN7L3	7	17:42273402-42273468	06:08:00	0,96	1	1	1	1	1	0	0	0,00323	0,0327	0,0206	0,127
exon_skipping	RBM6	6	3:50004631-50006181	05:07:00	0,87	0,89	0,86	0,91	0,93	0,93	-0,06	0,06	0,0339	0,183	0,0293	0,159
exon_skipping	NELF	12	9:140346817-140346887	11:13:00	0,99	0,99	1	1	1	1	-0,01	0,01	0,0261	0,155	0,179	0,424
exon_skipping	BAZ2B	24	2:160257110-160257175	23:25:00	0,88	0,9	0,85	1	1	1	-0,12	0,12	0,000126	0,00236	0,00414	0,0419
exon_skipping	TUSC3	12	8:15615300-15615368	11:13:00	1	1	1	1	0,96	1	0	0	0,00379	0,037	0,00149	0,0197
exon_skipping	RPL13A	6	19:49994297-49994356	05:07:00	1	1	1	1	1	1	0	0	2,21e-10	1,88e-08	7,71e-10	1,05e-07
exon_skipping	BYSL	3	6:41897870-41898008	02:04:00	0,96	0,88	0,85	0,96	0,95	0,97	-0,08	0,08	0,0027	0,0284	0,00733	0,0631
exon_skipping	RNF123	30	3:49751171-49751258	1 day, 5:31:00	0,91	0,92	0,89	0,99	0,98	0,96	-0,06	0,06	3,2e-06	0,000106	4,88e-05	0,00136
exon_skipping	TTC37	28	5:94848181-94848322	1 day, 3:29:00	0,95	0,99	0,96	1	0,99	0,98	-0,03	0,03	0,0113	0,0848	0,0212	0,13
exon_skipping	IFT172	31	2:27679378-27679520	1 day, 6:32:00	0,95	1	0,96	0,99	1	1	-0,04	0,04	0,0127	0,092	0,00627	0,0566
exon_skipping	FAM179B	15	14:45515748-45515906	14:16:00	0,9	0,9	0,9	0,96	0,98	0,95	-0,06	0,06	0,0353	0,188	0,0136	0,0968
exon_skipping	NCOR2	28	12:124839024-124839128	1 day, 3:29:00	0,95	0,87	0,87	0,95	0,97	0,93	-0,08	0,08	0,000965	0,0125	0,00476	0,0465
exon_skipping	TTF2	12	1:117626640-117626790	10:13:00	0,95	0,93	0,96	0,96	0,97	0,98	-0,02	0,02	0,0486	0,235	0,0667	0,264
exon_skipping	ABHD5	6	3:43759163-43759349	05:07:00	0,88	0,93	0,96	0,95	0,97	1	-0,04	0,04	0,0204	0,129	0,00688	0,0604
exon_skipping	SKA3	8	13:21729832-21729950	07:09:00	0,75	0,8	0,76	0,83	0,85	0,84	-0,08	0,08	0,00534	0,0481	0,131	0,36
exon_skipping	GPS1	8	17:80013616-80013701	07:09:00	0,97	0,96	0,98	1	1	0,98	-0,03	0,03	0,000174	0,00313	0,000933	0,0138
exon_skipping	NOP58	3	2:203142673-203142725	02:04:00	0,96	0,96	0,97	1	0,99	0,98	-0,02	0,02	1,48e-05	0,000393	0,0214	0,131
exon_skipping	AFAP1L1	6	5:148685869-148685967	05:07:00	0,8	1	0,88	1	1	1	-0,13	0,13	0,00824	0,0665	0,00166	0,0214
exon_skipping	RABEPK	4	9:127965287-127965345	03:05:00	0,97	0,99	1	1	1	1	-0,01	0,01	0,0148	0,103	0,00343	0,0367
exon_skipping	TIMELESS	12	12:56822333-56822436	11:13:00	0,97	0,93	0,94	0,99	0,98	0,98	-0,05	0,05	2,85e-06	9,52e-05	2,37e-06	0,000111
exon_skipping	UBLCP1	7	5:158701593-158701630	06:08:00	0,89	0,92	0,91	0,99	0,97	0,97	-0,06	0,06	1,78e-06	6,31e-05	4,12e-05	0,00119
exon_skipping	TMEM194A	4	12:57463017-57463089	03:05:00	0,88	0,8	0,86	0,93	0,87	0,89	-0,03	0,03	0,00518	0,0471	0,0338	0,174
exon_skipping	SRP68	5	17:74057573-74057655	04:06:00	0,96	0,98	0,97	0,99	0,99	0,99	-0,02	0,02	0,00224	0,0245	0,00167	0,0215
exon_skipping	EWSR1	13	22:29688477-29688595	12:14:00	0,99	1	1	1	1	1	0	0	0,000882	0,0117	0,000694	0,0111
exon_skipping	ACVR1B	9	12:52380602-52380726	08:10:00	0,87	0,92	0,87	0,97	0,94	0,96	-0,09	0,09	0,00228	0,0248	0,000694	0,0111
exon_skipping	SFRS12IP1	2	5:64060805-64060948	01:03:00	0,09	0,13	0,05	0,05	0,08	0,04	0,04	0,04	0,0394	0,203	0,0289	0,158
exon_skipping	MRC2	8	17:60749359-60749513	07:09:00	0,76	0,84	0,81	0,96	0,97	0,95	-0,16	0,16	5,44e-09	3,54e-07	1,51e-07	1,03e-05
exon_skipping	RFWD3	4	16:74685818-74686020	03:05:00	0,93	0,95	0,93	1	0,97	1	-0,07	0,07	2,34e-06	8e-05	6,6e-07	3,7e-05
exon_skipping	HSDL2	5	9:115179121-115179224	04:06:00	0,9	0,92	0,9	0,94	0,95	0,93	-0,04	0,04	0,0345	0,185	0,0788	0,289
exon_skipping	MPI	4	15:75185002-75185143	03:05:00	0,99	1	1	1	1	1	0	0	0,0164	0,11	0,00511	0,0489
exon_skipping	DCBLD2	5	3:98544159-98544210	04:06:00	1	1	1	1	0,97	0,93	0,03	0,03	0,0384	0,199	0,0112	0,0842
exon_skipping	WBP4	8	13:41650180-41650373	07:09:00	0,97	0,91	0,98	1	1	0,99	-0,03	0,03	0,023	0,141	0,013	0,0938
exon_skipping	HERC4	26	10:69699345-69699411	1 day, 1:27:00	0,96	0,96	0,97	0,99	0,99	1	-0,03	0,03	0,000389	0,00606	0,000466	0,00808
exon_skipping	SLC12A4	23	16:67980341-67980536	22:24:00	0,83	0,76	0,88	0,96	0,89	1	-0,14	0,14	0,000117	0,00223	5,51e-05	0,00149
exon_skipping	RPL19	4	17:37359242-37359362	03:05:00	1	1	1	1	1	1	0	0	1,31e-07	6,19e-06	5,04e-06	0,00021
exon_skipping	SUGP1	3	19:19420906-19421009	02:04:00	0,94	0,9	0,94	0,98	0,98	0,93	-0,04	0,04	0,0467	0,228	0,0549	0,235
exon_skipping	SCMH1	12	1:41540891-41541123	11:13:00	0,92	0,93	0,97	0,99	0,97	0,99	-0,06	0,06	0,000441	0,00668	0,00212	0,0257
exon_skipping	NADK	12	1:1686813-1686915	11:13:00	0,93	0,94	0,93	0,99	1	0,98	-0,06	0,06	7,58e-07	2,92e-05	3,24e-07	1,95e-05
exon_skipping	IGF2R	23	6:160481579-160481749	22:24:00	1	0,99	0,99	1	1	1	-0,01	0,01	0,0174	0,114	0,00396	0,0408
exon_skipping	IARS	24	9:95012469-95012571	23:25:00	1	1	1	1	1	1	0	0	0,000241	0,00408	0,00821	0,0683
exon_skipping	C17orf49	6	17:6920229-6920333	05:07:00	0,79	0,72	0,76	0,9	0,85	0,91	-0,14	0,14	2,83e-21	1,17e-18	8,12e-05	0,00203
exon_skipping	ADRBK1	8	11:67048564-67048655	07:09:00	0,85	0,88	0,87	1	0,99	0,97	-0,12	0,12	2,47e-27	1,76e-24	0	0
exon_skipping	NCOR1	46	17:15943755-15943808	1 day, 21:47:00	0,99	0,95	0,98	0,99	1	0,99	-0,02	0,02	0,00991	0,0766	0,00649	0,058
exon_skipping	CBX8	2	17:77770296-77770339	01:03:00	0,99	1	0,88	1	0,99	1	-0,01	0,01	0,0249	0,149	0,0105	0,0812
exon_skipping	HDAC5	23	17:42157769-42157866	22:24:00	0,96	0,93	0,98	1	1	1	-0,04	0,04	2,79e-06	9,34e-05	0,000528	0,00891
exon_skipping	DOK1	5	2:74783021-74783205	04:06:00	0,54	0,58	0,63	0,84	0,88	0,63	-0,26	0,26	3,02e-05	0,000715	0,00197	0,0243
exon_skipping	GOLGA3	18	12:133358882-133359079	17:19:00	1	0,98	0,95	1	1	1	-0,02	0,02	0,0335	0,182	0,00566	0,0527
exon_skipping	TMEM8B	13	9:35846466-35846608	12:14:00	0,97	0,89	1	1	1	1	-0,03	0,03	0,00836	0,0673	0,00127	0,0174
exon_skipping	TUBG2	5	17:40814991-40815078	04:06:00	0,55	0,58	0,55	0,85	0,76	0,7	-0,2	0,2	0,000858	0,0114	0,000743	0,0117
exon_skipping	RAB7A	2	3:128514203-128514263	01:03:00	0,99	0,99	0,99	1	1	1	-0,01	0,01	0,00272	0,0286	0,00106	0,0153
exon_skipping	PI4KAP2	15	22:21830933-21831069	14:16:00	0,24	0,42	0,47	0,63	0,69	0,68	-0,25	0,25	7,41e-12	8,14e-10	0,000584	0,00966
exon_skipping	C3orf63	8	3:56697569-56697600	07:09:00	0,96	0,96	0,99	1	1	0,99	-0,03	0,03	0,000196	0,00346	0,000178	0,00379
exon_skipping	PSMA2	4	7:42966135-42966267	03:05:00	1	1	1	1	1	1	0	0	0,0153	0,105	0,081	0,294
exon_skipping	FANCD2	12	3:10084734-10084834	11:13:00	0,98	0,97	0,96	1	0,99	1	-0,03	0,03	3,17e-05	0,000746	1,07e-05	0,000397
exon_skipping	PRC1	5	15:91524729-91524899	04:06:00	0,96	0,97	0,98	0,97	0,98	0,99	0	0	0,0216	0,135	0,102	0,326
exon_skipping	CCDC21	12	1:26598512-26598562	11:13:00	1	0,99	0,94	0,99	1	1	-0,01	0,01	0,00332	0,0334	0,00115	0,0163
exon_skipping	COQ9	8	16:57493963-57494016	07:09:00	0,99	0,97	1	1	1	1	-0,01	0,01	0,000138	0,00256	2,25e-05	0,00073
exon_skipping	MTA2	10	11:62364788-62364887	09:11:00	1	0,99	1	1	1	1	0	0	0,015	0,104	0,0043	0,043
exon_skipping	IL4I1	2	19:50430951-50431105	01:03:00	0,38	0,47	0,45	0,47	0,47	0,54	-0,03	0,03	0,03	0,171	0,0257	0,147
exon_skipping	TTC31	5	2:74717783-74717866	04:06:00	0,97	0,93	0,95	0,96	1	1	-0,05	0,05	0,00153	0,0181	0,000882	0,0133
exon_skipping	SUPT6H	5	17:27001555-27001631	04:06:00	0,96	0,98	0,98	1	1	1	-0,02	0,02	1,36e-08	8,16e-07	8,76e-10	1,17e-07
exon_skipping	EGFL7	11	9:139564621-139564782	10:12:00	0,93	0,94	0,84	0,94	0,96	0,96	-0,03	0,03	0,0444	0,221	0,0754	0,283
exon_skipping	RAD51L3	9	17:33433147-33433268	08:11:00	0,28	0,18	0,17	0,08	0,14	0,13	0,06	0,06	0,0266	0,157	0,0655	0,262
exon_skipping	SND1	4	7:127338929-127339007	03:05:00	1	1	1	1	1	1	0	0	0,013	0,0935	0,00487	0,0473
exon_skipping	IPO13	15	1:44429941-44429993	14:16:00	0,87	0,95	0,87	0,98	0,99	0,99	-0,12	0,12	1,42e-10	1,26e-08	1,72e-08	1,54e-06
exon_skipping	SUZ12	4	17:30274636-30274704	03:05:00	0,75	0,86	0,77	0,88	0,83	0,85	-0,08	0,08	0,00343	0,0343	0,00317	0,0347
exon_skipping	MAP7D3	9	X:135313703-135314379	08:10:00	0,98	1	0,99	1	1	1	-0,01	0,01	0,0219	0,136	0,00557	0,0521
exon_skipping	STX5	5	11:62594815-62594870	04:06:00	0,95	0,97	0,95	1	0,99	1	-0,05	0,05	4,57e-07	1,87e-05	1,3e-06	6,62e-05
exon_skipping	NAB2	3	12:57486231-57486364	02:04:00	0,94	0,96	0,94	1	1	1	-0,06	0,06	0,0118	0,0877	0,000981	0,0144
exon_skipping	ADAM10	17	15:58891797-58891923	16:18:00	0,96	0,99	1	1	1	1	-0,01	0,01	0,0223	0,138	0,00524	0,0498
exon_skipping	APRT	3	16:88876831-88876958	02:04:00	0,95	0,92	0,93	0,96	0,97	0,94	-0,04	0,04	6,53e-08	3,34e-06	0,0139	0,0983
exon_skipping	PPP1R7	5	2:242098628-242098758	04:06:00	0,97	1	0,99	0,99	1	1	0	0	0,0114	0,0855	0,0103	0,0797
exon_skipping	MED31	3	17:6553302-6553398	02:04:00	0,86	0,91	0,88	0,97	0,9	0,94	-0,05	0,05	0,0224	0,138	0,0256	0,146
exon_skipping	NEK1	12	4:170498079-170498230	11:13:00	0,9	0,9	0,93	0,96	0,97	0,98	-0,06	0,06	0,00548	0,049	0,00913	0,0736
exon_skipping	JUB	5	14:23444183-23444313	04:06:00	0,94	0,93	0,92	1	0,98	1	-0,07	0,07	0,000129	0,0024	0,000221	0,00453
exon_skipping	TMCO1	5	1:165721339-165721417	04:06:00	1	0,98	0,99	1	1	1	-0,01	0,01	0,00304	0,0312	0,0027	0,0309
exon_skipping	PEX6	3	6:42941741-42941824	02:04:00	0,96	0,93	0,96	1	1	0,97	-0,04	0,04	0,0197	0,126	0,00957	0,0759
exon_skipping	FOXN3	6	14:89656728-89656793	05:07:00	0,38	0,42	0,65	0,42	0,35	0,27	0,06	0,06	0,0166	0,111	0,0596	0,247
exon_skipping	RFX2	18	19:5995612-5995654	17:19:00	0,84	0,92	0,92	1	1	1	-0,08	0,08	0,00813	0,0659	0,00123	0,0171
exon_skipping	SF3B3	8	16:70573007-70573110	07:09:00	0,94	0,94	0,95	0,99	0,99	0,98	-0,04	0,04	3,25e-10	2,7e-08	3,67e-10	5,37e-08
exon_skipping	AHCYL1	18	1:110563353-110563473	17:19:00	0,96	0,99	0,97	0,99	0,98	0,99	-0,02	0,02	0,0357	0,19	0,0152	0,104
exon_skipping	GSTM3	3	1:110282455-110282530	02:04:00	0,89	0,88	0,88	0,94	0,95	0,93	-0,06	0,06	0,000494	0,00733	0,00807	0,0675
exon_skipping	ULBP1	4	6:150291152-150291283	03:05:00	0,95	0,88	0,95	1	0,95	1	-0,05	0,05	0,00275	0,0288	0,00632	0,057
exon_skipping	ALDH1A2	2	15:58350210-58350306	01:03:00	0,02	0,02	0,04	0	0,01	0,02	0,02	0,02	0,00822	0,0664	0,00383	0,0398
exon_skipping	C1orf52	2	1:85724618-85724744	01:03:00	0,32	0,35	0,39	0,51	0,44	0,44	-0,1	0,1	8,74e-06	0,000247	1,06e-05	0,000395
exon_skipping	SLC6A9	13	1:44466836-44466970	12:14:00	1	0,99	0,99	1	1	1	-0,01	0,01	0,0271	0,159	0,0764	0,285
exon_skipping	EEF1D	6	8:144668389-144668460	05:07:00	0,84	0,78	0,78	0,88	0,89	0,86	-0,09	0,09	1,28e-20	4,95e-18	0,00828	0,0687
exon_skipping	ABCF3	2	3:183904295-183904442	01:03:00	0,99	1	0,97	1	1	1	-0,01	0,01	0,0312	0,174	0,00447	0,0444
exon_skipping	MED12	29	X:70351400-70351471	1 day, 4:30:00	0,92	0,96	0,97	0,99	1	1	-0,04	0,04	9,08e-06	0,000255	5,64e-06	0,000232
exon_skipping	HEATR5B	34	2:37217791-37217942	1 day, 9:35:00	0,66	0,8	0,83	0,86	0,9	0,77	-0,06	0,06	0,0142	0,0998	0,116	0,342
exon_skipping	NRD1	3	1:52303159-52303292	02:04:00	0,63	0,68	0,62	0,75	0,71	0,81	-0,12	0,12	0,0334	0,181	0,0172	0,114
exon_skipping	RNASEH2A	7	19:12923897-12924020	06:08:00	0,99	1	1	1	1	1	0	0	0,0114	0,0852	0,0457	0,21
exon_skipping	BAZ2A	11	12:57003520-57003730	10:12:00	1	1	1	0,99	1	0,98	0,01	0,01	0,00524	0,0475	0,00203	0,0249
exon_skipping	TMEM63A	17	1:226044353-226044439	16:18:00	0,96	0,98	0,97	1	1	1	-0,03	0,03	0,0037	0,0363	0,000332	0,00624
exon_skipping	KARS	6	16:75670352-75670445	05:07:00	0,99	1	1	1	1	1	0	0	0,00342	0,0343	0,00106	0,0152
exon_skipping	BAT2	21	6:31602530-31602754	20:22:00	0,99	0,99	0,99	1	1	1	-0,01	0,01	0,00843	0,0678	0,0071	0,0617
exon_skipping	TYRO3	9	15:41861076-41861220	08:10:00	0,9	0,95	0,97	0,99	0,99	1	-0,03	0,03	0,00356	0,0354	0,00158	0,0206
exon_skipping	ZC3H15	3	2:187364909-187365020	02:04:00	0,99	1	1	1	1	1	0	0	0,0377	0,197	0,169	0,41
exon_skipping	NDUFB6	2	9:32570958-32571050	01:03:00	0,98	0,99	1	0,99	1	1	0	0	0,0337	0,182	0,0902	0,309
exon_skipping	SMYD4	5	17:1703151-1704318	04:06:00	0,98	1	1	0,94	0,97	1	0,03	0,03	0,0403	0,206	0,0314	0,166
exon_skipping	MSN	8	X:64953046-64953142	07:09:00	0,99	0,99	0,99	1	1	1	-0,01	0,01	0,0154	0,106	0,00191	0,0238
exon_skipping	SLC25A39	9	17:42397990-42398099	08:10:00	0,96	0,94	0,94	0,99	1	0,98	-0,05	0,05	4,77e-14	7,76e-12	1,01e-07	7,25e-06
exon_skipping	IKZF5	3	10:124758009-124758187	02:04:00	0,97	1	0,97	1	1	1	-0,03	0,03	0,0325	0,178	0,00527	0,05
exon_skipping	WBSCR22	8	7:73107659-73107744	07:09:00	0,99	0,99	0,98	0,99	1	1	-0,01	0,01	0,000252	0,00423	0,000264	0,00523
exon_skipping	THBS3	14	1:155170885-155170995	13:15:00	0,88	0,92	0,97	1	0,97	1	-0,08	0,08	0,000869	0,0116	0,000859	0,013
exon_skipping	CEP110	5	9:123857166-123857296	04:06:00	0,67	0,84	0,58	0,89	0,86	1	-0,22	0,22	0,00135	0,0164	0,00033	0,00621
exon_skipping	ZCCHC14	3	16:87466734-87466807	02:04:00	0,94	0,95	1	1	0,98	1	-0,05	0,05	0,0173	0,114	0,00771	0,0654
exon_skipping	SNRPA1	7	15:101826419-101826498	06:08:00	0,92	0,87	0,9	0,97	0,92	0,86	-0,02	0,02	0,00394	0,0381	0,349	0,588
exon_skipping	SF3B3	17	16:70595533-70595687	16:18:00	0,99	1	1	1	1	1	0	0	0,0259	0,154	0,0124	0,0907
exon_skipping	DIAPH2	5	X:96018099-96018119	04:06:00	0,76	0,67	0,88	0,65	0,13	0,19	0,57	0,57	3,65e-07	1,53e-05	0,0136	0,0967
exon_skipping	GLO1	5	6:38649788-38649877	04:06:00	0,99	1	1	1	1	1	0	0	2,87e-07	1,23e-05	2,73e-07	1,68e-05
exon_skipping	HECTD3	13	1:45472364-45472467	12:14:00	1	0,94	0,93	1	1	1	-0,06	0,06	0,0147	0,103	0,0548	0,235
exon_skipping	GFPT1	15	2:69565030-69565187	14:16:00	0,99	0,98	0,98	1	1	1	-0,02	0,02	0,00338	0,0339	0,0265	0,149
exon_skipping	ATXN10	10	22:46202839-46202902	09:11:00	0,99	1	1	0,99	1	1	0	0	0,0316	0,175	0,0356	0,181
exon_skipping	PRPF38A	4	1:52876787-52876872	03:05:00	0,99	0,99	1	1	1	1	-0,01	0,01	0,00439	0,0413	0,0279	0,154
exon_skipping	ELP3	8	8:27970536-27970690	07:09:00	0,98	0,97	0,97	1	1	0,99	-0,03	0,03	0,000296	0,00484	6,97e-05	0,0018
exon_skipping	SDCCAG1	20	14:50280706-50280768	19:21:00	0,95	0,96	0,88	0,95	0,98	0,96	-0,01	0,01	0,0209	0,131	0,0125	0,0915
exon_skipping	ACAD9	11	3:128621396-128621475	10:12:00	0,98	0,99	0,99	1	1	1	-0,01	0,01	0,0011	0,0139	0,000199	0,00415
exon_skipping	NT5C2	9	10:104865115-104865138	08:10:00	0,09	0,09	0,1	0,04	0,08	0,07	0,02	0,02	0,031	0,174	0,141	0,373
exon_skipping	SUZ12	11	17:30320261-30320352	10:12:00	0,96	0,99	1	1	1	1	-0,01	0,01	0,000136	0,00252	1,52e-05	0,00053
exon_skipping	ZGPAT	4	20:62364571-62364704	03:05:00	1	0,97	0,97	1	1	1	-0,03	0,03	0,0457	0,225	0,0122	0,0898
exon_skipping	CWF19L1	7	10:102010005-102010089	06:08:00	0,97	0,96	0,97	0,99	1	0,98	-0,02	0,02	0,041	0,208	0,0204	0,127
exon_skipping	WDR27	10	6:170063659-170063745	09:11:00	0,71	0,77	0,73	0,65	0,59	0,67	0,08	0,08	0,00062	0,00879	0,000761	0,0119
exon_skipping	C14orf166	3	14:52460441-52460540	02:04:00	1	0,99	0,99	1	1	1	0	0	0,0142	0,0999	0,0126	0,0917
exon_skipping	FLII	28	17:18149058-18149164	1 day, 3:29:00	0,96	0,9	0,94	0,98	0,98	1	-0,05	0,05	3,72e-08	2e-06	8,45e-07	4,59e-05
exon_skipping	PNPT1	12	2:55894997-55895093	11:13:00	0,97	0,98	0,96	1	1	0,99	-0,02	0,02	0,000227	0,00389	0,000416	0,0074
exon_skipping	DULLARD	7	17:7149345-7149456	06:08:00	0,94	0,97	0,98	0,99	0,99	0,99	-0,02	0,02	5,61e-07	2,23e-05	8,17e-06	0,000319
exon_skipping	FLNA	44	X:153579277-153579409	1 day, 19:45:00	0,99	1	0,99	1	1	1	-0,01	0,01	0,0409	0,208	0,269	0,528
exon_skipping	BAT3	26	6:31607277-31607423	1 day, 1:27:00	0,42	0,41	0,41	0,69	0,58	0,51	-0,17	0,17	9,99e-20	3,37e-17	0,000315	0,006
exon_skipping	ABCB8	6	7:150731360-150731515	05:07:00	0,98	0,98	0,96	1	1	1	-0,02	0,02	0,00142	0,017	0,00957	0,0759
exon_skipping	CENPA	11	2:27015624-27015701	10:12:00	0,83	0,84	0,85	0,9	0,95	0,9	-0,06	0,06	0,000501	0,0074	0,000439	0,00771
exon_skipping	GART	12	21:34897076-34897307	11:14:00	1	0,99	1	1	1	1	0	0	0,0118	0,0877	0,00398	0,0409
exon_skipping	CSGALNACT2	2	10:43650345-43651258	01:03:00	0,95	1	0,98	1	1	1	-0,02	0,02	0,0366	0,193	0,167	0,408
exon_skipping	PRPF8	22	17:1577040-1577186	21:23:00	0,98	0,97	0,97	0,99	0,99	1	-0,02	0,02	1,12e-05	0,000306	1,59e-05	0,000548
exon_skipping	PAX6	7	11:31824252-31824382	06:08:00	0,83	0,94	0,92	1	1	1	-0,08	0,08	0,00749	0,0621	0,000996	0,0146
exon_skipping	RAVER1	2	19:10441136-10441202	01:03:00	0,94	0,99	0,99	0,99	1	1	-0,01	0,01	0,00193	0,0217	0,00053	0,00895
exon_skipping	RPL35A	3	3:197678030-197678182	02:04:00	1	1	1	1	1	1	0	0	0,000774	0,0105	0,000457	0,00795
exon_skipping	RAB34	3	17:27043921-27044012	02:04:00	0,7	0,72	0,71	0,82	0,83	0,73	-0,11	0,11	0,0214	0,134	0,0874	0,304
exon_skipping	ST3GAL5	11	2:86071519-86071677	10:13:00	0,97	1	0,94	0,87	0,93	0,96	0,04	0,04	0,0368	0,194	0,0339	0,175
exon_skipping	USP5	5	12:6965469-6965614	04:06:00	0,97	0,94	0,98	0,98	1	0,99	-0,02	0,02	0,00105	0,0135	0,00226	0,0269
exon_skipping	ENO3	11	17:4859868-4859976	10:12:00	0,95	1	0,97	1	1	1	-0,03	0,03	0,0407	0,207	0,0105	0,0808
exon_skipping	EIF5A	6	17:7214337-7214441	05:07:00	1	1	1	1	1	1	0	0	1,64e-05	0,000427	0,000375	0,00685
exon_skipping	GYLTL1B	8	11:45947590-45947702	07:09:00	0,48	0,41	0,45	0,51	0,68	0,92	-0,23	0,23	0,0124	0,0905	0,12	0,347
exon_skipping	PHIP	22	6:79695069-79695145	21:23:00	1	1	0,97	1	1	1	0	0	0,0121	0,0888	0,00209	0,0254
exon_skipping	AC099759.1	3	7:22532943-22533455	02:04:00	0,74	0,8	0,89	1	0,82	0,97	-0,17	0,17	0,0413	0,209	0,0274	0,153
exon_skipping	MAK16	6	8:33347803-33347857	05:07:00	0,85	0,84	0,84	0,89	0,91	0,91	-0,07	0,07	0,00847	0,0681	0,0366	0,184
exon_skipping	KIF18B	10	17:43009424-43009610	09:11:00	0,94	1	0,93	1	1	1	-0,06	0,06	1,75e-05	0,00045	0,000694	0,0111
exon_skipping	STOML2	6	9:35101423-35101557	05:07:00	0,98	0,99	0,98	1	0,99	1	-0,01	0,01	2,7e-07	1,17e-05	1,59e-06	7,86e-05
exon_skipping	SLC25A11	2	17:4842355-4842507	01:03:00	0,96	0,99	0,98	0,96	0,96	0,94	0,02	0,02	0,00634	0,0553	0,0159	0,107
exon_skipping	PRMT10	5	4:148591792-148591894	04:06:00	0,79	0,94	0,86	1	1	0,99	-0,14	0,14	1,33e-12	1,66e-10	9,12e-11	1,63e-08
exon_skipping	ATP6V0B	2	1:44441472-44441520	01:03:00	0,87	0,9	0,84	0,95	0,94	0,96	-0,08	0,08	5,54e-11	5,13e-09	1,35e-05	0,000478
exon_skipping	TMEM116	9	12:112374964-112375047	08:10:00	0,93	0,94	0,89	0,94	0,95	1	-0,02	0,02	0,0196	0,125	0,0378	0,187
exon_skipping	PIK3C2A	2	11:17190224-17191353	01:03:00	0,97	0,98	0,97	1	1	1	-0,03	0,03	0,0427	0,214	0,00901	0,073
exon_skipping	DYM	3	18:46917963-46918015	02:04:00	1	0,93	0,97	1	0,98	1	-0,03	0,03	0,0018	0,0206	0,00576	0,0533
exon_skipping	TUFT1	6	1:151537001-151537090	05:07:00	0,75	0,82	0,88	1	0,95	1	-0,18	0,18	6,66e-06	0,000196	2,75e-06	0,000125
exon_skipping	FAF2	8	5:175923487-175923664	07:09:00	0,96	0,99	0,97	0,99	0,99	0,98	-0,02	0,02	0,0127	0,0917	0,0312	0,166
exon_skipping	INF2	7	14:105173247-105173388	06:08:00	0,94	1	0,93	1	1	1	-0,06	0,06	0,00251	0,0267	0,0206	0,127
exon_skipping	GNG4	3	1:235758700-235758811	02:04:00	1	1	1	0,95	1	1	0	0	0,0358	0,19	0,127	0,356
exon_skipping	ACTN4	8	19:39200897-39200989	07:09:00	0,96	0,97	0,98	1	1	0,99	-0,02	0,02	1,01e-07	4,93e-06	2,15e-06	0,000102
exon_skipping	BAT5	12	6:31657855-31657904	11:13:00	0,92	0,91	0,92	1	1	1	-0,08	0,08	1,08e-06	4e-05	0,000131	0,003
exon_skipping	DVL3	13	3:183885368-183885499	12:14:00	0,98	1	1	1	1	1	0	0	0,0484	0,234	0,0147	0,102
exon_skipping	USP7	12	16:9010359-9010413	11:13:00	0,99	1	0,99	1	1	1	-0,01	0,01	0,00603	0,0531	0,0501	0,222
exon_skipping	UBE2O	17	17:74387837-74387894	16:18:00	0,94	0,87	0,9	0,96	0,99	1	-0,09	0,09	1,04e-07	5,04e-06	9,98e-07	5,28e-05
exon_skipping	RAD51C	2	17:56770712-56771877	01:03:00	0,08	0,05	0,04	0,02	0,03	0,04	0,02	0,02	0,0427	0,214	0,0944	0,316
exon_skipping	C12orf44	3	12:52467359-52467686	02:04:00	1	1	1	0,98	0,97	1	0,02	0,02	0,0106	0,081	0,00359	0,038
exon_skipping	MAN2C1	6	15:75656340-75656529	05:07:00	0,92	0,86	0,87	0,92	0,94	0,94	-0,07	0,07	0,0177	0,116	0,0752	0,282
exon_skipping	SLC30A9	11	4:42062208-42062263	10:12:00	0,98	1	0,99	1	1	1	-0,01	0,01	0,00532	0,048	0,0026	0,0299
exon_skipping	NINL	12	20:25477299-25477439	11:13:00	1	1	1	1	0,96	0,94	0,04	0,04	0,029	0,167	0,00957	0,0759
exon_skipping	MFSD3	2	8:145735743-145735890	01:03:00	0,72	0,76	0,67	0,86	0,88	0,75	-0,13	0,13	0,000191	0,00338	0,029	0,158
exon_skipping	VRK1	4	14:97312432-97312501	03:05:00	0,98	1	0,99	1	1	1	-0,01	0,01	4,51e-05	0,001	6,06e-06	0,000246
exon_skipping	PDCD5	5	19:33077764-33077835	04:06:00	1	1	1	1	1	1	0	0	0,00151	0,0179	0,0113	0,085
exon_skipping	SLC29A2	5	11:66136531-66136670	04:06:00	0,63	0,63	0,63	0,9	0,78	0,73	-0,14	0,14	3,43e-07	1,44e-05	0,00488	0,0474
exon_skipping	MCRS1	14	12:49953236-49953318	13:15:00	0,97	0,95	0,91	0,99	1	0,99	-0,04	0,04	1,68e-10	1,47e-08	4,88e-08	3,81e-06
exon_skipping	FAR1	7	11:13733475-13733593	06:08:00	0,98	0,99	0,98	1	1	1	-0,02	0,02	0,00329	0,0333	0,00161	0,0209
exon_skipping	HNRNPUL1	10	19:41787068-41787180	09:11:00	0,99	0,99	0,99	1	1	0,99	-0,01	0,01	0,0163	0,109	0,0153	0,105
exon_skipping	RABGAP1L	8	1:174241552-174241618	07:10:00	0,94	0,98	1	1	1	1	-0,02	0,02	0,0156	0,106	0,00204	0,025
exon_skipping	CDK10	5	16:89757851-89757953	04:06:00	0,98	0,98	0,97	1	1	1	-0,02	0,02	2,3e-06	7,89e-05	7,26e-05	0,00186
exon_skipping	TRAF7	14	16:2224252-2224334	13:15:00	0,9	0,9	0,96	0,97	0,99	1	-0,09	0,09	1,29e-07	6,12e-06	6,17e-06	0,00025
exon_skipping	AUP1	3	2:74756259-74756409	02:04:00	0,98	1	1	1	1	1	0	0	0,0212	0,133	0,0713	0,275
exon_skipping	SLC22A17	6	14:23817715-23817880	05:07:00	0,74	0,92	0,82	0,88	0,97	1	-0,15	0,15	0,00199	0,0222	0,00389	0,0403
exon_skipping	VPS16	19	20:2845193-2845300	18:20:00	0,99	0,98	0,99	1	1	1	-0,01	0,01	0,0309	0,174	0,00413	0,0418
exon_skipping	KCTD9	6	8:25296795-25296923	05:07:00	0,97	1	0,98	1	1	0,99	-0,02	0,02	0,049	0,236	0,0236	0,139
exon_skipping	GRK6	3	5:176858996-176859108	02:04:00	0,89	0,82	0,95	0,98	0,98	0,95	-0,08	0,08	2,92e-08	1,61e-06	9,99e-06	0,000373
exon_skipping	DCAF10	6	9:37857238-37857348	05:07:00	0,57	0,7	0,66	0,75	0,73	0,77	-0,09	0,09	0,000242	0,0041	0,0135	0,0962
exon_skipping	SHC1	6	1:154940680-154940733	05:07:00	0,84	0,78	0,72	0,93	0,9	0,89	-0,12	0,12	2,24e-05	0,000555	2,03e-05	0,000668
exon_skipping	MED11	2	17:4635071-4635201	01:03:00	0,97	0,97	0,88	0,98	0,98	1	-0,01	0,01	0,0147	0,102	0,0167	0,111
exon_skipping	CHD6	5	20:40143444-40143591	04:06:00	0,96	0,96	0,95	1	0,99	1	-0,04	0,04	0,00452	0,0423	0,00101	0,0148
exon_skipping	GAPVD1	3	9:128057735-128057853	02:04:00	0,52	0,42	0,51	0,34	0,38	0,28	0,17	0,17	0,0456	0,225	0,0322	0,169
exon_skipping	SLC25A26	10	3:66413284-66413353	09:11:00	1	0,82	0,95	1	1	1	-0,05	0,05	0,00159	0,0187	0,000252	0,00505
exon_skipping	POLD2	8	7:44155714-44155871	07:09:00	0,95	0,96	0,95	0,99	0,98	0,98	-0,03	0,03	1,14e-06	4,2e-05	3,06e-05	0,000929
exon_skipping	CAMLG	3	5:134079677-134079742	02:04:00	0,93	0,98	0,99	0,98	0,98	0,99	0	0	7,54e-05	0,00154	0,0123	0,0903
exon_skipping	PPFIA3	26	19:49652250-49652425	1 day, 1:27:00	0,9	0,97	1	0,98	1	1	-0,03	0,03	0,0485	0,234	0,017	0,113
exon_skipping	CCDC57	4	17:80156190-80156298	03:05:00	0,95	0,95	0,98	0,97	1	1	-0,05	0,05	0,0445	0,221	0,0162	0,109
exon_skipping	RBM6	46	3:50151613-50151684	1 day, 21:47:00	0,99	1	1	1	1	1	0	0	0,0172	0,113	0,0737	0,28
exon_skipping	LENG8	2	19:54962467-54962559	01:03:00	0,87	0,86	0,88	0,95	0,92	0,92	-0,06	0,06	7,57e-09	4,76e-07	0,000199	0,00415
exon_skipping	MCM4	7	8:48875505-48875600	06:08:00	1	1	1	1	1	1	0	0	0,0206	0,13	0,0104	0,0805
exon_skipping	SNX24	6	5:122337635-122337775	05:07:00	0,9	1	1	1	1	1	0	0	0,016	0,108	0,0659	0,262
exon_skipping	CLGN	7	4:141323139-141323220	06:08:00	0,82	0,97	0,95	1	1	1	-0,05	0,05	8,74e-05	0,00174	0,00818	0,0682
exon_skipping	CYTSA	18	22:24807556-24807672	17:19:00	0,93	0,99	0,98	0,99	1	1	-0,02	0,02	7,19e-05	0,00148	9,91e-05	0,00239
exon_skipping	LMNB2	10	19:2431781-2431900	09:11:00	0,98	0,95	0,98	0,99	1	0,99	-0,02	0,02	1,65e-05	0,000428	6,18e-05	0,00164
exon_skipping	SUGP1	5	19:19414533-19414852	04:06:00	0,81	0,88	0,8	0,94	0,98	0,98	-0,16	0,16	1,02e-08	6,28e-07	3,61e-09	3,98e-07
exon_skipping	VAT1	6	17:41168324-41168565	05:07:00	0,99	1	0,99	1	1	1	-0,01	0,01	0,0489	0,236	0,133	0,363
exon_skipping	CHKB	12	22:51016978-51017088	11:14:00	0,95	0,88	0,87	0,99	0,97	0,99	-0,11	0,11	3,01e-10	2,53e-08	1,08e-10	1,87e-08
exon_skipping	TH1L	7	20:57564913-57565043	06:08:00	0,93	0,91	0,86	0,97	0,99	1	-0,08	0,08	1,46e-09	1,07e-07	1,51e-06	7,53e-05
exon_skipping	SETD1A	9	16:30978205-30978381	08:10:00	0,96	0,92	0,97	1	1	1	-0,04	0,04	9,55e-08	4,7e-06	9,97e-09	9,66e-07
exon_skipping	VPS8	7	3:184557486-184557546	06:08:00	0,99	0,96	0,97	1	1	1	-0,03	0,03	0,0272	0,16	0,00492	0,0476
exon_skipping	GPBP1L1	7	1:46108099-46108171	06:08:00	0,95	0,98	0,97	0,97	0,99	0,98	-0,02	0,02	0,00878	0,0698	0,0121	0,0892
exon_skipping	ATXN2L	23	16:28847647-28847811	22:24:00	0,11	0,14	0,14	0,23	0,22	0,18	-0,08	0,08	0,00029	0,00476	0,0427	0,201
exon_skipping	CAPZA2	4	7:116528181-116528244	03:05:00	0,98	0,99	0,99	1	1	1	-0,01	0,01	0,000204	0,00358	3,25e-05	0,000974
exon_skipping	PFAS	17	17:8167788-8167919	16:18:00	0,98	0,96	0,95	1	0,98	1	-0,04	0,04	0,0454	0,224	0,0259	0,147
exon_skipping	TTC21B	12	2:166781059-166781188	11:13:00	0,89	0,97	1	1	1	1	-0,03	0,03	0,0035	0,0349	0,000633	0,0103
exon_skipping	IPP	6	1:46184875-46185012	05:07:00	0,99	1	0,97	1	1	1	-0,01	0,01	0,042	0,212	0,107	0,333
exon_skipping	TREX2	3	X:152730446-152730513	02:04:00	0,93	0,91	0,92	0,99	0,96	0,95	-0,04	0,04	0,000182	0,00324	0,000132	0,003
exon_skipping	USP37	9	2:219399332-219399429	08:10:00	0,85	0,86	0,89	0,95	0,94	0,93	-0,07	0,07	0,000988	0,0128	0,00876	0,0715
exon_skipping	AC091132.4	2	17:43594544-43594648	01:03:00	0,96	1	1	1	0,45	1	0	0	2,04e-16	4,62e-14	0,0164	0,109
exon_skipping	SNHG12	4	1:28907072-28907158	03:05:00	0,99	1	0,98	1	1	1	-0,01	0,01	0,0142	0,1	0,0971	0,32
exon_skipping	NOP56	13	20:2637727-2637864	12:14:00	0,96	0,98	0,97	1	0,99	1	-0,03	0,03	3,88e-23	1,96e-20	8,9e-11	1,61e-08
exon_skipping	C3orf1	3	3:119222379-119222467	02:04:00	0,88	0,91	0,91	0,94	0,96	0,95	-0,05	0,05	5,71e-06	0,000172	0,000644	0,0104
exon_skipping	CEP55	4	10:95266745-95266813	03:05:00	0,98	0,98	0,98	0,99	1	1	-0,02	0,02	0,034	0,184	0,0125	0,0913
exon_skipping	YJEFN3	10	19:19646338-19646488	09:11:00	0,97	0,88	0,84	1	1	1	-0,12	0,12	4,83e-06	0,000149	0,000167	0,0036
exon_skipping	POLB	2	8:42196530-42196587	01:03:00	0,46	0,65	0,59	0,61	0,65	0,67	-0,06	0,06	0,00988	0,0764	0,0839	0,299
exon_skipping	CBS	10	21:44485726-44485805	09:11:00	0,99	0,99	0,99	1	1	1	-0,01	0,01	6,86e-06	0,000201	1,05e-05	0,000389
exon_skipping	PMM1	7	22:41974810-41974885	06:08:00	0,99	0,99	0,99	1	1	1	-0,01	0,01	0,0157	0,107	0,00391	0,0404
exon_skipping	CLSTN1	11	1:9797556-9797612	10:12:00	0,58	0,7	0,7	0,91	0,87	0,89	-0,19	0,19	5,76e-34	6,77e-31	1,94e-14	8,33e-12
exon_skipping	IFT172	8	2:27706156-27706243	07:09:00	0,97	0,98	0,98	0,98	1	1	-0,02	0,02	0,0263	0,156	0,0136	0,0967
exon_skipping	SMYD3	13	1:246078832-246078942	12:14:00	0,73	0,86	0,84	0,9	0,91	0,83	-0,06	0,06	0,0402	0,206	0,0442	0,205
exon_skipping	DONSON	8	21:34954471-34954552	07:09:00	0,95	0,98	0,96	1	1	1	-0,04	0,04	4,91e-06	0,00015	8,55e-06	0,00033
exon_skipping	LAPTM4A	3	2:20237299-20237375	02:04:00	0,99	1	1	1	1	1	0	0	0,00102	0,0131	0,000334	0,00627
exon_skipping	PLD2	3	17:4711279-4711409	02:04:00	0,78	0,67	0,9	0,95	0,87	0,9	-0,12	0,12	0,00866	0,0691	0,0174	0,114
exon_skipping	RPS24	2	10:79795110-79795175	01:03:00	1	1	1	1	1	1	0	0	0,0296	0,17	0,105	0,33
exon_skipping	HRSP12	2	8:99120874-99120979	01:03:00	0,93	0,93	0,98	0,97	0,97	0,97	-0,04	0,04	0,00921	0,0723	0,0302	0,162
exon_skipping	ANAPC16	3	10:73983646-73983814	02:04:00	0,98	0,98	0,98	0,98	0,97	0,96	0,02	0,02	0,0303	0,173	0,0895	0,308
exon_skipping	XYLT2	4	17:48432215-48432417	03:05:00	0,89	0,96	0,86	0,99	0,97	1	-0,1	0,1	2,3e-05	0,000567	8,46e-05	0,0021
exon_skipping	PSME4	28	2:54131162-54131293	1 day, 3:29:00	0,9	0,92	0,88	0,98	1	1	-0,1	0,1	5,83e-13	7,82e-11	9,99e-14	3,75e-11
exon_skipping	LIMK1	9	7:73521340-73521523	08:10:00	1	0,95	0,97	1	1	1	-0,03	0,03	0,0209	0,132	0,00493	0,0477
exon_skipping	USP37	23	2:219328029-219328089	22:24:00	0,96	0,99	0,99	1	1	1	-0,01	0,01	0,0264	0,156	0,157	0,395
exon_skipping	SCRIB	17	8:144889722-144889784	16:18:00	0,91	0,83	0,8	0,92	0,96	0,91	-0,08	0,08	1,99e-05	0,000501	0,00208	0,0253
exon_skipping	UHRF1BP1	19	6:34838631-34838893	18:20:00	0,96	0,88	0,88	0,94	0,98	1	-0,1	0,1	0,000315	0,00511	0,00103	0,015
exon_skipping	NDUFB6	3	9:32558908-32558952	02:04:00	0,92	0,95	0,95	0,96	0,96	0,96	-0,02	0,02	2,32e-06	7,94e-05	0,0319	0,168
exon_skipping	NCOR2	33	12:124831110-124831396	1 day, 8:34:00	0,97	0,94	0,97	1	1	1	-0,03	0,03	0,000668	0,00934	0,0148	0,103
exon_skipping	KIAA1033	28	12:105550504-105550570	1 day, 3:29:00	0,95	0,93	0,94	1	1	1	-0,06	0,06	1,54e-05	0,000407	2,19e-06	0,000104
exon_skipping	EIF3I	7	1:32692004-32692131	06:08:00	1	1	1	1	0,99	1	0	0	0,00469	0,0435	0,00832	0,0689
exon_skipping	ZNF678	2	1:227770215-227770307	01:03:00	0,76	0,86	0,86	0,67	0,68	0,71	0,17	0,17	0,00347	0,0346	0,00514	0,0491
exon_skipping	KIAA0556	2	16:27629746-27629822	01:03:00	0,92	0,93	0,97	1	1	0,98	-0,08	0,08	0,00436	0,0411	0,00109	0,0156
exon_skipping	HAX1	2	1:154245812-154246074	01:03:00	0,97	0,99	0,99	0,99	1	1	-0,01	0,01	9,71e-06	0,00027	4,71e-05	0,00132
exon_skipping	SLC5A6	8	2:27429351-27429402	07:09:00	0,92	0,9	0,86	0,98	0,99	0,96	-0,08	0,08	6,85e-08	3,48e-06	1,77e-08	1,58e-06
exon_skipping	EGFL8	6	6:32134864-32135034	05:07:00	0,95	1	0,97	1	1	1	-0,03	0,03	0,0361	0,191	0,0896	0,308
exon_skipping	PPIB	2	15:64454240-64454353	01:03:00	0,99	1	1	1	1	1	0	0	0,000148	0,00271	6,03e-05	0,0016
exon_skipping	RNF31	20	14:24629073-24629169	19:21:00	0,92	0,96	0,92	0,99	0,99	1	-0,07	0,07	0,00478	0,0442	0,00138	0,0186
exon_skipping	RPL12	2	9:130213010-130213083	01:03:00	1	1	1	1	1	1	0	0	9,87e-06	0,000274	2,29e-05	0,000739
exon_skipping	GPI	11	19:34870423-34870467	10:12:00	1	1	1	1	1	1	0	0	0,026	0,155	0,0854	0,301
exon_skipping	C22orf39	20	22:19365392-19365589	19:21:00	0,98	0,97	0,98	0,99	0,99	1	-0,01	0,01	0,0357	0,19	0,0241	0,14
exon_skipping	BTN3A2	3	6:26368406-26368495	02:04:00	0,58	0,49	0,39	0,72	0,61	0,48	-0,12	0,12	0,0289	0,167	0,108	0,334
exon_skipping	NAGA	9	22:42456928-42457073	08:10:00	1	0,98	0,98	1	1	1	-0,02	0,02	0,0385	0,2	0,0102	0,0792
exon_skipping	RXRB	3	6:33166946-33167193	02:04:00	1	0,78	0,9	0,96	1	1	-0,1	0,1	5,64e-05	0,00121	3,12e-05	0,000942
exon_skipping	NCOR2	25	12:124841188-124841352	1 day, 0:26:00	0,98	0,97	1	0,93	0,94	0,93	0,05	0,05	0,00858	0,0687	0,0119	0,0882
exon_skipping	SMARCC2	10	12:56575266-56575381	09:11:00	0,96	0,97	0,96	0,99	1	1	-0,04	0,04	7,67e-09	4,81e-07	1,85e-09	2,33e-07
exon_skipping	LONP1	7	19:5707708-5707837	06:08:00	0,96	0,98	0,93	0,99	0,99	0,99	-0,03	0,03	0,000117	0,00223	4,31e-05	0,00123
exon_skipping	TMEM179B	4	11:62557073-62557151	03:05:00	0,81	0,82	0,71	0,9	0,91	0,83	-0,09	0,09	8,85e-08	4,38e-06	4,68e-08	3,67e-06
exon_skipping	HSPA14	9	10:14893218-14893322	08:10:00	0,92	0,96	0,93	1	0,97	1	-0,07	0,07	0,00045	0,00679	0,000447	0,00782
exon_skipping	NOP58	7	2:203155046-203155180	06:08:00	0,99	1	1	1	1	1	0	0	0,0157	0,107	0,0568	0,24
exon_skipping	RP11-192K2.3	13	3:159605497-159605694	12:14:00	0,98	0,98	0,99	1	1	1	-0,02	0,02	0,0361	0,191	0,14	0,372
exon_skipping	TXNRD1	13	12:104703629-104703877	12:14:00	0,04	0,01	0,02	0	0,01	0	0,02	0,02	0,00822	0,0664	0,00334	0,0361
exon_skipping	ARPC2	8	2:219104114-219104207	07:09:00	0,99	1	1	1	1	1	0	0	0,00115	0,0144	0,00953	0,0758
exon_skipping	ACY1	3	3:52019223-52019287	02:04:00	0,81	0,62	0,72	0,82	0,83	0,67	-0,1	0,1	0,0217	0,135	0,134	0,364
exon_skipping	STXBP2	5	19:7705584-7705695	04:06:00	0,99	0,92	0,98	0,99	0,98	1	0	0	0,0372	0,195	0,0454	0,209
exon_skipping	MFGE8	9	15:89442887-89443042	08:10:00	0,86	0,8	0,87	0,88	0,9	0,86	-0,03	0,03	0,0242	0,147	0,0898	0,308
exon_skipping	FAM126A	9	7:23000854-23000941	08:10:00	0,97	0,99	1	1	1	1	-0,01	0,01	0,03	0,171	0,00751	0,0641
exon_skipping	TBC1D22B	8	6:37259019-37259133	07:10:00	0,82	0,87	0,83	0,96	0,83	1	-0,13	0,13	0,00135	0,0163	0,00482	0,0469
exon_skipping	BSCL2	5	11:62469940-62470021	04:06:00	0,97	0,99	0,96	1	1	1	-0,03	0,03	0,000194	0,00343	0,0036	0,0381
exon_skipping	ASNS	7	7:97488166-97488267	06:08:00	1	1	1	1	1	1	0	0	0,0015	0,0178	0,00165	0,0213
exon_skipping	TACC3	5	4:1732614-1732689	04:06:00	0,92	0,95	0,93	1	1	1	-0,07	0,07	7,55e-15	1,36e-12	1,01e-08	9,72e-07
exon_skipping	CDC16	4	13:115004465-115004503	03:05:00	0,9	0,93	0,91	0,98	0,98	0,98	-0,07	0,07	0,00134	0,0163	0,000615	0,0101
exon_skipping	FAM188A	5	10:15880227-15880278	04:06:00	0,75	0,64	0,71	0,85	0,85	0,84	-0,14	0,14	1,3e-09	9,64e-08	0,00255	0,0295
exon_skipping	TNFRSF10B	6	8:22885235-22885266	05:07:00	0,93	0,96	0,95	1	1	1	-0,05	0,05	9,55e-20	3,25e-17	8,66e-13	2,47e-10
exon_skipping	SNX2	5	5:122135387-122135550	03:06:00	1	0,99	0,99	1	1	1	-0,01	0,01	0,0116	0,0862	0,00324	0,0353
exon_skipping	CHAF1A	7	19:4423803-4423871	06:08:00	0,99	1	0,99	1	1	1	-0,01	0,01	0,0324	0,178	0,00613	0,0558
exon_skipping	DPCD	7	10:103360495-103360619	06:08:00	0,99	0,99	1	1	1	1	-0,01	0,01	0,0244	0,147	0,00677	0,0597
exon_skipping	PPP1CA	6	11:67168539-67168703	05:07:00	0,94	0,88	0,88	0,97	0,98	0,97	-0,09	0,09	1,86e-20	6,9e-18	4,27e-11	8,41e-09
exon_skipping	DCTN2	9	12:57927736-57927880	08:10:00	0,99	1	1	1	1	1	0	0	0,019	0,122	0,0566	0,24
exon_skipping	COMMD7	6	20:31294385-31294422	05:07:00	1	0,99	0,99	1	1	1	-0,01	0,01	0,0462	0,226	0,135	0,366
exon_skipping	PSME2	4	14:24614588-24614674	03:05:00	0,99	1	0,99	1	1	1	-0,01	0,01	0,0201	0,128	0,0057	0,0529
exon_skipping	MTMR4	9	17:56585829-56585925	08:10:00	0,97	1	0,97	1	1	1	-0,03	0,03	0,0162	0,109	0,00246	0,0287
exon_skipping	PCGF6	4	10:105107152-105107207	03:05:00	0,94	0,94	0,97	0,99	0,99	0,99	-0,05	0,05	1,02e-09	7,73e-08	5,6e-10	8,03e-08
exon_skipping	PSAT1	8	9:80932592-80932720	07:09:00	1	1	1	1	1	1	0	0	0,0219	0,136	0,0783	0,288
exon_skipping	HHLA3	3	1:70832616-70832667	02:04:00	0,14	0,16	0,23	0,25	0,27	0,18	-0,09	0,09	0,0464	0,227	0,197	0,45
exon_skipping	ATG2B	37	14:96758366-96758435	1 day, 12:38:00	0,94	0,99	1	1	1	1	-0,01	0,01	0,0455	0,224	0,0065	0,058
exon_skipping	CCT7	5	2:73470132-73470257	04:06:00	1	1	1	1	1	1	0	0	0,00196	0,022	0,0174	0,114
exon_skipping	KATNB1	12	16:57787301-57787431	11:13:00	0,99	0,98	0,99	1	1	1	-0,01	0,01	0,0425	0,214	0,114	0,34
exon_skipping	TMEM161A	3	19:19243939-19244019	02:04:00	0,99	0,96	0,97	0,98	0,99	1	-0,02	0,02	0,0411	0,208	0,0543	0,234
exon_skipping	RNF14	4	5:141350269-141350442	03:05:00	0,89	0,95	0,92	0,76	0,77	0,92	0,15	0,15	0.0004	0,00621	0,0326	0,17
exon_skipping	BBS2	11	16:56534766-56534937	10:12:00	0,93	0,97	0,96	0,97	0,99	0,97	-0,02	0,02	0,0297	0,17	0,0199	0,124
exon_skipping	UHRF1BP1L	5	12:100492130-100492319	04:06:00	0,96	0,96	1	1	1	1	-0,04	0,04	0,0326	0,178	0,00534	0,0505
exon_skipping	KIF24	5	9:34297015-34297112	04:06:00	0,66	0,74	0,8	1	0,85	0,97	-0,24	0,24	0,000117	0,00223	4,89e-05	0,00136
exon_skipping	SDAD1	7	4:76895229-76895286	06:08:00	0,93	0,94	0,94	0,99	0,99	1	-0,05	0,05	1,75e-07	7,92e-06	2,04e-06	9,81e-05
exon_skipping	NELF	11	9:140347005-140347038	10:12:00	0,97	0,94	0,97	0,99	0,99	0,99	-0,02	0,02	6,33e-05	0,00133	0,00254	0,0294
exon_skipping	MORC3	9	21:37717210-37717329	08:10:00	1	0,95	0,96	1	1	1	-0,04	0,04	0,00324	0,0328	0,000312	0,00595
exon_skipping	DVL2	10	17:7131296-7131363	09:11:00	0,96	0,98	0,98	1	1	0,99	-0,02	0,02	0,00172	0,0198	0,0011	0,0158
exon_skipping	OSBPL9	6	1:52135106-52135184	05:08:00	0,81	0,86	0,85	0,93	0,86	0,95	-0,08	0,08	0,000196	0,00346	0,0092	0,074
exon_skipping	CTR9	13	11:10787949-10788037	12:14:00	1	0,94	0,95	1	1	1	-0,05	0,05	0,0011	0,0139	0,0137	0,0972
exon_skipping	AC008074.1	3	2:64682723-64682811	02:04:00	0,98	0,97	0,97	1	1	1	-0,03	0,03	0,00849	0,0681	0,00129	0,0177
exon_skipping	UGGT1	21	2:128913966-128913989	20:22:00	0,82	0,91	0,93	1	0,99	1	-0,09	0,09	1,9e-14	3,21e-12	1,89e-15	9,42e-13
exon_skipping	ZNF207	10	17:30693684-30693776	09:11:00	0,41	0,5	0,5	0,65	0,68	0,59	-0,15	0,15	6,17e-29	5,23e-26	3,91e-06	0,000169
exon_skipping	TAOK1	17	17:27844471-27844674	16:18:00	1	1	1	1	0,98	0,98	0,02	0,02	0,0321	0,177	0,0123	0,0902
exon_skipping	INPPL1	18	11:71944485-71944566	17:19:00	0,94	0,93	0,95	0,98	0,99	0,99	-0,04	0,04	2,86e-09	1,97e-07	9,1e-10	1,21e-07
exon_skipping	RABL4	5	22:37162182-37162241	04:06:00	0,97	0,97	0,97	0,99	0,98	1	-0,02	0,02	0,000693	0,00959	0,00343	0,0368
exon_skipping	IFT74	14	9:27018645-27018685	13:15:00	0,96	0,97	1	1	1	1	-0,03	0,03	0,000279	0,00461	0,00746	0,0638
exon_skipping	CENPP	7	9:95373596-95373675	05:08:00	0,6	0,87	0,84	1	1	1	-0,16	0,16	3,21e-06	0,000106	2,61e-07	1,62e-05
exon_skipping	CCDC45	7	17:62517520-62517645	06:08:00	0,98	0,98	0,97	0,99	1	0,99	-0,02	0,02	0,0137	0,0973	0,0076	0,0647
exon_skipping	CTPS	11	1:41466701-41466789	10:12:00	0,99	0,99	1	1	1	1	-0,01	0,01	0,00196	0,0219	0,0123	0,0905
exon_skipping	MTCH1	10	6:36938182-36938249	09:11:00	0,97	0,96	0,96	1	1	1	-0,04	0,04	3,14e-15	6,13e-13	1,04e-12	2,92e-10
exon_skipping	RPS6KA1	24	1:26898667-26898784	23:25:00	0,97	0,94	0,96	1	1	1	-0,04	0,04	0,00088	0,0116	0,00759	0,0646
exon_skipping	LETM1	10	4:1825371-1825502	09:11:00	0,98	1	0,99	1	1	1	-0,01	0,01	0,0315	0,175	0,0986	0,322
exon_skipping	BAT5	7	6:31661136-31661209	06:08:00	0,86	0,93	0,91	1	1	1	-0,09	0,09	1,92e-08	1,11e-06	1,3e-05	0,000466
exon_skipping	NSMCE1	9	16:27237047-27237167	08:10:00	0,97	0,98	0,94	0,97	1	0,99	-0,02	0,02	0,000828	0,0111	0,000288	0,00561
exon_skipping	TBC1D22A	9	22:47274549-47274619	08:10:00	0,95	0,89	0,87	1	1	0,95	-0,11	0,11	0,00331	0,0334	0,00148	0,0196
exon_skipping	DRG2	12	17:18009747-18009800	11:13:00	0,98	1	0,98	1	1	1	-0,02	0,02	0,00834	0,0672	0,0019	0,0237
exon_skipping	SLTM	15	15:59182480-59182660	14:16:00	0,83	0,87	0,87	0,9	0,92	0,92	-0,06	0,06	0,00137	0,0166	0,00149	0,0197
exon_skipping	AARSD1	18	17:41105741-41105795	17:19:00	0,71	0,78	0,7	0,82	0,87	0,82	-0,11	0,11	1,31e-06	4,75e-05	1,06e-06	5,6e-05
exon_skipping	PGM2	8	4:37845985-37846174	07:09:00	0,94	0,98	0,95	0,99	1	1	-0,05	0,05	2,78e-05	0,000663	3,48e-05	0,00103
exon_skipping	ANKRD27	16	19:33117618-33117733	15:17:00	0,97	0,96	0,96	1	0,99	1	-0,04	0,04	0,0173	0,114	0,0101	0,0789
exon_skipping	EIF1AD	2	11:65767774-65767952	01:03:00	0,92	0,94	0,88	1	1	1	-0,08	0,08	4,7e-10	3,77e-08	2,2e-11	4,67e-09
exon_skipping	C20orf7	10	20:13797109-13797192	09:11:00	1	0,96	0,96	1	1	1	-0,04	0,04	0,0338	0,183	0,128	0,357
exon_skipping	PCK2	7	14:24568258-24568445	06:08:00	0,98	0,96	0,95	0,98	0,98	0,97	-0,02	0,02	0,00954	0,0743	0,0572	0,241
exon_skipping	LGMN	10	14:93179150-93179216	09:11:00	0,96	0,96	0,96	0,99	0,98	0,98	-0,02	0,02	0,00186	0,0211	0,0115	0,0859
exon_skipping	CRIM1	5	2:36691677-36691798	04:06:00	0,95	0,95	0,95	0,99	1	0,99	-0,04	0,04	0,00548	0,049	0,00236	0,0278
exon_skipping	AGFG1	6	2:228395807-228395926	05:08:00	1	1	1	0,98	0,99	0,99	0,01	0,01	0,0194	0,124	0,0965	0,319
exon_skipping	SPATA20	10	17:48626647-48626848	09:11:00	0,87	0,89	0,83	0,98	0,93	0,93	-0,06	0,06	0,00389	0,0378	0,00165	0,0213
exon_skipping	CCBL1	15	9:131596019-131596105	14:16:00	0,97	0,96	0,99	1	1	1	-0,03	0,03	0,00428	0,0406	0,0383	0,189
exon_skipping	CRISPLD1	4	8:75924668-75924786	02:05:00	0,92	1	0,93	0,98	1	1	-0,07	0,07	0,0465	0,227	0,0172	0,114
exon_skipping	MARS	11	12:57894104-57894305	10:12:00	1	0,99	1	1	1	1	0	0	0,0138	0,0978	0,0196	0,123
exon_skipping	IFNAR1	5	21:34715574-34715728	04:06:00	1	0,97	1	1	1	1	0	0	0,00887	0,0703	0,0467	0,212
exon_skipping	PSMD4	7	1:151238480-151238597	06:08:00	0,95	0,93	0,94	1	0,99	1	-0,06	0,06	4,72e-23	2,36e-20	0	0
exon_skipping	CDK17	7	12:96692647-96692761	06:08:00	0,9	0,93	0,94	0,96	0,99	1	-0,06	0,06	0,000162	0,00293	0,000222	0,00454
exon_skipping	ALCAM	15	3:105270988-105271026	14:16:00	0,87	0,9	0,85	0,78	0,85	0,83	0,03	0,03	0,0105	0,0803	0,0824	0,296
exon_skipping	MYO9B	37	19:17321142-17321189	1 day, 12:38:00	0,77	0,75	0,79	0,99	1	0,98	-0,21	0,21	1,61e-15	3,23e-13	1,16e-12	3,19e-10
exon_skipping	RHOT2	5	16:719553-719606	04:06:00	0,87	0,91	0,89	0,94	0,95	0,9	-0,05	0,05	0,000285	0,0047	0,0246	0,142
exon_skipping	IFT172	39	2:27672366-27672429	1 day, 14:40:00	0,95	0,94	0,98	0,97	1	0,99	-0,04	0,04	0,00287	0,0298	0,00155	0,0203
exon_skipping	PEX19	17	1:160194852-160194909	16:18:00	0,73	0,68	0,67	0,91	0,86	0,84	-0,19	0,19	5,47e-23	2,66e-20	0	0
exon_skipping	RCE1	4	11:66611757-66611835	03:05:00	0,96	1	0,97	1	1	1	-0,03	0,03	0,0151	0,105	0,00174	0,0222
exon_skipping	C14orf145	18	14:81251239-81251889	17:19:00	0,95	1	0,98	1	0,91	0,91	0,06	0,06	0,0435	0,217	0,0587	0,245
exon_skipping	ZNF562	4	19:9768685-9768811	03:05:00	0,88	0,9	0,92	0,9	1	0,98	-0,07	0,07	0,0442	0,22	0,0209	0,129
exon_skipping	POLR2A	3	17:7399529-7399665	02:04:00	0,98	1	1	1	1	1	0	0	0,0369	0,194	0,00946	0,0754
exon_skipping	MAPK8IP1	9	11:45926006-45926115	08:10:00	0,9	0,91	1	1	1	0,95	-0,09	0,09	0,045	0,223	0,0269	0,15
exon_skipping	UFM1	4	13:38932230-38932269	03:05:00	0,97	1	0,98	1	0,99	1	-0,02	0,02	0,037	0,194	0,0183	0,118
exon_skipping	CHEK2	12	22:29099493-29099554	11:13:00	0,84	0,84	0,85	0,92	0,97	0,92	-0,08	0,08	1,71e-07	7,78e-06	2,15e-07	1,4e-05
exon_skipping	TXNDC16	11	14:52957109-52957169	10:12:00	0,93	0,99	0,98	1	1	1	-0,02	0,02	0,00266	0,0281	0,0199	0,125
exon_skipping	NCAPH	15	2:97032995-97033111	14:16:00	0,99	0,98	1	1	1	1	-0,01	0,01	0,00393	0,038	0,000509	0,00866
exon_skipping	TOP2A	4	17:38572257-38572320	03:05:00	0,98	0,99	0,99	1	1	1	-0,01	0,01	1,37e-06	4,97e-05	4,87e-07	2,8e-05
exon_skipping	CIC	9	19:42794000-42794103	08:10:00	0,9	0,92	0,92	1	0,96	0,95	-0,04	0,04	0,00506	0,0463	0,00247	0,0288
exon_skipping	SF3B2	15	11:65829157-65829246	14:16:00	0,99	0,99	0,99	1	1	1	-0,01	0,01	1,59e-08	9,33e-07	2,55e-08	2,15e-06
exon_skipping	MCM6	5	2:136624133-136624298	04:06:00	0,99	0,98	0,98	1	1	1	-0,02	0,02	1,5e-08	8,9e-07	2,33e-06	0,000109
exon_skipping	MPP3	16	17:41891565-41891729	14:17:00	0,9	1	0,95	1	1	1	-0,05	0,05	0,0455	0,224	0,00747	0,0638
exon_skipping	TELO2	5	16:1547362-1547509	04:06:00	0,91	0,97	0,95	0,98	1	1	-0,05	0,05	0,000199	0,0035	0,000377	0,00687
exon_skipping	NT5C3	5	7:33063651-33063720	04:06:00	1	0,99	0,99	1	1	1	-0,01	0,01	0,0225	0,139	0,084	0,299
exon_skipping	COG2	18	1:230823817-230823889	17:19:00	0,97	0,89	0,95	0,95	0,98	0,99	-0,02	0,02	0,0325	0,178	0,0477	0,215
exon_skipping	FBXW8	8	12:117448128-117448255	07:09:00	0,77	0,93	0,89	0,92	0,98	0,97	-0,08	0,08	0,0199	0,127	0,0198	0,124
exon_skipping	UXT	4	X:47516971-47517038	03:05:00	0,98	0,97	0,96	1	0,99	0,99	-0,02	0,02	4,66e-07	1,9e-05	1,91e-07	1,27e-05
exon_skipping	LMF2	6	22:50944103-50944244	05:07:00	1	0,99	0,97	1	1	1	-0,01	0,01	0,00346	0,0346	0,0172	0,114
exon_skipping	STAT5B	17	17:40354775-40354826	16:18:00	0,99	0,98	0,98	1	1	1	-0,02	0,02	0,0085	0,0682	0,00129	0,0177
exon_skipping	SLC43A1	11	11:57259064-57259099	10:12:00	0,97	0,98	0,95	1	0,99	1	-0,03	0,03	0,00336	0,0338	0,00143	0,0192
exon_skipping	RIOK1	5	6:7398931-7398973	04:06:00	0,97	0,93	0,92	1	1	0,99	-0,07	0,07	4,33e-15	8,14e-13	3,73e-11	7,4e-09
exon_skipping	ISOC2	3	19:55967003-55967212	02:04:00	0,54	0,48	0,62	0,65	0,68	0,74	-0,14	0,14	0,00255	0,0272	0,184	0,432
exon_skipping	DHX33	9	17:5354127-5354254	08:10:00	0,92	0,92	0,94	0,94	0,97	0,97	-0,04	0,04	0,0137	0,097	0,00847	0,0698
[truncated: 19,497 more rows]

## Sheet: samples EGAS00001001296
EGAR_id	clinical_status
EGAR00001332952_MiyazakiATL02T	ATLL
EGAR00001332953_MiyazakiATL05T	ATLL
EGAR00001332954_MiyazakiATL10T	ATLL
EGAR00001332955_MiyazakiATL11T	ATLL
EGAR00001332957_MiyazakiATL13T	ATLL
EGAR00001332958_ATLmiya14_2	ATLL
EGAR00001332959_MiyazakiATL15T	ATLL
EGAR00001332960_ATLmiya17	ATLL
EGAR00001332961_MiyazakiATL20T	ATLL
EGAR00001332962_MiyazakiATL21T	ATLL
EGAR00001332963_ATLmiya23	ATLL
EGAR00001332964_ATLmiya24	ATLL
EGAR00001332965_ATLmiya25	ATLL
EGAR00001332966_ATLmiya26	ATLL
EGAR00001332967_ATLmiya27	ATLL
EGAR00001332968_ATLmiya28	ATLL
EGAR00001332969_ATLmiya29	ATLL
EGAR00001332970_ATLmiya30	ATLL
EGAR00001332971_ATLmiya31	ATLL
EGAR00001332972_ATLmiya32	ATLL
EGAR00001332973_ATLmiya33	ATLL
EGAR00001332974_ATLmiya34	ATLL
EGAR00001332976_ATLmiya37	ATLL
EGAR00001332977_ATLmiya38	ATLL
EGAR00001332978_ATLmiya39_2	ATLL
EGAR00001332979_ATLmiya40	ATLL
EGAR00001332980_ATLmiya41	ATLL
EGAR00001332981_ATLmiya42_2	ATLL
EGAR00001332982_ATLmiya43_2	ATLL
EGAR00001332984_ATLmiya45	ATLL
EGAR00001332986_ATLmiya53	ATLL
EGAR00001332987_ATLmiya54	ATLL
EGAR00001332988_ATLmiya58	ATLL
EGAR00001332989_ATLmiya66	ATLL
EGAR00001332990_ATLmiya77	ATLL
EGAR00001332992_ATLkyo3	ATLL
EGAR00001332993_ATL_kyo4	ATLL
EGAR00001332994_ATLkyo8	ATLL
EGAR00001332995_ATL_kyo9	ATLL
EGAR00001332996_ATL_Sas1	ATLL
EGAR00001332997_ATL_Sas2	ATLL
EGAR00001332998_ATL_Sas3	ATLL
EGAR00001332999_ATL_Sas4	ATLL
EGAR00001333000_ATL_Sas5	ATLL
EGAR00001333001_ATL_Sas8	ATLL
EGAR00001333003_ATL_Nag1	ATLL
EGAR00001333004_ATL_Nag3	ATLL
EGAR00001333005_ATL_Nag4	ATLL
EGAR00001333006_ATL_NCC1	ATLL
EGAR00001333007_ATL_NCC2	ATLL
EGAR00001333008_ATL_SHO1	ATLL
EGAR00001333002_ATL_Sas9	ATLL
EGAR00001333009_Career1	carrier
EGAR00001333010_Carrer3	carrier
EGAR00001333011_Career4	carrier
EGAR00001333012_PB_CD4_1	donnor
EGAR00001333013_PB_CD4_2	donnor
EGAR00001333014_PB_CD4_3	donnor

## Sheet: PSI_donors_carriers_ATLL
Gene	Exon	psi_PB_CD4.1	psi_PB_CD4.2	psi_PB_CD4.3	psi_EGAR00001333009_Career1	psi_EGAR00001333010_Carrer3	psi_EGAR00001333011_Career4	psi_EGAR00001332952_MiyazakiATL02T	psi_EGAR00001332953_MiyazakiATL05T	psi_EGAR00001332954_MiyazakiATL10T	psi_EGAR00001332955_MiyazakiATL11T	psi_EGAR00001332956_ATLmiya12	psi_EGAR00001332957_MiyazakiATL13T	psi_EGAR00001332958_ATLmiya14	psi_EGAR00001332959_MiyazakiATL15T	psi_EGAR00001332960_ATLmiya17	psi_EGAR00001332961_MiyazakiATL20T	psi_EGAR00001332962_MiyazakiATL21T	psi_EGAR00001332963_ATLmiya23	psi_EGAR00001332964_ATLmiya24	psi_EGAR00001332965_ATLmiya25	psi_EGAR00001332966_ATLmiya26	psi_EGAR00001332967_ATLmiya27	psi_EGAR00001332968_ATLmiya28	psi_EGAR00001332969_ATLmiya29	psi_EGAR00001332970_ATLmiya30	psi_EGAR00001332971_ATLmiya31	psi_EGAR00001332972_ATLmiya32	psi_EGAR00001332973_ATLmiya33	psi_EGAR00001332976_ATLmiya37	psi_EGAR00001332977_ATLmiya38	psi_EGAR00001332978_ATLmiya39	psi_EGAR00001332979_ATLmiya40	psi_EGAR00001332980_ATLmiya41	psi_EGAR00001332981_ATLmiya42	psi_EGAR00001332982_ATLmiya43	psi_EGAR00001332984_ATLmiya45	psi_EGAR00001332986_ATLmiya53	psi_EGAR00001332987_ATLmiya54	psi_EGAR00001332988_ATLmiya58	psi_EGAR00001332989_ATLmiya66	psi_EGAR00001332990_ATLmiya77	psi_EGAR00001332991_ATL	psi_EGAR00001332992_ATLkyo3	psi_EGAR00001332993_ATL	psi_EGAR00001332994_ATLkyo8	psi_EGAR00001332995_ATL	psi_EGAR00001332996_ATL	psi_EGAR00001332997_ATL
A2LD1	3	NA	NA	NA	0.105263	NA	NA	0.131579	0.0789474	NA	NA	NA	NA	NA	0.102564	NA	0.0285714	NA	0.125	0.193548	NA	0.0961538	0.0769231	0.105263	0.126984	NA	0.166667	NA	0.162162	0.05	NA	NA	0.0681818	NA	NA	0.0588235	NA	NA	NA	NA	NA	NA	NA	0.0814815	0.04	NA	NA	NA	0
A2M	15	NA	NA	NA	NA	NA	NA	NA	0.994083	NA	NA	NA	NA	NA	NA	NA	NA	NA	NA	NA	NA	NA	NA	NA	NA	NA	NA	NA	NA	NA	NA	NA	NA	NA	NA	NA	NA	NA	NA	NA	NA	NA	NA	NA	NA	NA	NA	NA	NA
A2M	24	NA	NA	NA	NA	NA	NA	NA	0.996248	NA	NA	NA	NA	NA	NA	NA	NA	NA	NA	NA	NA	NA	NA	NA	NA	NA	NA	NA	NA	NA	NA	NA	NA	NA	NA	NA	NA	NA	NA	NA	NA	NA	NA	NA	NA	NA	NA	NA	NA
A2M	3	NA	NA	NA	NA	NA	NA	NA	NA	NA	NA	NA	NA	NA	NA	NA	NA	NA	NA	NA	NA	NA	NA	NA	NA	NA	NA	NA	NA	NA	NA	NA	NA	NA	NA	NA	NA	NA	NA	NA	NA	NA	NA	NA	NA	NA	NA	NA	NA
A2ML1	7	NA	NA	NA	NA	NA	NA	NA	NA	NA	NA	NA	NA	NA	NA	NA	NA	NA	NA	NA	NA	NA	NA	NA	NA	NA	NA	NA	NA	NA	NA	0.966667	NA	NA	NA	NA	NA	NA	NA	NA	NA	NA	NA	NA	NA	NA	NA	NA	NA
A2ML1	8	NA	NA	NA	NA	NA	NA	NA	NA	NA	NA	NA	NA	NA	NA	NA	NA	NA	NA	NA	NA	NA	NA	NA	NA	NA	NA	NA	NA	NA	NA	0.986301	NA	NA	NA	NA	NA	NA	NA	NA	NA	NA	NA	NA	NA	NA	NA	NA	NA
AAAS	11	0.983871	1	1	1	1	1	1	1	1	1	NA	1	1	1	1	1	1	1	1	1	1	1	1	1	1	1	1	1	1	1	1	1	1	1	1	1	1	1	1	1	1	NA	1	1	1	1	1	1
AAAS	13	0.975904	1	1	1	1	1	1	1	1	1	NA	1	1	1	1	0.991736	1	1	1	1	1	1	1	1	1	1	1	1	1	1	1	1	1	1	1	1	1	1	1	1	1	NA	1	1	1	1	1	1
AAAS	15	0.981481	1	1	0.988636	1	1	0.991935	1	1	0.959184	NA	0.963964	1	1	1	0.988827	1	0.995885	1	0.996795	1	0.991071	0.97551	1	1	1	0.99375	1	0.995671	0.990868	1	1	1	1	0.984772	0.970588	1	1	0.991304	1	0.989547	NA	1	0.987654	1	1	1	1
AAAS	2	1	1	1	NA	NA	NA	NA	NA	NA	NA	NA	NA	NA	NA	NA	NA	NA	NA	NA	NA	NA	NA	NA	NA	NA	NA	NA	NA	NA	NA	NA	NA	NA	NA	0.997996	NA	NA	NA	NA	NA	NA	NA	NA	NA	NA	NA	NA	NA
AAAS	4	0.958333	1	0.93617	NA	NA	1	0.989474	1	1	1	NA	NA	1	1	0.975	0.979021	0.994709	0.977273	0.987013	0.991489	0.983871	0.982609	0.985075	0.980769	1	1	0.975806	NA	0.985294	0.966387	1	NA	1	0.985714	0.998672	1	0.990291	1	1	NA	1	NA	1	0.990476	0.993056	0.990741	1	1
AAAS	6	0.970149	1	0.964706	0.983333	0.981818	1	0.970833	NA	NA	1	NA	0.98	0.992188	0.990698	NA	0.991525	NA	0.987288	0.971292	0.98125	0.975	0.988024	0.984064	0.984615	1	0.986945	0.982857	0.995215	0.979592	0.987578	NA	1	1	0.991228	0.984375	NA	NA	1	0.975207	1	1	NA	NA	1	0.972477	1	NA	1
AAAS	8	1	1	1	NA	NA	NA	NA	NA	NA	NA	NA	NA	NA	NA	NA	NA	NA	NA	NA	NA	NA	NA	NA	NA	NA	NA	NA	NA	NA	NA	NA	NA	NA	NA	NA	NA	NA	NA	NA	NA	NA	NA	NA	NA	NA	NA	NA	NA
AACS	10	1	0.974359	1	1	1	NA	1	0.9375	1	NA	NA	1	1	1	1	1	1	1	1	1	1	1	1	NA	0.956522	1	0.916667	1	1	NA	1	1	NA	NA	1	1	1	NA	1	NA	1	NA	1	1	1	1	1	0.903226
AACS	11	1	1	1	NA	NA	NA	NA	NA	NA	NA	NA	NA	NA	NA	NA	NA	NA	NA	NA	NA	NA	NA	NA	NA	NA	NA	NA	NA	NA	NA	NA	NA	NA	NA	NA	NA	NA	NA	NA	NA	NA	NA	NA	0.869565	0.888889	NA	NA	NA
AACS	12	NA	1	NA	1	NA	NA	1	1	1	NA	NA	0.925926	NA	0.971429	1	0.818182	1	NA	1	0.936842	0.904762	1	0.971429	NA	0.947368	NA	NA	1	0.857143	NA	1	1	NA	NA	0.95	1	1	NA	0.935484	NA	NA	NA	1	1	1	1	0.967742	1
AACS	14	NA	1	NA	NA	NA	NA	NA	NA	NA	NA	NA	NA	NA	NA	NA	NA	0.980392	NA	NA	0.990741	NA	0.938776	0.942857	NA	NA	NA	NA	0.947368	NA	NA	NA	0.652174	NA	NA	0.885714	NA	NA	NA	0.9	NA	NA	NA	0.928571	NA	NA	NA	NA	NA
AACS	15	1	1	1	NA	NA	NA	NA	NA	NA	NA	NA	NA	NA	NA	NA	NA	NA	NA	NA	NA	NA	NA	NA	NA	NA	NA	NA	NA	NA	NA	NA	NA	NA	NA	NA	NA	NA	NA	NA	NA	NA	NA	NA	NA	NA	NA	0.962264	NA
AACS	16	1	1	1	NA	NA	NA	NA	NA	NA	NA	NA	NA	NA	NA	NA	NA	NA	NA	NA	NA	NA	NA	NA	NA	NA	NA	NA	NA	NA	NA	NA	NA	NA	NA	NA	NA	NA	NA	NA	NA	NA	NA	NA	NA	NA	NA	NA	NA
AACS	19	0.84	0.8	0.925926	0.954545	0.923077	0.916667	0.914894	0.85	0.885246	NA	NA	0.974359	NA	1	1	0.926829	0.909091	1	1	0.918182	0.923077	NA	0.859649	1	NA	0.909091	NA	1	0.92	NA	NA	0.965517	NA	0.894737	0.883333	0.962963	NA	0.875	NA	NA	0.857143	NA	0.944444	0.909091	1	1	0.915493	1
AACS	2	1	1	1	NA	0.954545	NA	NA	NA	NA	NA	NA	NA	NA	NA	NA	NA	NA	NA	NA	NA	NA	NA	NA	NA	NA	NA	NA	NA	NA	NA	NA	NA	NA	NA	NA	NA	NA	NA	NA	NA	NA	NA	NA	NA	NA	NA	NA	0.928571
AACS	4	NA	0	0	NA	NA	NA	NA	NA	NA	NA	NA	0.0377358	NA	NA	NA	0.011236	0.0481928	NA	NA	NA	NA	NA	NA	NA	NA	0.0588235	NA	NA	NA	NA	NA	NA	NA	NA	NA	NA	NA	NA	NA	NA	NA	NA	NA	NA	NA	NA	0.0344828	NA
AACS	7	0.933333	1	1	1	1	NA	1	1	1	NA	NA	0.822222	NA	1	1	1	1	1	0.941176	1	1	1	1	NA	1	1	1	1	0.8	NA	1	1	NA	NA	1	1	1	NA	1	NA	1	NA	1	1	1	0.928571	1	1
AADACL1	2	NA	NA	NA	NA	NA	NA	NA	NA	NA	NA	NA	NA	NA	0.961538	NA	NA	NA	NA	NA	0.907407	NA	0.924528	NA	NA	NA	NA	NA	NA	NA	NA	NA	NA	NA	NA	NA	NA	NA	NA	NA	NA	NA	NA	0.811594	NA	NA	NA	NA	NA
AADACL1	4	NA	NA	NA	NA	NA	NA	NA	NA	NA	NA	NA	NA	NA	NA	NA	NA	0.964912	NA	NA	0.922078	NA	0.830986	NA	NA	NA	NA	NA	NA	NA	NA	NA	NA	NA	NA	NA	NA	NA	NA	NA	NA	NA	NA	0.910714	NA	NA	0.953488	NA	NA
AAGAB	10	1	1	1	NA	0.993289	NA	NA	NA	NA	NA	NA	NA	NA	NA	NA	NA	NA	NA	NA	NA	NA	NA	0.997468	NA	NA	NA	NA	NA	NA	NA	NA	NA	NA	NA	NA	NA	NA	NA	NA	NA	NA	NA	NA	NA	NA	NA	NA	NA
AAGAB	12	1	1	1	NA	0.993976	NA	NA	NA	NA	NA	NA	NA	NA	NA	NA	0.996269	NA	NA	NA	0.987138	NA	NA	0.995455	0.99696	NA	NA	NA	NA	0.993377	NA	NA	NA	NA	NA	NA	0.989583	NA	NA	NA	NA	NA	NA	NA	NA	NA	NA	0.991525	NA
AAGAB	4	1	1	1	NA	NA	NA	NA	NA	NA	NA	NA	NA	NA	NA	NA	NA	NA	0.990431	NA	NA	NA	NA	NA	NA	NA	NA	NA	NA	NA	NA	NA	NA	NA	NA	NA	NA	NA	NA	NA	NA	NA	NA	NA	NA	NA	NA	NA	NA
AAGAB	5	1	1	1	NA	NA	NA	NA	NA	NA	NA	NA	NA	NA	NA	NA	NA	NA	NA	NA	NA	NA	NA	NA	NA	NA	NA	NA	0.965217	NA	NA	NA	NA	NA	NA	NA	NA	NA	NA	NA	NA	NA	NA	NA	NA	NA	NA	NA	NA
AAGAB	8	0	0	0.0263158	0.0126582	NA	NA	NA	NA	NA	NA	NA	NA	NA	NA	NA	NA	NA	NA	NA	0.00643087	NA	0.0132075	NA	0.0104895	NA	NA	NA	NA	NA	NA	NA	NA	NA	NA	NA	NA	0.045045	NA	NA	NA	NA	NA	NA	0.0229008	NA	NA	NA	NA
AAK1	10	1	1	1	NA	NA	NA	NA	NA	NA	NA	NA	0.992248	NA	NA	NA	NA	NA	0.994652	NA	NA	NA	NA	0.992674	0.986667	NA	NA	NA	NA	0.961538	NA	NA	0.986486	NA	0.994048	NA	NA	0.992063	NA	NA	NA	NA	NA	NA	NA	0.989899	NA	NA	0.986111
AAK1	14	1	1	1	NA	NA	NA	NA	0.894737	NA	NA	NA	NA	NA	NA	NA	NA	NA	NA	NA	NA	NA	NA	0.992366	NA	NA	0.990654	NA	NA	NA	NA	NA	NA	NA	NA	NA	NA	NA	NA	NA	NA	NA	NA	NA	NA	0.972222	NA	NA	NA
AAK1	17	0.833333	0.916667	0.833333	NA	0.611111	NA	NA	NA	NA	NA	NA	0.552632	NA	NA	NA	0.473684	NA	NA	0.785714	0.464286	0.615385	NA	NA	NA	NA	NA	0.833333	0.757576	NA	0.733333	NA	NA	0.444444	NA	NA	NA	NA	NA	NA	NA	NA	NA	NA	NA	NA	NA	0.730769	NA
AAK1	3	0.974359	0.990698	0.975	1	NA	0.990566	1	1	1	1	NA	1	1	1	1	0.975124	1	1	1	1	1	1	0.988372	1	NA	1	1	1	1	0.982759	1	1	1	0.979452	1	1	1	1	1	0.980392	1	NA	1	NA	0.987805	1	0.984906	1
AAK1	4	1	1	1	NA	NA	NA	NA	NA	NA	NA	NA	NA	NA	NA	NA	NA	NA	NA	NA	NA	NA	NA	NA	NA	NA	NA	NA	NA	NA	NA	NA	NA	NA	0.995935	0.983051	NA	NA	NA	NA	NA	NA	NA	NA	NA	NA	NA	NA	NA
AAK1	5	1	1	1	NA	0.994565	NA	NA	NA	NA	NA	NA	NA	NA	NA	NA	NA	NA	NA	NA	0.99115	NA	NA	NA	NA	NA	NA	NA	NA	NA	0.988506	NA	NA	0.98773	0.989189	NA	NA	NA	NA	NA	NA	NA	NA	NA	NA	NA	NA	NA	NA
AAK1	6	0.976923	0.969231	1	0.985075	0.995305	1	1	1	1	1	NA	0.995833	1	0.977778	1	0.99095	NA	0.983696	1	1	1	NA	0.996032	NA	1	1	1	NA	1	1	1	1	1	0.981595	1	1	NA	1	NA	1	1	NA	1	1	1	0.982143	1	1
AAK1	8	1	1	0.969697	1	1	1	1	1	1	1	NA	1	1	1	1	1	1	1	1	1	1	1	1	1	1	1	1	1	1	1	1	0.950617	1	1	1	1	1	0.976744	1	1	NA	NA	1	1	1	1	1	1
AAK1	9	0.990385	1	1	1	1	1	1	1	1	1	NA	1	1	1	1	0.988827	1	1	1	1	1	1	1	1	1	1	1	1	0.969231	1	1	1	1	1	1	1	1	1	1	0.981481	1	NA	1	1	1	1	1	1
AAMP	2	1	1	1	NA	0.997275	NA	NA	NA	NA	NA	NA	NA	NA	NA	NA	NA	NA	NA	NA	NA	NA	NA	NA	NA	NA	NA	NA	NA	NA	NA	NA	NA	NA	NA	NA	NA	0.986667	NA	NA	NA	NA	NA	NA	NA	NA	NA	NA	NA
AAMP	3	0.990566	1	1	1	1	1	1	1	1	1	1	1	1	1	1	1	1	1	1	1	1	1	1	1	1	1	1	1	1	1	1	1	1	1	1	1	1	1	1	1	1	NA	1	1	1	1	1	1
AAMP	4	0.991228	0.973913	0.97561	0.996364	0.993088	1	1	1	1	1	1	1	1	1	1	0.995	1	1	1	1	1	1	1	1	1	1	0.99654	1	1	1	1	1	1	1	1	1	1	1	1	1	1	NA	1	1	1	1	1	1
AAMP	5	1	1	1	NA	NA	NA	NA	NA	NA	NA	NA	NA	NA	NA	NA	NA	NA	NA	NA	NA	NA	NA	NA	NA	NA	NA	NA	NA	NA	NA	NA	NA	NA	NA	0.998175	NA	NA	NA	NA	NA	NA	NA	NA	NA	NA	NA	NA	NA
AAMP	6	0.955224	0.766667	0.868852	0.972973	0.947541	1	0.99435	0.99768	1	1	1	0.987342	1	1	0.980645	1	1	0.996403	0.995885	0.995509	0.989011	1	1	0.992424	0.982143	0.992278	0.964413	0.966418	0.968553	0.996904	1	0.996503	0.876923	0.992537	1	1	0.989899	1	1	0.938462	1	NA	0.996933	0.988235	1	0.986014	1	1
AAMP	8	0.972973	0.911765	1	0.992537	0.991736	1	1	1	1	1	NA	0.988048	1	0.989817	0.981366	1	0.997669	0.983673	0.987013	1	0.992537	0.993939	1	0.979042	1	0.994186	0.995327	0.983122	0.977778	1	1	1	1	1	1	1	0.99	1	1	NA	1	NA	1	0.991667	1	1	0.994536	0.984962
AAMP	9	1	1	1	NA	0.993711	NA	NA	NA	NA	NA	NA	0.991837	NA	NA	NA	NA	NA	NA	NA	NA	NA	NA	NA	0.997118	NA	NA	NA	0.996169	NA	NA	NA	NA	NA	NA	NA	NA	NA	NA	NA	NA	NA	NA	NA	0.996575	NA	NA	NA	NA
AARS	11	1	1	1	NA	NA	NA	NA	NA	NA	NA	NA	NA	NA	NA	NA	NA	0.996429	NA	NA	0.997899	NA	NA	NA	NA	NA	NA	NA	NA	NA	NA	NA	0.949367	NA	NA	NA	NA	NA	0.989899	NA	NA	NA	NA	NA	NA	NA	NA	NA	NA
AARS	12	0.881579	1	0.773585	1	0.909091	0.888889	0.995825	0.991968	0.996805	0.925	NA	NA	0.975709	0.888199	1	0.952239	0.960568	0.881988	0.933628	0.970817	0.947368	0.960784	0.970732	0.993939	NA	0.927869	0.939189	0.919192	0.951111	0.916084	0.967123	NA	1	0.956044	0.989163	0.976331	NA	0.940171	0.979021	1	1	NA	0.95	0.948718	0.933884	0.9	1	0.955056
AARS	14	1	1	1	NA	NA	NA	NA	NA	NA	NA	NA	NA	NA	NA	NA	NA	NA	NA	NA	NA	NA	NA	NA	NA	NA	NA	NA	NA	NA	NA	NA	NA	NA	NA	NA	NA	NA	NA	NA	NA	NA	NA	NA	NA	NA	NA	NA	NA
AARS	15	0.615385	0.277778	0.471698	0.704545	0.681818	0.568182	0.985477	0.96875	0.988201	0.916667	NA	0.786517	0.991342	0.913357	0.867647	0.869281	0.942623	0.816176	0.833333	0.937888	0.853107	0.948	0.913043	0.817708	0.947368	0.91411	0.795276	0.744186	0.829167	0.90411	0.968421	0.889764	0.818182	0.797468	0.973262	0.952756	0.822222	0.909091	0.896226	0.785714	0.921053	NA	0.858696	0.936508	0.870588	0.96875	0.9	0.816092
AARS	17	0.923077	1	0.921569	1	0.989474	1	0.998004	1	1	1	NA	1	1	1	1	1	0.99006	1	1	1	0.995413	1	1	0.991304	1	1	1	1	1	1	1	1	1	1	0.99887	1	1	1	0.988764	1	1	NA	1	1	0.988095	1	1	1
AARS	3	1	1	1	NA	NA	NA	NA	NA	NA	NA	NA	NA	NA	NA	NA	NA	NA	NA	NA	NA	NA	NA	NA	NA	0.985915	NA	NA	NA	0.987013	NA	NA	NA	NA	NA	NA	NA	NA	NA	NA	NA	NA	NA	NA	NA	NA	NA	NA	NA
AARS	4	1	0.97561	0.980392	1	1	1	1	1	1	1	NA	1	1	1	1	1	1	1	1	1	1	1	1	1	1	0.991111	1	1	1	1	1	1	1	1	1	1	1	1	1	1	1	NA	1	1	1	1	1	1
AARS	6	0.957447	1	1	0.952381	0.956044	1	1	1	1	1	NA	1	0.984127	1	1	0.976834	0.989496	1	1	0.985772	0.989071	0.985782	0.986667	0.987097	1	0.974249	1	1	0.963415	0.983333	1	1	1	1	1	1	1	1	0.974026	1	1	NA	0.988636	1	0.940299	1	0.952381	1
AARS	8	1	1	1	NA	NA	NA	NA	NA	NA	NA	NA	NA	NA	NA	NA	NA	NA	NA	NA	NA	NA	NA	NA	NA	NA	NA	NA	NA	NA	NA	NA	NA	NA	NA	NA	0.991453	NA	NA	NA	NA	NA	NA	NA	NA	NA	NA	NA	NA
AARS2	11	1	1	1	NA	NA	NA	NA	NA	NA	NA	NA	NA	NA	NA	NA	NA	NA	NA	NA	NA	NA	NA	NA	NA	NA	NA	NA	NA	NA	NA	NA	NA	NA	NA	0.977273	NA	NA	NA	NA	NA	NA	NA	NA	NA	NA	NA	NA	NA
AARS2	13	1	1	1	NA	NA	NA	NA	NA	NA	NA	NA	NA	NA	NA	NA	NA	NA	NA	NA	NA	NA	NA	NA	NA	NA	NA	NA	NA	NA	0.942857	NA	NA	NA	NA	NA	NA	NA	NA	NA	NA	NA	NA	NA	NA	NA	NA	NA	NA
AARS2	14	1	1	1	0.88	0.975	NA	NA	NA	NA	NA	NA	NA	NA	NA	NA	NA	NA	NA	NA	NA	NA	NA	NA	NA	NA	NA	NA	NA	NA	NA	NA	NA	NA	NA	NA	NA	NA	NA	NA	NA	NA	NA	NA	NA	NA	NA	NA	NA
AARS2	16	0.944444	0.933333	0.904762	NA	NA	1	1	1	1	NA	NA	0.939394	1	1	1	NA	1	NA	NA	1	1	NA	NA	1	NA	1	NA	NA	NA	NA	1	0.982456	1	NA	0.986301	1	NA	NA	0.958333	NA	1	NA	1	1	0.952381	0.944444	1	NA
AARS2	17	1	1	1	0.9375	NA	NA	NA	NA	NA	NA	NA	NA	NA	NA	NA	NA	NA	NA	NA	NA	NA	NA	NA	NA	NA	NA	0.904762	0.953488	0.97561	NA	NA	NA	NA	NA	NA	NA	NA	NA	NA	NA	NA	NA	NA	NA	NA	NA	NA	NA
AARS2	18	1	1	1	NA	NA	NA	NA	NA	NA	NA	NA	NA	NA	NA	NA	NA	NA	NA	NA	NA	NA	NA	NA	NA	NA	NA	NA	NA	NA	NA	NA	0.942029	NA	0.97619	NA	NA	NA	NA	NA	NA	NA	NA	0.941176	NA	0.959184	NA	NA	NA
AARS2	21	0.891304	1	0.966667	1	NA	1	1	1	1	1	NA	NA	0.975	0.985075	1	NA	1	NA	0.968254	0.96875	0.984127	1	NA	0.974359	NA	1	NA	NA	NA	NA	NA	1	1	NA	1	1	NA	1	NA	NA	1	NA	NA	NA	1	1	1	1
AARS2	3	1	1	1	NA	NA	NA	NA	NA	NA	NA	NA	NA	NA	NA	NA	NA	NA	NA	NA	NA	NA	NA	NA	NA	NA	NA	NA	0.914894	NA	NA	NA	NA	NA	NA	NA	NA	NA	NA	NA	NA	NA	NA	NA	NA	NA	NA	NA	NA
AARS2	5	1	NA	NA	NA	0.941176	NA	NA	NA	NA	NA	NA	NA	NA	NA	NA	0.970588	NA	NA	NA	NA	NA	NA	0.965517	0.961538	NA	NA	0.962963	NA	NA	NA	NA	NA	NA	NA	NA	NA	NA	NA	NA	NA	NA	NA	NA	NA	NA	NA	NA	NA
AARS2	6	0.631579	NA	NA	NA	NA	NA	0.956522	0.875	0.882353	NA	NA	0.62069	0.863636	0.931034	NA	0.804878	1	NA	NA	0.793103	0.714286	0.875	0.914286	0.769231	NA	0.666667	0.818182	0.666667	0.447368	NA	0.814815	0.757576	NA	NA	0.947368	0.894737	NA	NA	1	NA	NA	NA	0.807692	NA	NA	NA	0.727273	NA
AARS2	8	1	0.944444	0.961538	1	1	NA	1	1	1	NA	NA	1	1	1	NA	1	NA	1	1	0.964286	1	1	0.977273	0.967742	1	1	1	NA	1	NA	1	1	1	1	1	1	1	NA	1	NA	1	NA	NA	1	NA	1	NA	1
AARSD1	11	1	1	1	NA	NA	NA	NA	NA	NA	NA	NA	NA	NA	NA	NA	NA	NA	NA	NA	NA	NA	NA	NA	NA	NA	NA	NA	NA	NA	0.978723	NA	NA	NA	NA	NA	NA	NA	NA	NA	0.98	NA	NA	NA	NA	NA	NA	0.990196	NA
AARSD1	12	1	1	1	NA	NA	NA	NA	NA	NA	NA	NA	NA	NA	NA	NA	NA	NA	NA	NA	NA	NA	NA	NA	NA	NA	NA	NA	NA	NA	NA	NA	NA	NA	NA	NA	NA	NA	NA	NA	NA	NA	NA	NA	NA	NA	NA	NA	NA
AARSD1	14	0.958333	1	1	1	0.981818	1	1	0.981735	0.978378	1	NA	1	0.980769	1	1	1	0.948718	1	0.966102	0.945355	1	0.959596	0.907407	1	1	1	0.979592	1	0.979381	0.988372	1	0.978261	1	0.938776	1	1	1	1	0.984615	1	1	NA	1	1	0.964286	1	0.959459	1
AARSD1	15	0.962963	0.979167	1	NA	NA	1	1	1	1	NA	NA	NA	1	1	1	1	0.982353	1	0.989583	1	NA	1	0.988889	NA	1	1	NA	0.982609	NA	0.988095	0.988372	1	NA	NA	0.994898	1	1	1	1	1	1	NA	0.985507	1	1	1	0.983333	1
AARSD1	17	0.981132	1	1	1	1	1	1	1	1	1	NA	1	1	1	1	1	1	1	1	1	1	1	1	1	NA	1	1	1	1	1	1	1	1	1	1	1	1	1	1	1	1	NA	1	1	1	1	1	1
AARSD1	18	0.372549	0.534884	0.657143	0.619048	0.613636	NA	0.809701	0.792952	0.746753	0.538462	NA	0.606897	0.740741	0.58427	0.637681	0.695364	0.719577	0.731092	0.568182	0.773684	0.650943	0.785185	0.569106	0.628378	NA	0.608247	0.6875	NA	0.623853	0.640625	0.85	0.647799	NA	0.560976	0.798387	0.607143	0.69697	0.857143	0.651163	NA	NA	NA	0.840909	0.90625	0.680851	0.666667	0.777778	0.8
AARSD1	19	1	1	1	0.973684	NA	NA	NA	0.994536	NA	0.894737	NA	NA	NA	NA	NA	NA	0.977099	0.987654	NA	NA	NA	0.970874	NA	0.980198	NA	NA	0.989474	NA	NA	NA	0.898551	NA	NA	NA	NA	NA	0.928571	NA	NA	NA	0.993377	NA	NA	NA	NA	NA	NA	NA
AASDH	10	NA	NA	NA	NA	NA	NA	NA	NA	NA	NA	NA	NA	NA	NA	NA	NA	NA	NA	NA	NA	NA	NA	NA	0.973684	NA	0.972973	NA	NA	NA	NA	NA	NA	NA	NA	NA	NA	NA	NA	NA	NA	NA	NA	NA	NA	NA	NA	0.970588	NA
AASDH	12	NA	NA	NA	NA	NA	NA	0.77551	0.903226	0.893617	NA	NA	NA	0.942857	NA	NA	NA	0.777778	0.806452	NA	0.72093	0.791045	0.787234	0.688312	0.514286	NA	0.646154	0.939394	NA	0.731707	0.775	NA	0.978723	NA	NA	0.754386	NA	NA	NA	NA	NA	NA	NA	NA	NA	NA	NA	0.84375	NA
AASDH	13	NA	NA	NA	NA	NA	NA	NA	NA	NA	NA	NA	NA	NA	NA	NA	NA	NA	NA	NA	NA	NA	NA	NA	NA	NA	NA	NA	NA	NA	NA	NA	NA	NA	NA	0.97561	NA	NA	NA	NA	NA	NA	NA	NA	NA	NA	NA	NA	NA
AASDH	14	NA	NA	NA	NA	NA	NA	1	0.851852	0.959459	NA	NA	0.581818	0.878788	0.613636	NA	0.434783	0.863636	0.448276	NA	0.76	0.59596	0.629032	0.676056	0.647887	NA	0.846939	0.775862	0.680851	0.555556	NA	NA	0.77907	NA	NA	0.947368	NA	NA	NA	NA	NA	NA	NA	NA	NA	NA	NA	NA	NA
AASDH	2	0.95	0.733333	NA	0.764706	0.733333	NA	0.777778	NA	NA	NA	NA	NA	0.8	0.517241	0.631579	0.794872	0.787879	0.830508	NA	0.792453	NA	0.756098	NA	NA	0.636364	NA	NA	0.742857	0.695652	0.791667	NA	NA	NA	0.761905	NA	0.806452	NA	NA	NA	NA	NA	NA	0.775	NA	NA	0.791667	NA	0.645161
AASDH	3	NA	NA	1	NA	NA	NA	NA	NA	NA	NA	NA	0.857143	NA	NA	NA	NA	0.857143	NA	NA	0.974359	0.977778	NA	NA	NA	NA	0.95122	NA	NA	0.948718	0.909091	NA	0.953488	NA	0.916667	0.973684	0.941176	NA	NA	NA	NA	NA	NA	NA	0.916667	0.941176	NA	0.954545	NA
AASDH	4	NA	NA	1	NA	NA	NA	NA	NA	NA	NA	NA	NA	NA	NA	NA	NA	NA	NA	NA	NA	NA	NA	NA	NA	NA	NA	0.944444	NA	NA	NA	NA	NA	NA	NA	NA	NA	NA	NA	NA	NA	NA	NA	NA	NA	NA	NA	NA	NA
AASDH	5	0.75	NA	0.647059	NA	0.814815	1	0.963636	NA	1	NA	NA	0.927711	1	0.875	NA	0.859649	0.903226	0.948718	0.857143	0.974026	0.9	0.87931	0.935065	0.918367	NA	0.962963	0.945946	0.813953	0.890909	0.826087	NA	1	NA	NA	1	0.870968	0.85	NA	0.947368	NA	NA	NA	0.969697	NA	0.904762	NA	1	NA
AASDH	7	NA	1	1	1	1	NA	1	1	1	NA	NA	1	1	1	1	1	1	1	1	1	0.971831	1	0.97561	0.954545	NA	1	1	1	1	1	NA	1	1	1	1	1	1	NA	1	NA	NA	NA	1	1	1	1	1	1
AASDH	8	NA	NA	NA	NA	NA	NA	NA	NA	NA	NA	NA	0.981481	NA	NA	NA	NA	NA	0.983051	NA	NA	0.947368	NA	0.984375	NA	NA	NA	NA	NA	NA	NA	NA	NA	NA	NA	NA	NA	NA	NA	NA	NA	NA	NA	NA	NA	0.964286	NA	0.964286	NA
AASDH	9	1	NA	NA	NA	NA	NA	NA	NA	NA	NA	NA	NA	NA	NA	NA	NA	NA	NA	NA	NA	NA	NA	NA	NA	NA	NA	NA	NA	NA	NA	NA	NA	NA	NA	NA	NA	NA	NA	NA	NA	NA	NA	NA	NA	NA	NA	0.965517	NA
AASDHPPT	2	1	1	1	NA	NA	NA	NA	NA	NA	NA	NA	NA	NA	NA	NA	NA	NA	NA	NA	NA	NA	NA	NA	NA	NA	NA	NA	NA	NA	NA	NA	NA	NA	0.979592	NA	NA	NA	NA	NA	NA	NA	NA	NA	NA	NA	NA	NA	NA
AASDHPPT	3	0.475	0.677966	0.545455	0.923077	0.780822	0.56	1	0.97479	0.986885	0.958333	NA	0.794643	1	0.92517	0.857143	0.894231	0.915254	0.864865	0.839024	0.920918	0.94964	0.875598	0.923077	0.890625	1	0.932692	0.857143	0.778689	0.817073	0.861789	1	0.96	1	0.906977	0.986607	0.880952	0.911765	0.923077	0.884058	0.777778	NA	NA	0.948276	0.909091	0.897059	0.875	0.911765	0.809524
AASDHPPT	5	1	0.983871	1	1	1	1	1	1	0.997214	1	NA	1	1	1	1	1	1	0.979275	1	1	1	0.97037	1	1	1	1	1	0.994083	0.97619	0.993789	1	1	NA	1	0.997658	1	1	1	0.991379	0.97561	NA	NA	1	1	1	0.969697	1	1
AASS	13	NA	NA	NA	NA	NA	NA	NA	NA	NA	NA	NA	NA	NA	NA	NA	NA	NA	NA	NA	1	NA	NA	NA	NA	NA	NA	NA	NA	NA	NA	NA	NA	NA	NA	NA	NA	NA	NA	NA	NA	NA	NA	NA	NA	NA	NA	NA	NA
AASS	14	NA	NA	NA	NA	NA	NA	NA	NA	NA	NA	NA	NA	NA	NA	NA	NA	NA	NA	NA	NA	NA	NA	NA	NA	NA	0.936508	NA	NA	NA	NA	NA	NA	NA	NA	NA	NA	NA	NA	NA	NA	NA	NA	NA	NA	NA	NA	NA	NA
AASS	16	NA	NA	NA	NA	NA	NA	NA	NA	NA	NA	NA	NA	NA	NA	NA	NA	NA	NA	NA	0.992806	NA	NA	NA	NA	NA	NA	NA	NA	NA	NA	NA	NA	NA	NA	NA	NA	NA	NA	NA	NA	NA	NA	NA	NA	NA	NA	NA	NA
AASS	20	NA	NA	NA	NA	NA	NA	0.05	NA	NA	NA	NA	NA	NA	NA	NA	NA	NA	NA	NA	0.0916667	NA	NA	NA	NA	NA	0.384146	NA	NA	NA	NA	NA	0.402778	0	NA	0.133333	NA	NA	NA	NA	NA	NA	NA	NA	NA	NA	NA	NA	NA
AASS	21	NA	NA	NA	NA	NA	NA	0.967742	NA	1	NA	NA	0.916667	NA	NA	NA	NA	NA	0.742857	1	0.95082	NA	0.783784	NA	NA	NA	0.908497	NA	NA	NA	NA	NA	0.98	1	NA	1	NA	NA	NA	NA	NA	NA	NA	NA	NA	NA	NA	NA	NA
AASS	23	1	1	NA	1	NA	NA	1	1	1	NA	NA	0.984375	1	1	NA	NA	1	1	1	0.978102	NA	1	NA	NA	NA	0.99375	NA	0.928571	NA	1	1	1	1	NA	1	NA	1	1	0.944444	NA	NA	NA	NA	NA	NA	NA	NA	1
AASS	9	NA	NA	NA	NA	NA	NA	NA	NA	NA	NA	NA	0.90625	NA	NA	NA	NA	NA	0.961538	NA	0.966102	NA	0.961538	NA	NA	NA	0.925234	NA	NA	NA	NA	NA	0.861111	NA	NA	NA	NA	NA	NA	NA	NA	NA	NA	NA	NA	NA	NA	NA	NA
AATF	10	0.97619	1	1	1	1	1	1	1	1	1	NA	1	1	0.992593	1	1	1	1	1	1	1	1	1	1	1	1	0.996633	0.994065	1	1	1	1	1	1	1	1	1	1	1	1	1	NA	1	1	1	1	1	1
AATF	11	0.722222	0.715789	0.788321	0.858333	0.80829	0.952381	0.984127	0.983498	0.984158	0.972973	NA	0.958015	0.963855	0.942623	0.900662	0.923261	0.975155	0.932715	0.899425	0.980469	0.954839	0.921325	0.943973	0.905282	0.942857	0.957929	0.939716	0.861496	0.921283	0.907527	0.967568	0.92963	0.957746	0.852459	0.992337	0.981651	0.9	0.904762	0.967742	0.734177	0.972222	NA	0.959064	0.930818	0.859551	0.885417	0.902299	0.906977
AATF	2	0.992754	1	1	1	1	1	1	1	1	1	1	1	1	1	1	1	1	0.99511	1	1	1	1	1	1	1	1	1	0.991968	1	0.995984	1	1	1	1	1	1	0.995902	0.989796	1	0.981982	1	NA	1	1	1	1	1	1
AATF	3	1	1	1	NA	0.997368	NA	NA	NA	NA	NA	NA	NA	NA	NA	NA	NA	NA	NA	NA	NA	NA	0.995604	NA	NA	NA	NA	NA	0.996622	NA	0.996753	NA	NA	NA	NA	NA	NA	NA	NA	NA	NA	NA	NA	NA	NA	NA	NA	NA	NA
AATF	4	1	1	1	NA	0.99697	NA	NA	NA	NA	NA	NA	NA	NA	0.982646	NA	NA	NA	NA	NA	NA	0.996466	NA	NA	NA	NA	0.996997	0.997093	NA	NA	0.996997	NA	NA	NA	NA	NA	NA	NA	NA	NA	NA	NA	NA	NA	NA	NA	NA	NA	NA
AATF	5	0.884615	0.830986	0.910714	0.968254	0.955157	0.907895	0.983673	1	0.998148	0.944444	1	0.974286	0.962617	0.975113	0.97619	0.962733	0.987109	0.941948	0.958525	0.988981	0.955631	0.973631	0.965909	0.96696	0.990291	0.977011	0.962264	0.94586	0.940767	0.989474	1	0.981413	1	0.936306	0.994778	0.985075	0.910345	0.982906	0.981707	NA	1	NA	0.968889	0.964286	0.94902	0.949275	0.965517	0.967742
AATK	11	0.0769231	NA	NA	NA	NA	NA	NA	NA	NA	NA	NA	NA	NA	NA	NA	NA	NA	NA	NA	NA	NA	NA	NA	NA	NA	NA	NA	NA	NA	NA	NA	NA	NA	NA	NA	NA	NA	NA	NA	NA	NA	NA	NA	NA	NA	NA	NA	NA
AATK	16	1	NA	NA	NA	0.894737	NA	NA	NA	NA	NA	NA	NA	NA	0.913043	NA	NA	NA	NA	NA	NA	NA	NA	NA	NA	NA	NA	NA	NA	NA	NA	NA	NA	NA	NA	NA	NA	NA	NA	NA	NA	NA	NA	NA	NA	NA	NA	NA	NA
AATK	18	1	NA	NA	NA	0.964286	NA	NA	NA	NA	NA	NA	NA	NA	NA	NA	NA	NA	NA	NA	NA	NA	NA	NA	NA	NA	NA	NA	NA	NA	NA	NA	NA	NA	NA	NA	NA	NA	NA	NA	NA	NA	NA	NA	NA	NA	NA	NA	NA
AATK	9	1	NA	NA	NA	NA	NA	NA	NA	NA	NA	NA	NA	NA	NA	NA	NA	NA	NA	NA	NA	NA	NA	NA	NA	NA	NA	NA	NA	NA	NA	NA	NA	NA	NA	NA	NA	NA	NA	NA	NA	NA	NA	NA	NA	NA	NA	NA	NA
ABAT	10	NA	NA	1	NA	NA	NA	NA	NA	NA	NA	NA	NA	NA	NA	NA	NA	NA	NA	NA	NA	NA	NA	NA	NA	NA	NA	NA	NA	NA	NA	NA	NA	NA	NA	NA	NA	NA	NA	NA	NA	NA	NA	NA	NA	NA	NA	NA	NA
ABAT	11	NA	NA	1	NA	NA	NA	NA	NA	NA	NA	NA	NA	NA	NA	NA	0.974359	NA	NA	NA	NA	NA	NA	NA	NA	NA	NA	NA	NA	NA	NA	NA	NA	NA	NA	NA	NA	NA	NA	NA	NA	NA	NA	NA	NA	NA	NA	NA	NA
ABAT	13	NA	NA	NA	NA	NA	NA	NA	NA	NA	NA	NA	NA	NA	NA	NA	0.942857	NA	NA	NA	NA	NA	NA	NA	NA	NA	NA	NA	NA	0.965517	NA	NA	NA	NA	NA	NA	NA	NA	NA	NA	NA	NA	NA	NA	NA	NA	0.954545	NA	NA
ABAT	14	1	NA	NA	NA	NA	NA	NA	NA	NA	NA	NA	NA	NA	NA	NA	NA	NA	NA	NA	0.990826	NA	NA	NA	NA	NA	0.98913	NA	NA	NA	NA	NA	NA	NA	NA	NA	NA	NA	NA	NA	NA	NA	NA	NA	NA	NA	NA	NA	NA
ABAT	15	1	1	0.909091	0.96	0.952381	1	1	1	1	NA	NA	1	1	1	1	1	1	1	1	1	1	NA	0.985222	1	NA	1	1	1	1	1	1	1	NA	1	1	1	1	1	1	1	NA	NA	1	1	1	1	1	1
ABAT	19	NA	NA	1	NA	NA	NA	NA	NA	NA	NA	NA	NA	NA	NA	NA	NA	NA	NA	NA	NA	NA	NA	NA	NA	NA	NA	NA	NA	NA	NA	0.978261	NA	NA	NA	NA	NA	NA	NA	NA	NA	NA	NA	NA	NA	NA	NA	NA	NA
ABAT	8	1	NA	NA	NA	NA	NA	NA	NA	NA	NA	NA	NA	NA	NA	NA	NA	NA	NA	NA	NA	NA	NA	0.993151	NA	NA	NA	NA	NA	NA	NA	0.97619	NA	NA	NA	NA	NA	NA	NA	NA	NA	NA	NA	NA	NA	NA	NA	NA	NA
ABAT	9	NA	1	1	NA	NA	NA	NA	NA	NA	NA	NA	NA	NA	NA	NA	NA	NA	NA	NA	NA	NA	NA	NA	NA	NA	NA	NA	NA	NA	NA	NA	NA	NA	NA	NA	0.970588	NA	NA	NA	NA	NA	NA	NA	NA	NA	NA	NA	NA
ABCA1	12	NA	NA	NA	NA	NA	NA	NA	NA	NA	NA	NA	NA	NA	NA	NA	NA	NA	NA	NA	NA	NA	NA	NA	NA	NA	NA	NA	NA	NA	NA	NA	NA	NA	NA	NA	NA	NA	NA	NA	NA	NA	NA	NA	NA	NA	NA	NA	NA
ABCA1	16	NA	NA	NA	NA	NA	NA	NA	NA	NA	NA	NA	NA	NA	NA	NA	NA	NA	NA	NA	NA	NA	NA	NA	NA	NA	NA	NA	NA	NA	NA	NA	NA	NA	NA	NA	NA	NA	NA	NA	NA	NA	NA	NA	NA	NA	NA	NA	NA
ABCA1	18	NA	NA	NA	NA	1	NA	NA	NA	NA	NA	NA	NA	NA	NA	NA	NA	NA	NA	NA	NA	NA	NA	NA	NA	NA	NA	NA	NA	NA	NA	NA	NA	NA	NA	NA	NA	NA	NA	NA	NA	NA	NA	NA	NA	NA	NA	NA	NA
ABCA1	19	NA	NA	NA	NA	NA	NA	NA	NA	NA	NA	NA	NA	NA	NA	NA	NA	NA	NA	NA	NA	NA	NA	NA	NA	NA	NA	NA	NA	NA	NA	NA	NA	NA	NA	NA	NA	NA	NA	NA	NA	NA	NA	NA	NA	NA	NA	NA	NA
ABCA1	2	NA	1	NA	NA	0.90625	NA	NA	NA	NA	NA	NA	NA	NA	NA	NA	NA	NA	NA	NA	NA	NA	NA	NA	NA	NA	NA	NA	NA	NA	NA	NA	NA	NA	NA	NA	NA	NA	NA	NA	NA	NA	NA	NA	NA	NA	NA	NA	NA
ABCA1	20	NA	NA	NA	NA	NA	NA	NA	NA	NA	NA	NA	NA	NA	NA	NA	NA	NA	NA	NA	NA	NA	NA	NA	NA	NA	NA	NA	NA	NA	NA	NA	NA	NA	NA	NA	NA	NA	NA	NA	NA	NA	NA	NA	NA	NA	NA	NA	NA
ABCA1	23	NA	NA	NA	NA	NA	NA	NA	NA	NA	NA	NA	NA	NA	NA	NA	NA	NA	NA	NA	NA	NA	NA	NA	NA	NA	NA	NA	0.965517	NA	NA	NA	NA	NA	NA	NA	NA	NA	NA	NA	NA	NA	NA	NA	NA	NA	NA	NA	NA
ABCA1	29	NA	NA	NA	NA	NA	NA	NA	NA	NA	NA	NA	NA	NA	NA	NA	NA	NA	NA	NA	NA	NA	NA	NA	NA	NA	NA	NA	NA	NA	NA	NA	NA	NA	NA	NA	NA	NA	NA	NA	NA	NA	NA	NA	NA	NA	NA	NA	NA
ABCA1	30	NA	NA	NA	NA	0.711864	NA	NA	NA	NA	NA	NA	NA	NA	NA	NA	NA	NA	NA	NA	NA	NA	NA	NA	NA	NA	NA	NA	NA	NA	NA	NA	NA	NA	NA	NA	NA	NA	NA	NA	NA	NA	NA	NA	NA	NA	NA	NA	NA
ABCA1	32	NA	NA	NA	NA	NA	NA	NA	NA	NA	NA	NA	NA	NA	NA	NA	NA	NA	NA	NA	NA	NA	NA	NA	NA	NA	NA	NA	NA	NA	NA	NA	NA	NA	NA	NA	NA	NA	NA	NA	NA	NA	NA	NA	NA	NA	NA	NA	NA
ABCA1	35	NA	NA	NA	NA	NA	NA	NA	NA	NA	NA	NA	NA	NA	NA	NA	NA	NA	NA	NA	NA	NA	NA	NA	NA	NA	NA	NA	NA	NA	NA	NA	NA	NA	NA	NA	NA	NA	NA	NA	NA	NA	NA	NA	NA	NA	NA	NA	NA
ABCA1	37	NA	NA	NA	NA	NA	NA	NA	NA	NA	NA	NA	NA	NA	NA	NA	NA	NA	NA	NA	NA	NA	NA	NA	NA	NA	NA	NA	NA	NA	NA	NA	NA	NA	NA	NA	NA	NA	NA	NA	NA	NA	NA	NA	NA	NA	NA	NA	NA
ABCA1	38	NA	NA	NA	NA	0.979592	NA	NA	NA	NA	NA	NA	NA	NA	NA	NA	NA	NA	NA	NA	NA	NA	NA	NA	NA	NA	NA	NA	0.970588	NA	NA	NA	NA	NA	NA	NA	NA	NA	NA	NA	NA	NA	NA	NA	NA	NA	NA	NA	NA
ABCA1	39	NA	NA	NA	NA	NA	NA	NA	NA	NA	NA	NA	NA	NA	NA	NA	NA	NA	NA	NA	NA	NA	NA	NA	NA	NA	NA	NA	NA	NA	NA	NA	NA	NA	NA	NA	NA	NA	NA	NA	NA	NA	NA	NA	NA	NA	NA	NA	NA
ABCA1	4	NA	NA	NA	NA	NA	NA	NA	NA	NA	NA	NA	NA	NA	NA	NA	NA	NA	NA	NA	NA	NA	NA	NA	NA	NA	NA	NA	NA	NA	NA	NA	NA	NA	NA	NA	NA	NA	NA	NA	NA	NA	NA	NA	NA	NA	NA	NA	NA
ABCA1	43	NA	NA	NA	NA	0.971831	NA	NA	NA	NA	NA	NA	NA	NA	NA	NA	NA	NA	NA	NA	NA	NA	NA	NA	NA	NA	NA	NA	NA	NA	NA	NA	NA	NA	NA	NA	NA	NA	NA	NA	NA	NA	NA	NA	NA	NA	NA	NA	NA
ABCA1	46	NA	NA	1	NA	NA	NA	NA	NA	NA	NA	NA	NA	NA	NA	NA	NA	NA	NA	NA	NA	NA	NA	NA	NA	NA	NA	NA	NA	NA	NA	NA	NA	NA	NA	NA	NA	NA	NA	NA	NA	NA	NA	NA	NA	NA	NA	NA	NA
ABCA1	47	NA	NA	NA	NA	1	NA	1	1	1	NA	NA	NA	NA	NA	NA	NA	1	NA	1	1	NA	NA	NA	NA	NA	NA	NA	1	NA	NA	NA	NA	NA	NA	NA	NA	NA	NA	NA	NA	NA	NA	NA	NA	NA	NA	NA	NA
ABCA1	49	NA	NA	NA	NA	0.220779	NA	NA	NA	NA	NA	NA	NA	NA	NA	NA	NA	NA	NA	NA	NA	NA	NA	NA	NA	NA	NA	NA	0.282051	NA	NA	NA	NA	NA	NA	NA	NA	NA	NA	NA	NA	NA	NA	NA	NA	NA	NA	NA	NA
ABCA1	51	NA	NA	NA	NA	NA	NA	NA	NA	NA	NA	NA	NA	NA	NA	NA	NA	0.931034	NA	NA	0.931034	NA	NA	NA	NA	NA	NA	NA	0.87234	NA	NA	NA	NA	NA	NA	NA	NA	NA	NA	NA	NA	NA	NA	NA	NA	NA	NA	NA	NA
ABCA1	8	NA	NA	NA	NA	NA	NA	NA	NA	NA	NA	NA	NA	NA	NA	NA	NA	NA	NA	NA	NA	NA	NA	NA	NA	NA	NA	NA	NA	NA	NA	NA	NA	NA	NA	NA	NA	NA	NA	NA	NA	NA	NA	NA	NA	NA	NA	NA	NA
ABCA10	10	1	1	1	NA	NA	NA	NA	NA	NA	NA	NA	NA	NA	NA	NA	NA	NA	NA	NA	NA	NA	NA	NA	NA	NA	NA	NA	NA	NA	NA	NA	NA	NA	NA	NA	NA	NA	NA	NA	NA	NA	NA	NA	NA	NA	NA	NA	NA
ABCA10	14	0.428571	0.6	0.469697	0.483871	NA	NA	NA	0.671642	0.777778	0.538462	NA	NA	NA	0.705882	NA	0.478261	NA	NA	0.583333	0.666667	NA	0.537879	0.5	0.594595	NA	0.578947	NA	NA	NA	NA	NA	0.655844	NA	NA	NA	0.666667	NA	0.684211	NA	0.681818	0.58	NA	NA	NA	0.472222	NA	0.75	NA
ABCA10	17	1	1	1	NA	NA	NA	NA	NA	NA	NA	NA	NA	NA	NA	NA	NA	NA	NA	NA	NA	0.966667	NA	NA	NA	NA	NA	NA	0.974576	NA	0.983333	0.769231	0.985915	NA	NA	NA	NA	NA	NA	NA	NA	0.955556	NA	NA	NA	0.954545	NA	NA	NA
ABCA10	2	1	1	1	NA	NA	NA	NA	NA	NA	NA	NA	NA	NA	NA	NA	NA	NA	NA	NA	0.976744	0.897436	NA	NA	NA	NA	NA	NA	0.980198	NA	NA	NA	NA	NA	NA	NA	NA	NA	NA	NA	NA	NA	NA	NA	NA	NA	NA	NA	NA
ABCA10	4	1	1	1	NA	0.958333	NA	NA	NA	NA	NA	NA	NA	NA	NA	NA	NA	NA	NA	NA	NA	NA	NA	NA	NA	NA	NA	NA	0.963855	NA	NA	NA	NA	NA	NA	NA	NA	NA	NA	NA	NA	NA	NA	NA	NA	NA	NA	NA	NA
ABCA10	5	1	1	1	NA	NA	NA	NA	NA	NA	NA	NA	NA	NA	NA	NA	NA	NA	NA	NA	NA	NA	NA	NA	NA	NA	NA	NA	NA	NA	NA	NA	NA	NA	NA	NA	NA	NA	NA	NA	NA	NA	NA	NA	NA	NA	NA	NA	NA
ABCA10	7	1	1	1	NA	NA	NA	NA	NA	NA	NA	NA	NA	NA	NA	NA	NA	NA	NA	NA	NA	NA	0.987013	NA	NA	NA	NA	NA	NA	NA	NA	NA	NA	NA	NA	NA	NA	NA	NA	NA	NA	NA	NA	NA	NA	NA	NA	NA	NA
ABCA10	9	1	1	1	NA	NA	NA	NA	NA	NA	NA	NA	NA	NA	NA	NA	NA	NA	NA	NA	NA	NA	NA	NA	NA	NA	NA	NA	NA	0.986667	NA	NA	NA	NA	NA	NA	NA	NA	NA	NA	NA	NA	NA	NA	NA	NA	NA	NA	NA
ABCA2	13	1	1	1	0.992701	NA	NA	NA	NA	NA	NA	NA	NA	NA	NA	NA	NA	NA	NA	NA	NA	NA	NA	NA	NA	NA	NA	NA	NA	NA	NA	NA	NA	NA	NA	NA	NA	NA	NA	NA	NA	NA	NA	NA	NA	NA	NA	NA	NA
ABCA2	22	1	1	1	NA	NA	0.972028	NA	NA	NA	NA	NA	NA	NA	NA	NA	NA	NA	NA	NA	NA	NA	NA	NA	NA	NA	NA	NA	NA	NA	NA	NA	NA	NA	NA	NA	NA	NA	NA	NA	NA	NA	NA	NA	NA	NA	NA	NA	NA
ABCA2	3	1	1	1	NA	NA	NA	NA	NA	NA	NA	NA	NA	NA	NA	NA	NA	NA	NA	NA	NA	NA	NA	NA	NA	NA	NA	NA	NA	NA	NA	NA	NA	NA	NA	NA	NA	NA	NA	NA	NA	NA	NA	NA	NA	NA	NA	NA	NA
ABCA2	32	1	1	1	NA	NA	NA	NA	NA	NA	NA	NA	NA	NA	NA	NA	NA	NA	NA	NA	NA	NA	NA	NA	NA	NA	NA	NA	NA	NA	NA	NA	NA	NA	NA	NA	NA	NA	NA	NA	NA	NA	NA	NA	NA	NA	NA	NA	NA
ABCA2	34	1	1	1	0.986486	0.994624	0.933884	NA	NA	NA	NA	NA	NA	NA	NA	NA	NA	0.968254	NA	NA	0.987654	NA	0.995311	NA	0.997567	NA	NA	0.995652	0.993644	0.989899	NA	NA	NA	NA	0.997283	NA	NA	NA	NA	NA	0.994536	NA	NA	NA	0.969231	NA	NA	NA	NA
ABCA2	36	1	1	1	NA	0.997596	NA	NA	NA	NA	NA	NA	NA	NA	NA	NA	NA	NA	NA	NA	NA	NA	NA	NA	NA	NA	NA	NA	NA	NA	NA	NA	NA	NA	NA	NA	NA	NA	NA	NA	NA	NA	NA	NA	NA	NA	NA	NA	0.996904
ABCA2	41	1	0.990196	0.992537	1	NA	1	0.994819	1	1	1	1	1	1	0.993333	1	0.995192	1	NA	1	1	0.99422	0.994485	1	1	1	1	1	0.994521	1	1	1	1	1	0.99422	1	0.996063	1	1	1	1	1	NA	1	0.993333	1	1	1	1
ABCA2	45	1	1	1	NA	NA	NA	NA	NA	NA	NA	NA	NA	NA	NA	NA	NA	NA	0.996644	NA	NA	NA	NA	NA	NA	NA	NA	NA	NA	NA	NA	NA	NA	NA	NA	NA	NA	NA	NA	NA	NA	NA	NA	NA	0.994286	NA	NA	0.993151	NA
ABCA2	5	1	1	1	NA	0.992593	NA	NA	NA	NA	NA	NA	NA	NA	NA	NA	0.994898	NA	NA	NA	NA	NA	NA	NA	NA	NA	NA	NA	NA	NA	NA	NA	NA	NA	NA	NA	NA	NA	NA	NA	NA	NA	NA	NA	NA	NA	NA	NA	NA
ABCA3	10	NA	NA	NA	NA	NA	NA	NA	NA	NA	NA	NA	NA	NA	NA	0.914286	NA	NA	0.966102	NA	NA	NA	NA	NA	NA	NA	NA	NA	NA	NA	NA	NA	NA	NA	NA	NA	NA	NA	NA	NA	NA	NA	NA	NA	NA	NA	NA	NA	NA
ABCA3	11	NA	NA	NA	NA	NA	NA	NA	NA	NA	NA	NA	NA	NA	NA	0.965517	NA	NA	NA	NA	NA	NA	NA	NA	NA	NA	NA	NA	NA	NA	NA	NA	NA	NA	NA	NA	NA	NA	NA	NA	NA	NA	NA	NA	NA	NA	NA	NA	NA
ABCA3	13	NA	NA	NA	NA	NA	NA	NA	NA	NA	NA	NA	NA	NA	NA	NA	NA	NA	NA	NA	NA	NA	NA	NA	NA	0.9375	NA	NA	NA	NA	NA	NA	NA	NA	NA	NA	NA	NA	NA	NA	NA	NA	NA	NA	NA	NA	NA	NA	NA
ABCA3	19	NA	1	1	NA	NA	NA	NA	NA	NA	NA	NA	NA	NA	NA	0.973684	NA	NA	NA	NA	NA	NA	NA	NA	NA	NA	NA	NA	NA	NA	NA	NA	0.935484	NA	NA	NA	NA	NA	NA	NA	NA	NA	NA	NA	NA	NA	NA	NA	NA
ABCA3	21	1	NA	NA	NA	NA	NA	NA	NA	NA	NA	NA	NA	NA	0.913043	NA	NA	NA	NA	NA	NA	NA	NA	NA	NA	NA	NA	NA	NA	NA	NA	NA	NA	NA	NA	NA	NA	NA	NA	NA	NA	NA	NA	NA	NA	NA	NA	NA	NA
ABCA3	26	1	NA	NA	NA	NA	NA	NA	NA	NA	NA	NA	NA	NA	NA	NA	NA	NA	0.974359	NA	NA	NA	NA	NA	NA	NA	NA	NA	NA	NA	NA	NA	NA	NA	NA	NA	NA	NA	NA	NA	NA	NA	NA	NA	NA	NA	NA	NA	NA
ABCA3	29	1	1	1	NA	NA	NA	NA	NA	NA	NA	NA	0.92	NA	NA	NA	NA	NA	NA	NA	NA	NA	NA	NA	NA	NA	NA	NA	NA	NA	NA	NA	NA	NA	NA	NA	NA	NA	NA	NA	NA	NA	NA	NA	NA	0.896552	NA	NA	NA
ABCA3	3	1	NA	NA	NA	NA	NA	NA	NA	NA	NA	NA	NA	NA	NA	NA	NA	NA	NA	NA	NA	NA	NA	NA	NA	NA	NA	NA	NA	NA	NA	NA	NA	NA	NA	NA	NA	NA	NA	NA	NA	NA	NA	NA	NA	NA	NA	NA	NA
ABCA3	4	NA	1	NA	NA	NA	NA	NA	NA	NA	NA	NA	0.962963	NA	NA	NA	NA	NA	0.974684	NA	NA	NA	0.911111	NA	NA	NA	NA	0.933333	NA	NA	NA	NA	NA	0.939394	NA	NA	NA	NA	NA	NA	NA	NA	NA	NA	NA	NA	NA	0.9375	0.913043
ABCA3	6	NA	NA	NA	NA	NA	NA	NA	NA	NA	NA	NA	NA	NA	0.92	NA	NA	NA	NA	NA	NA	NA	NA	NA	NA	NA	0.961538	0.962963	NA	NA	NA	NA	NA	NA	NA	NA	NA	NA	NA	NA	NA	NA	NA	NA	NA	NA	NA	NA	NA
ABCA3	8	NA	1	NA	NA	NA	NA	NA	NA	NA	NA	NA	NA	NA	NA	NA	NA	NA	0.942308	NA	NA	NA	NA	NA	NA	NA	NA	NA	NA	NA	NA	NA	NA	NA	NA	NA	NA	NA	NA	NA	NA	NA	NA	NA	NA	NA	NA	NA	NA
ABCA5	10	1	1	1	NA	NA	NA	NA	NA	NA	NA	NA	NA	NA	NA	NA	NA	NA	NA	NA	0.981132	NA	NA	NA	NA	NA	NA	NA	NA	NA	NA	NA	NA	NA	NA	NA	NA	NA	NA	NA	NA	NA	NA	NA	NA	NA	NA	NA	NA
ABCA5	12	1	1	1	NA	NA	NA	NA	NA	NA	NA	NA	NA	NA	NA	NA	NA	NA	NA	NA	NA	0.972973	NA	NA	NA	NA	NA	NA	NA	NA	NA	NA	NA	NA	NA	NA	NA	NA	NA	NA	NA	NA	NA	NA	NA	NA	NA	NA	NA
ABCA5	14	0.965517	0.833333	0.973684	1	0.969697	NA	1	1	NA	1	NA	0.981132	NA	NA	NA	NA	1	1	1	NA	1	0.982143	1	1	NA	1	1	1	NA	1	NA	NA	1	1	NA	NA	1	NA	NA	1	NA	NA	NA	NA	1	1	NA	NA
ABCA5	19	0.289474	0.289474	0.514286	0.285714	NA	0.1	NA	0.2	NA	NA	NA	NA	NA	0.2	NA	NA	0.157895	0.25	0.263158	0.252632	0.173077	NA	0.206897	NA	NA	NA	NA	NA	NA	NA	NA	NA	NA	NA	NA	NA	0.148148	0.0869565	NA	0.266667	NA	NA	NA	NA	0.210526	NA	0.195652	NA
ABCA5	21	1	1	1	NA	NA	NA	NA	NA	NA	NA	NA	NA	NA	NA	NA	NA	NA	NA	NA	0.986301	NA	NA	NA	0.967742	NA	NA	NA	NA	NA	NA	NA	NA	NA	NA	NA	NA	NA	NA	NA	NA	NA	NA	NA	NA	NA	NA	NA	NA
ABCA5	22	1	1	1	NA	NA	NA	NA	NA	NA	NA	NA	NA	NA	NA	NA	NA	NA	NA	NA	NA	NA	NA	NA	NA	NA	NA	NA	NA	NA	NA	NA	NA	NA	NA	NA	NA	NA	NA	NA	NA	NA	NA	NA	NA	NA	NA	NA	NA
ABCA5	23	1	1	1	NA	NA	NA	NA	NA	NA	NA	NA	NA	NA	NA	NA	NA	NA	NA	NA	NA	NA	NA	NA	NA	NA	NA	NA	NA	NA	NA	NA	NA	NA	0.916667	NA	NA	NA	NA	NA	NA	NA	NA	NA	NA	NA	NA	NA	NA
ABCA5	24	1	1	1	NA	NA	NA	NA	NA	NA	NA	NA	NA	NA	NA	NA	NA	NA	NA	NA	0.972222	NA	NA	NA	NA	NA	NA	NA	NA	NA	NA	NA	NA	NA	NA	NA	NA	NA	NA	NA	NA	NA	NA	NA	NA	NA	NA	NA	NA
ABCA5	26	1	1	1	NA	NA	NA	NA	NA	NA	NA	NA	NA	NA	NA	NA	NA	NA	NA	NA	0.976744	0.897436	NA	NA	NA	NA	NA	NA	0.980198	NA	NA	NA	NA	NA	NA	NA	NA	NA	NA	NA	NA	NA	NA	NA	NA	NA	NA	NA	NA
ABCA5	28	1	1	1	NA	0.958333	NA	NA	NA	NA	NA	NA	NA	NA	NA	NA	NA	NA	NA	NA	NA	NA	NA	NA	NA	NA	NA	NA	0.963855	NA	NA	NA	NA	NA	NA	NA	NA	NA	NA	NA	NA	NA	NA	NA	NA	NA	NA	NA	NA
ABCA5	29	1	1	1	NA	NA	NA	NA	NA	NA	NA	NA	NA	NA	NA	NA	NA	NA	NA	NA	NA	NA	NA	NA	NA	NA	NA	NA	NA	NA	NA	NA	NA	NA	NA	NA	NA	NA	NA	NA	NA	NA	NA	NA	NA	NA	NA	NA	NA
ABCA5	31	1	1	1	NA	NA	NA	NA	NA	NA	NA	NA	NA	NA	NA	NA	NA	NA	NA	NA	NA	NA	0.987013	NA	NA	NA	NA	NA	NA	NA	NA	NA	NA	NA	NA	NA	NA	NA	NA	NA	NA	NA	NA	NA	NA	NA	NA	NA	NA
ABCA5	33	1	1	1	NA	NA	NA	NA	NA	NA	NA	NA	NA	NA	NA	NA	NA	NA	NA	NA	NA	NA	NA	NA	NA	NA	NA	NA	NA	0.986667	NA	NA	NA	NA	NA	NA	NA	NA	NA	NA	NA	NA	NA	NA	NA	NA	NA	NA	NA
ABCA5	34	1	1	1	NA	NA	NA	NA	NA	NA	NA	NA	NA	NA	NA	NA	NA	NA	NA	NA	NA	NA	NA	NA	NA	NA	NA	NA	NA	NA	NA	NA	NA	NA	NA	NA	NA	NA	NA	NA	NA	NA	NA	NA	NA	NA	NA	NA	NA
ABCA5	38	0.428571	0.6	0.469697	0.483871	NA	NA	NA	0.671642	0.777778	0.538462	NA	NA	NA	0.705882	NA	0.478261	NA	NA	0.583333	0.666667	NA	0.537879	0.5	0.594595	NA	0.578947	NA	NA	NA	NA	NA	0.655844	NA	NA	NA	0.666667	NA	0.684211	NA	0.681818	0.58	NA	NA	NA	0.472222	NA	0.745098	NA
ABCA5	41	1	1	1	NA	NA	NA	NA	NA	NA	NA	NA	NA	NA	NA	NA	NA	NA	NA	NA	NA	0.966667	NA	NA	NA	NA	NA	NA	0.974576	NA	0.983333	0.769231	0.985915	NA	NA	NA	NA	NA	NA	NA	NA	0.955556	NA	NA	NA	0.954545	NA	NA	NA
ABCA5	7	0.851852	1	1	1	0.925926	1	NA	1	NA	NA	NA	1	NA	NA	NA	1	NA	1	1	0.97619	1	0.97561	NA	1	NA	0.882353	0.871795	1	0.921348	1	NA	0.979167	NA	0.972973	NA	NA	1	NA	NA	NA	NA	NA	NA	NA	NA	NA	0.967742	NA
ABCA6	15	NA	NA	NA	NA	NA	NA	NA	NA	NA	NA	NA	NA	NA	NA	NA	NA	0.823834	NA	NA	NA	NA	NA	NA	NA	NA	NA	NA	NA	NA	NA	NA	NA	NA	NA	NA	NA	NA	NA	NA	NA	NA	NA	NA	NA	NA	NA	NA	NA
ABCA6	25	NA	NA	NA	NA	NA	NA	NA	NA	NA	NA	NA	NA	NA	NA	NA	NA	1	NA	NA	NA	NA	NA	NA	NA	NA	NA	NA	NA	NA	NA	NA	NA	NA	NA	NA	NA	NA	NA	NA	NA	NA	NA	NA	NA	NA	NA	NA	NA
ABCA6	28	NA	NA	NA	NA	NA	NA	NA	NA	NA	NA	NA	NA	NA	NA	NA	NA	0.887324	NA	NA	NA	NA	NA	NA	NA	NA	NA	NA	NA	NA	NA	NA	NA	NA	NA	NA	NA	NA	NA	NA	NA	NA	NA	NA	NA	NA	NA	NA	NA
ABCA6	29	NA	NA	NA	NA	NA	NA	NA	NA	NA	NA	NA	NA	NA	NA	NA	NA	0.985507	NA	NA	NA	NA	NA	NA	NA	NA	NA	NA	NA	NA	NA	NA	NA	NA	NA	NA	NA	NA	NA	NA	NA	NA	NA	NA	NA	NA	NA	NA	NA
ABCA6	32	NA	NA	NA	NA	NA	NA	NA	NA	NA	NA	NA	NA	NA	NA	NA	NA	0.990099	NA	NA	NA	NA	NA	NA	NA	NA	NA	NA	NA	NA	NA	NA	NA	NA	NA	NA	NA	NA	NA	NA	NA	NA	NA	NA	NA	NA	NA	NA	NA
ABCA6	36	NA	NA	NA	NA	NA	NA	NA	0.977778	NA	NA	NA	NA	NA	NA	NA	NA	0.977401	NA	NA	NA	NA	NA	NA	NA	NA	NA	NA	NA	NA	NA	NA	NA	NA	NA	NA	NA	NA	NA	NA	NA	NA	NA	NA	NA	NA	NA	NA	NA
ABCA6	5	NA	NA	NA	NA	NA	NA	NA	NA	NA	NA	NA	NA	NA	NA	NA	NA	0.833333	NA	NA	NA	NA	NA	NA	NA	NA	NA	NA	NA	NA	NA	NA	NA	NA	NA	NA	NA	NA	NA	NA	NA	NA	NA	NA	NA	NA	NA	NA	NA
ABCA7	10	1	1	1	NA	NA	NA	NA	NA	NA	NA	NA	NA	NA	NA	NA	NA	NA	NA	NA	NA	NA	NA	NA	NA	NA	NA	NA	NA	NA	NA	NA	NA	NA	NA	NA	NA	NA	NA	NA	NA	NA	NA	NA	NA	NA	NA	NA	NA
ABCA7	11	0.99322	0.993056	0.993976	NA	NA	NA	NA	NA	NA	0.971014	0.857143	0.982456	0.988764	0.986111	0.991803	0.984064	0.982906	0.985646	NA	0.989011	NA	0.9775	0.973684	0.987448	0.952941	NA	0.991031	NA	0.984456	0.973783	0.968354	NA	0.940217	0.987261	0.991453	0.955307	0.966543	NA	NA	NA	NA	NA	0.977941	0.977099	0.989619	0.988024	NA	NA
ABCA7	12	1	1	1	NA	NA	NA	NA	NA	NA	NA	NA	NA	NA	0.995536	NA	NA	NA	NA	NA	NA	NA	NA	NA	NA	NA	NA	NA	NA	NA	NA	NA	NA	NA	NA	NA	NA	NA	NA	NA	NA	NA	NA	NA	NA	NA	NA	NA	NA
ABCA7	14	0.979381	0.982609	1	0.99187	0.990566	1	1	0.985915	1	1	NA	0.990909	1	NA	0.988372	0.987879	0.987654	0.995381	1	1	NA	0.989474	1	1	NA	1	0.992933	1	0.996575	0.994819	0.990654	0.994475	1	1	1	0.991379	0.988439	1	NA	1	1	NA	1	1	0.995434	0.99115	1	0.993631
ABCA7	15	1	1	1	0.991071	NA	NA	NA	NA	NA	NA	NA	NA	NA	NA	NA	0.99187	NA	0.99403	NA	NA	0.980583	NA	NA	NA	NA	NA	NA	NA	NA	NA	NA	NA	NA	NA	NA	NA	NA	NA	NA	NA	NA	NA	NA	NA	NA	NA	NA	NA
ABCA7	16	1	1	1	NA	NA	NA	NA	NA	NA	NA	NA	NA	NA	NA	NA	NA	NA	NA	NA	NA	NA	NA	NA	NA	NA	NA	NA	NA	NA	NA	NA	NA	NA	NA	NA	NA	NA	NA	NA	NA	NA	NA	NA	NA	NA	NA	NA	NA
ABCA7	17	1	1	1	NA	0.996441	NA	NA	NA	NA	NA	NA	NA	NA	NA	NA	NA	NA	NA	NA	NA	NA	NA	NA	NA	NA	NA	NA	NA	NA	NA	NA	0.995833	NA	NA	NA	NA	NA	NA	NA	0.988506	NA	NA	NA	NA	0.992537	NA	NA	NA
ABCA7	19	0.994845	1	0.943548	NA	NA	1	1	1	1	NA	1	1	NA	NA	NA	NA	NA	NA	0.995261	1	1	NA	NA	NA	1	NA	NA	NA	1	NA	1	NA	1	NA	1	1	1	1	NA	NA	1	NA	NA	1	NA	NA	NA	NA
ABCA7	2	1	1	1	NA	0.99537	NA	NA	0.977778	NA	NA	NA	NA	NA	0.989796	NA	NA	NA	NA	NA	0.984848	NA	NA	NA	0.987261	NA	NA	NA	NA	NA	NA	NA	NA	NA	NA	NA	NA	NA	NA	NA	NA	NA	NA	NA	NA	NA	NA	NA	NA
ABCA7	20	1	1	1	NA	0.995305	NA	NA	NA	NA	NA	NA	NA	NA	NA	NA	NA	NA	NA	NA	NA	NA	NA	NA	NA	NA	NA	0.994737	NA	NA	NA	NA	NA	NA	NA	NA	NA	NA	NA	NA	NA	NA	NA	NA	NA	NA	NA	NA	NA
ABCA7	22	1	1	1	NA	NA	NA	NA	NA	NA	NA	NA	NA	NA	NA	NA	NA	NA	NA	NA	NA	0.995868	0.997831	NA	NA	NA	0.998435	0.995671	NA	NA	0.996226	0.989899	NA	NA	0.986559	NA	NA	NA	NA	NA	NA	NA	NA	NA	NA	NA	NA	NA	NA
ABCA7	23	1	1	1	NA	NA	NA	NA	NA	NA	NA	NA	NA	NA	NA	NA	0.983806	NA	NA	NA	NA	NA	NA	NA	NA	NA	NA	0.995851	NA	NA	NA	NA	NA	NA	NA	NA	NA	NA	NA	NA	NA	NA	NA	NA	NA	NA	NA	NA	NA
ABCA7	24	1	1	1	NA	NA	0.982353	NA	NA	NA	NA	NA	NA	NA	0.975904	NA	NA	NA	0.993298	NA	NA	NA	0.997912	NA	NA	NA	0.996639	0.997886	0.992537	NA	0.988142	0.985816	NA	NA	NA	NA	NA	NA	NA	NA	NA	NA	NA	NA	NA	NA	NA	0.992	NA
ABCA7	27	1	1	1	NA	NA	NA	NA	NA	NA	NA	NA	NA	NA	NA	NA	NA	NA	0.997967	NA	NA	NA	NA	NA	NA	NA	NA	NA	NA	NA	NA	NA	NA	NA	NA	NA	NA	NA	NA	NA	NA	NA	NA	NA	0.990476	NA	NA	NA	NA
ABCA7	28	0.795238	0.807407	0.783217	NA	0.840816	NA	1	0.882353	NA	NA	NA	0.901408	NA	0.852	NA	0.859729	0.8	0.808346	0.838384	NA	NA	0.922306	0.845679	0.868852	0.871795	0.827451	0.852273	NA	0.872063	0.829876	NA	0.898618	NA	NA	NA	NA	NA	NA	NA	0.819149	0.79798	NA	0.888325	0.814159	0.819005	0.85124	0.820513	NA
ABCA7	3	1	1	1	NA	NA	NA	NA	NA	NA	NA	NA	NA	NA	NA	NA	0.993631	NA	NA	NA	NA	NA	0.995708	NA	NA	NA	NA	NA	NA	NA	NA	NA	NA	NA	NA	NA	NA	NA	NA	NA	NA	NA	NA	NA	NA	NA	NA	NA	NA
ABCA7	30	0.978448	1	1	0.96063	0.977064	0.983696	1	1	1	0.88	1	0.981366	0.990826	0.9801	0.968421	0.984733	0.991304	0.975709	0.960526	0.988235	0.991304	0.986395	0.994924	0.972414	1	0.979239	0.98533	0.988189	0.981352	0.973485	0.935252	0.972509	0.968153	1	0.974359	0.966942	0.986547	1	NA	0.978947	1	NA	0.960227	0.977612	0.965066	0.974359	0.972973	0.975369
ABCA7	31	1	1	1	NA	NA	NA	NA	NA	NA	NA	NA	NA	NA	NA	NA	NA	NA	0.998592	NA	NA	NA	0.995536	NA	NA	NA	0.998113	NA	NA	NA	0.995798	NA	NA	NA	NA	NA	NA	NA	NA	NA	NA	NA	NA	NA	NA	NA	NA	NA	NA
ABCA7	32	0.996815	1	1	1	0.996835	1	1	1	1	1	1	1	1	1	1	1	1	1	1	1	1	1	1	1	1	1	1	1	1	1	1	0.996226	1	1	1	1	1	1	1	0.992366	1	NA	1	1	1	1	1	1
ABCA7	34	0.818482	0.859155	0.892216	0.740933	0.763333	0.849315	NA	0.81875	NA	NA	0.846154	NA	0.761062	0.783383	0.696429	NA	NA	NA	0.778626	NA	NA	0.801128	NA	NA	NA	NA	NA	0.852778	0.838078	0.65625	0.80117	0.846344	0.85625	NA	NA	NA	0.807829	0.726316	NA	0.833333	NA	NA	NA	NA	NA	0.822368	NA	NA
ABCA7	35	0.97786	0.976562	0.962687	0.992754	0.995935	1	1	0.983425	1	NA	NA	NA	0.990099	0.989967	1	0.979827	NA	0.991786	1	1	0.996904	0.987069	0.984127	1	1	0.983689	0.990033	0.982196	NA	1	1	0.979866	1	1	1	1	0.991228	NA	NA	1	1	NA	1	0.992	0.986547	1	1	NA
ABCA7	36	0.985455	1	0.955414	0.979167	0.960714	NA	0.941176	NA	0.975806	NA	NA	0.969697	0.953704	0.966942	NA	0.974886	NA	0.971667	0.983051	0.973913	0.972152	0.984505	0.966216	0.97723	NA	NA	0.984375	0.971223	0.973254	0.94086	0.952663	0.963203	0.970803	0.956522	0.962963	0.934783	0.962185	0.87931	NA	0.972727	0.984127	NA	0.962441	0.97037	0.981567	0.976378	0.974138	NA
ABCA7	38	1	1	1	NA	NA	NA	NA	NA	NA	NA	NA	0.99705	NA	0.991649	NA	NA	NA	0.998342	NA	NA	0.994751	NA	0.99026	NA	NA	0.997884	0.996997	0.995	0.995798	NA	0.995146	0.993069	0.991736	NA	NA	NA	NA	NA	NA	NA	NA	NA	NA	NA	NA	NA	NA	NA
ABCA7	39	1	1	1	NA	NA	NA	NA	NA	NA	NA	NA	NA	NA	NA	NA	NA	NA	NA	NA	NA	NA	NA	NA	NA	NA	NA	NA	NA	0.998824	NA	NA	NA	NA	NA	NA	NA	NA	NA	NA	NA	NA	NA	NA	NA	NA	NA	NA	NA
ABCA7	4	0.907692	0.945055	0.917647	NA	NA	0.936842	1	1	1	0.952381	NA	NA	1	NA	NA	0.966216	NA	NA	NA	0.945455	NA	NA	0.963964	0.938462	NA	0.977186	NA	NA	0.931973	NA	0.973684	0.934211	1	0.942857	0.97619	NA	NA	NA	NA	0.934783	1	NA	NA	0.958333	0.927273	0.953271	0.95	0.945946
ABCA7	41	0.998185	1	0.99	NA	1	1	1	1	1	1	1	NA	1	NA	NA	NA	1	NA	NA	1	NA	NA	1	1	1	NA	0.998549	1	1	NA	1	NA	1	1	1	1	1	1	NA	NA	1	NA	1	1	NA	1	1	1
ABCA7	42	0.99469	0.996094	0.983444	NA	0.986275	0.979522	NA	NA	0.948718	NA	NA	0.983607	NA	0.986622	0.981343	0.986772	NA	NA	0.991098	NA	NA	0.993711	0.965517	NA	0.985507	0.982143	0.994565	0.970779	NA	0.986486	0.977346	0.992933	NA	NA	NA	0.96124	NA	NA	NA	NA	0.985272	NA	0.991228	0.983539	NA	NA	0.974359	0.993691
ABCA7	42	0.99469	0.996094	0.983444	1	NA	NA	1	1	NA	1	1	NA	0.995305	NA	NA	NA	1	0.995413	NA	1	1	NA	NA	0.996485	NA	NA	NA	NA	0.994915	NA	NA	NA	1	0.998347	1	NA	1	1	NA	1	NA	NA	NA	NA	1	0.995833	NA	NA
ABCA7	43	1	1	1	NA	0.995134	NA	NA	NA	NA	NA	NA	NA	NA	NA	NA	0.993485	NA	NA	NA	NA	0.992982	NA	NA	NA	NA	0.997399	NA	0.996825	0.998239	0.997561	NA	NA	NA	0.997835	NA	NA	NA	NA	NA	NA	0.996604	NA	NA	NA	NA	NA	NA	NA
ABCA7	44	0.972752	0.96988	0.954315	0.989362	NA	0.990698	1	1	1	1	NA	0.993865	0.986928	1	NA	0.987654	1	0.996346	0.978903	0.987952	0.988189	0.990338	0.995074	0.988558	1	0.991266	0.979452	0.973333	0.996146	0.991354	0.977901	1	1	0.99162	0.978022	0.982759	0.977612	0.986111	NA	0.970588	0.994737	NA	0.985915	0.993377	1	0.985075	0.986928	1
ABCA7	45	0.99422	1	1	0.994565	1	1	1	1	1	1	1	1	1	1	0.993976	1	1	0.993252	1	1	1	0.998311	1	1	1	1	1	0.992395	1	1	1	0.99241	1	0.997175	1	1	1	0.985075	1	1	1	NA	1	1	1	1	1	1
ABCA7	46	1	1	1	NA	NA	NA	NA	NA	NA	NA	NA	NA	NA	NA	NA	NA	NA	NA	NA	NA	NA	NA	NA	NA	NA	NA	NA	NA	NA	NA	NA	NA	NA	NA	NA	NA	NA	NA	NA	NA	NA	NA	NA	NA	NA	NA	NA	NA
ABCA7	7	1	1	1	NA	NA	NA	NA	NA	NA	NA	NA	NA	NA	NA	NA	NA	NA	0.995192	NA	NA	NA	NA	NA	NA	NA	NA	NA	NA	NA	NA	NA	NA	NA	NA	NA	NA	NA	NA	NA	NA	NA	NA	NA	NA	NA	NA	NA	NA
ABCA7	9	1	1	1	NA	NA	NA	NA	NA	NA	NA	NA	NA	NA	NA	NA	NA	NA	NA	NA	NA	NA	NA	NA	0.991189	NA	NA	NA	NA	NA	NA	NA	NA	NA	NA	NA	0.990991	NA	NA	NA	NA	NA	NA	NA	NA	NA	NA	NA	NA
ABCB10	10	1	1	1	0.952381	0.936709	NA	NA	NA	NA	NA	NA	NA	NA	NA	NA	0.993311	NA	NA	NA	NA	0.987692	0.981707	NA	0.991525	NA	NA	NA	NA	0.990741	0.987952	NA	NA	0.869565	0.977273	NA	NA	0.92	NA	NA	NA	NA	NA	0.987013	NA	NA	NA	NA	NA
ABCB10	11	1	1	1	0.983333	NA	NA	NA	NA	NA	NA	NA	NA	NA	NA	NA	NA	0.993333	NA	NA	0.996429	0.978056	NA	NA	NA	NA	NA	NA	NA	NA	0.978495	NA	NA	0.857143	NA	0.983696	0.983607	NA	NA	NA	0.96	NA	NA	0.976744	NA	NA	NA	NA	NA
ABCB10	2	1	1	1	NA	NA	NA	NA	NA	NA	NA	NA	NA	NA	NA	NA	0.985149	NA	0.990991	NA	NA	NA	NA	0.989011	NA	NA	NA	NA	NA	NA	NA	NA	NA	NA	NA	0.986395	NA	NA	NA	NA	NA	NA	NA	NA	NA	NA	NA	NA	NA
ABCB10	3	0.966667	1	1	0.964286	1	1	0.956522	1	0.964706	1	NA	1	0.956522	0.991379	1	0.975089	1	0.979866	0.97931	0.987952	0.974093	1	0.959677	0.923077	0.846154	0.942623	0.962025	0.97	0.942029	0.80303	1	1	1	0.931507	1	0.937984	1	1	0.967742	1	NA	NA	0.985915	1	0.986486	0.893617	1	1
ABCB10	4	0.921053	1	0.944444	0.965517	1	1	1	0.973684	1	1	NA	0.986486	1	0.992754	1	0.994083	1	1	0.983871	1	1	1	0.992537	1	1	0.993289	1	1	1	1	1	1	1	1	1	1	1	1	1	1	NA	NA	1	1	0.9875	1	0.983871	1
ABCB10	7	0.966667	1	1	0.986301	1	1	1	1	1	1	NA	1	1	1	1	0.983871	0.972028	1	0.986395	1	0.991266	0.992908	0.979592	1	1	0.990196	1	0.98374	1	1	1	1	1	0.99	1	0.953642	1	1	1	1	NA	NA	0.954545	0.990196	1	1	1	1
ABCB10	9	0.92	0.977273	0.808511	0.973333	0.980198	1	1	1	1	1	NA	0.989362	1	0.987879	1	0.994444	0.989529	0.984615	0.955801	1	0.988166	0.982857	0.967949	1	0.965517	1	0.990991	0.958084	0.966102	0.949495	1	NA	1	0.963303	1	0.987879	1	1	1	0.978723	NA	NA	1	0.987179	0.989474	0.981818	1	1
ABCB6	10	NA	NA	NA	NA	NA	NA	0.969697	NA	NA	NA	NA	NA	NA	NA	NA	NA	NA	NA	NA	0.978723	NA	NA	NA	NA	NA	0.932584	NA	NA	NA	NA	0.882353	NA	NA	NA	NA	NA	NA	NA	NA	NA	NA	NA	NA	NA	NA	NA	NA	NA
ABCB6	14	1	NA	1	NA	NA	NA	NA	NA	NA	NA	NA	NA	NA	NA	NA	NA	NA	NA	NA	NA	NA	0.981132	NA	NA	NA	NA	NA	NA	NA	NA	NA	NA	NA	NA	NA	NA	NA	NA	NA	NA	NA	NA	NA	NA	NA	NA	NA	NA
ABCB6	17	NA	NA	1	NA	NA	NA	NA	NA	NA	NA	NA	NA	NA	NA	NA	NA	NA	NA	NA	NA	NA	0.963636	NA	NA	NA	NA	NA	NA	NA	NA	NA	NA	NA	NA	NA	NA	NA	NA	NA	NA	NA	NA	NA	NA	NA	NA	NA	NA
ABCB6	20	0.933333	NA	NA	NA	1	1	1	1	1	NA	NA	1	1	1	1	1	1	1	1	1	1	0.985294	1	1	NA	1	1	1	1	NA	1	1	NA	1	1	0.9375	NA	NA	1	NA	1	NA	1	NA	1	NA	0.966667	NA
ABCB6	22	1	NA	1	NA	NA	NA	NA	0.978495	NA	NA	NA	NA	NA	NA	NA	NA	NA	NA	NA	NA	NA	NA	NA	NA	NA	NA	NA	0.96875	NA	NA	NA	NA	NA	NA	0.98	0.976471	NA	NA	0.9375	NA	NA	NA	NA	NA	NA	NA	NA	NA
ABCB6	3	0.880952	0.906667	0.810345	0.985915	0.929936	1	1	1	1	1	NA	0.953333	0.987013	0.969697	0.941176	0.895062	0.989011	0.987578	0.963415	1	0.990741	0.982456	0.932692	1	1	0.984848	1	0.971154	0.973684	0.965278	1	1	1	0.986111	1	1	0.965517	0.967213	1	0.926471	1	NA	1	0.98913	0.96	1	0.966216	0.986111
ABCB6	4	1	1	1	NA	NA	NA	NA	NA	NA	NA	NA	NA	NA	NA	NA	NA	NA	NA	NA	NA	NA	NA	NA	NA	NA	NA	NA	NA	NA	NA	NA	NA	NA	NA	NA	NA	NA	NA	NA	NA	NA	NA	NA	NA	NA	NA	NA	NA
ABCB6	5	1	1	1	0.989011	0.977528	0.882353	NA	NA	NA	NA	NA	NA	NA	NA	0.982456	NA	NA	NA	NA	NA	NA	0.978947	NA	NA	NA	0.988166	0.963768	NA	0.993333	0.980132	NA	NA	NA	NA	NA	NA	0.954545	NA	NA	0.986486	NA	NA	0.983051	NA	NA	NA	NA	0.949153
ABCB6	7	NA	NA	NA	NA	NA	NA	0.868421	NA	NA	NA	NA	NA	NA	NA	NA	NA	NA	NA	NA	0.974359	NA	NA	NA	NA	NA	0.972222	NA	NA	NA	NA	NA	NA	NA	NA	NA	NA	NA	NA	NA	NA	NA	NA	NA	NA	NA	NA	NA	NA
ABCB6	8	NA	NA	NA	NA	NA	NA	NA	NA	NA	NA	NA	NA	NA	NA	NA	NA	NA	NA	NA	0.980769	NA	NA	NA	NA	NA	0.985294	NA	NA	NA	NA	NA	NA	NA	NA	NA	NA	NA	NA	NA	NA	NA	NA	NA	NA	NA	NA	NA	NA
ABCB7	11	1	0.98	1	1	1	1	1	1	1	1	NA	1	1	1	1	1	1	1	0.983607	1	1	1	1	1	1	1	1	1	1	1	1	1	1	0.953846	1	1	1	1	1	1	NA	NA	1	1	1	1	1	1
ABCB7	12	1	1	1	NA	0.99	0.928571	NA	NA	NA	NA	NA	0.991304	0.978947	NA	NA	0.965318	0.967213	0.985816	NA	0.980583	NA	0.972973	0.988304	NA	0.956522	0.917431	NA	0.990654	0.962963	0.951923	0.991304	0.942308	NA	0.979592	0.984536	0.989247	NA	NA	NA	0.956522	NA	NA	NA	NA	0.990566	0.958904	0.949367	NA
ABCB7	13	1	1	1	NA	0.990385	NA	NA	NA	NA	NA	NA	NA	NA	NA	NA	NA	NA	NA	NA	NA	NA	NA	0.975309	NA	NA	NA	0.974359	NA	NA	NA	NA	0.982143	NA	0.991453	0.994681	NA	NA	NA	NA	NA	NA	NA	NA	NA	NA	NA	NA	NA
ABCB7	2	0.978723	1	1	1	1	1	1	1	1	1	NA	0.984615	1	1	0.974359	0.969325	1	1	1	1	1	0.985714	1	1	1	1	0.981818	0.988235	1	1	1	1	NA	0.966667	1	0.986667	1	1	0.985915	1	NA	NA	0.97541	1	1	1	0.977444	1
ABCB7	4	1	1	0.928571	1	1	1	1	1	1	1	NA	1	1	1	1	1	1	1	1	1	0.973333	1	1	1	1	1	1	1	1	1	1	1	1	1	1	1	1	1	1	1	NA	NA	1	1	1	1	1	0.945652
ABCB7	5	1	1	1	0.826087	NA	NA	NA	NA	NA	NA	NA	NA	NA	NA	NA	0.983051	NA	NA	NA	NA	NA	NA	NA	NA	NA	NA	NA	0.922078	0.966667	0.972222	NA	0.987342	NA	0.955556	NA	NA	NA	NA	NA	NA	NA	NA	NA	NA	0.955882	NA	NA	NA
ABCB7	7	1	1	1	NA	NA	NA	NA	NA	NA	NA	NA	NA	NA	NA	NA	NA	NA	NA	NA	NA	NA	NA	NA	NA	NA	NA	NA	NA	NA	NA	NA	NA	NA	NA	NA	NA	NA	NA	NA	NA	NA	NA	NA	NA	NA	NA	NA	NA
ABCB7	9	0.97024	0.964286	0.875	0.982456	1	1	1	1	1	NA	NA	0.983871	1	0.984375	NA	0.977273	1	1	0.978022	0.967033	1	1	1	NA	1	1	0.984615	0.974359	NA	0.976471	1	NA	NA	0.969231	0.990991	1	0.973684	1	1	NA	NA	NA	1	NA	1	1	1	1
ABCB8	10	1	1	1	NA	NA	NA	NA	NA	NA	NA	NA	NA	NA	NA	NA	NA	NA	NA	NA	NA	NA	NA	NA	NA	NA	NA	NA	NA	NA	NA	NA	NA	NA	NA	NA	NA	NA	NA	NA	NA	NA	NA	NA	NA	NA	NA	NA	NA
ABCB8	13	0.0384615	0.0625	0.0727273	NA	0.137931	0.173913	0.117647	0.304348	0.0877193	0.142857	NA	NA	0.131579	0.205882	0.097561	NA	0.0925926	NA	NA	0.152866	NA	0.0792683	0.0666667	NA	NA	0.125	0.0882353	0.228916	0.0738255	NA	0.0909091	NA	NA	NA	NA	NA	0.0952381	0.0666667	0.0731707	0.181818	0.0714286	NA	NA	NA	NA	NA	0.0701754	NA
ABCB8	14	0.928571	1	0.890625	0.979592	0.951807	NA	0.986486	NA	1	0.948718	NA	0.9625	1	1	0.962963	0.96	0.946429	0.955556	0.977273	0.973333	NA	0.981818	0.977778	0.968421	0.933333	NA	0.936709	NA	0.963415	0.977528	0.988764	0.933884	NA	NA	0.972477	0.980769	0.953488	NA	0.977273	0.952381	1	NA	1	0.957447	0.985714	1	0.966102	0.960784
ABCB8	17	0.941748	1	1	0.895349	0.938931	1	0.927632	0.989899	0.964602	0.888889	NA	0.881481	0.984375	1	0.925234	0.986301	1	0.928105	0.918182	0.954315	0.95	0.958678	0.993789	0.97351	0.960784	0.94697	0.948148	0.954286	0.953307	0.954545	0.95	0.923858	0.952381	0.977778	0.986301	1	0.965517	0.961039	0.97619	1	0.9375	NA	1	1	0.924242	1	0.9625	1
ABCB8	19	1	1	1	NA	0.978723	NA	NA	NA	NA	NA	NA	NA	NA	0.977011	NA	NA	0.97619	NA	NA	0.990148	NA	0.98913	NA	NA	NA	NA	NA	NA	NA	0.985294	NA	NA	NA	NA	NA	NA	NA	NA	NA	NA	NA	NA	NA	NA	NA	NA	NA	NA
ABCB8	2	0.0188679	0.0985915	0.0816327	0.060241	0.0310559	0	0	0	0	0.0344828	NA	NA	0.0197368	0.0147059	0.00793651	0.0222222	0	0.0375	0.0677966	0.0112994	0.0326087	0.0258065	0.0434783	0	0	0.0632911	0.0675676	0.0224719	0.0757576	0.0625	0.0238095	0.0810811	0.0227273	0.0555556	0.00746269	0.028169	0.045977	0.0222222	0	NA	0.0588235	NA	0.0438596	0	0.026087	0.047619	0.0168067	0.0692308
ABCB8	24	1	1	1	NA	NA	NA	NA	NA	NA	NA	NA	NA	NA	NA	NA	NA	NA	0.965517	NA	NA	NA	0.967742	NA	NA	NA	NA	NA	NA	NA	NA	NA	NA	NA	NA	NA	NA	NA	NA	NA	NA	NA	NA	NA	NA	NA	NA	NA	NA
ABCB8	27	0.84	0.866667	0.88	NA	0.947368	1	NA	NA	1	NA	NA	NA	1	NA	NA	NA	NA	NA	NA	NA	NA	NA	NA	NA	0.9	1	0.944444	NA	0.927711	NA	NA	NA	1	NA	NA	NA	NA	NA	NA	NA	0.95122	NA	1	NA	NA	NA	NA	0.973684
ABCB8	29	1	1	1	NA	NA	NA	NA	NA	NA	NA	NA	NA	NA	NA	NA	NA	NA	NA	NA	NA	NA	NA	NA	0.9	NA	NA	NA	NA	NA	NA	NA	NA	NA	NA	NA	NA	NA	NA	NA	NA	NA	NA	NA	NA	NA	NA	NA	NA
ABCB8	3	0.0188679	0	0.0322581	0.025	0.025	0.025974	NA	NA	0.0520833	0.0666667	NA	0.115789	0.0197368	0.0289855	0.0458015	0.032967	NA	NA	0.140625	NA	0.11	0.0382166	0.0833333	0.0425532	0.0416667	0.0263158	0.0547945	0.138614	0.0393701	0.0506329	0.0465116	0.0285714	NA	0.0340909	NA	0.028169	NA	0.0434783	NA	0.0606061	NA	NA	0.0438596	0.020202	0.0344828	0.0588235	0.0330579	0.0472441
ABCB8	30	1	NA	1	NA	NA	NA	NA	NA	NA	NA	NA	NA	NA	NA	NA	NA	NA	NA	NA	NA	NA	NA	NA	NA	NA	NA	NA	NA	NA	NA	NA	NA	NA	NA	NA	NA	NA	NA	NA	NA	NA	NA	NA	NA	NA	NA	NA	NA
ABCB8	5	1	0.960784	0.957746	0.985507	0.971631	1	1	0.984615	0.9625	NA	NA	NA	0.99115	0.969697	0.989899	0.989247	0.971831	NA	NA	0.975248	0.990196	NA	0.973684	NA	1	NA	NA	NA	0.977941	NA	1	0.974359	1	0.963855	0.964286	0.981818	1	NA	NA	1	1	NA	NA	NA	0.96875	1	0.963415	1
ABCB8	6	1	1	1	NA	NA	NA	NA	NA	NA	NA	NA	NA	NA	NA	NA	NA	NA	NA	NA	NA	NA	NA	NA	NA	NA	0.987342	NA	NA	0.992424	NA	0.986486	NA	NA	NA	0.989474	NA	NA	NA	NA	NA	NA	NA	NA	NA	NA	0.973684	NA	NA
ABCC1	10	0.986301	1	1	1	0.98374	1	1	1	0.996124	0.942857	NA	1	1	1	0.940299	0.987915	0.986486	0.981865	0.994318	0.985981	0.972222	1	1	0.974359	0.956044	0.992593	0.987879	0.988095	0.969388	1	0.971014	1	1	0.990291	1	1	1	0.986486	0.95082	1	1	NA	1	0.977528	1	1	1	1
ABCC1	11	1	1	1	NA	NA	NA	NA	NA	NA	NA	NA	NA	NA	NA	NA	NA	NA	0.994819	NA	NA	NA	NA	NA	NA	NA	NA	NA	NA	NA	0.990148	NA	NA	NA	NA	NA	NA	NA	NA	NA	NA	NA	NA	NA	NA	NA	NA	NA	NA
ABCC1	12	1	1	1	NA	NA	NA	NA	NA	NA	NA	NA	NA	NA	NA	NA	NA	NA	NA	NA	NA	NA	0.980769	0.997455	NA	NA	NA	NA	0.994318	NA	0.995215	0.989583	NA	NA	0.993548	0.997455	NA	0.980198	NA	NA	NA	NA	NA	NA	NA	NA	NA	NA	NA
ABCC1	13	0.952941	0.869048	0.957447	NA	NA	NA	0.924138	0.925	NA	0.944444	NA	NA	0.929577	0.94709	NA	0.95122	0.933333	NA	0.948837	0.935361	0.94709	0.92126	NA	NA	NA	NA	NA	0.942584	NA	NA	0.869159	NA	NA	0.901235	0.932817	NA	0.946809	0.857143	0.932584	0.944444	NA	NA	0.916667	0.9375	NA	NA	NA	NA
ABCC1	14	1	0.988506	0.974359	1	NA	1	NA	1	0.993197	1	1	1	1	1	1	0.997319	0.994286	NA	1	NA	NA	NA	0.995238	0.990431	NA	NA	0.99061	NA	NA	0.995556	1	1	1	0.992806	1	NA	1	0.989583	1	1	NA	NA	NA	1	NA	1	NA	NA
ABCC1	15	1	1	1	NA	NA	NA	NA	NA	NA	NA	NA	NA	NA	NA	NA	NA	NA	NA	NA	NA	NA	NA	NA	NA	NA	NA	NA	NA	NA	NA	NA	NA	NA	NA	NA	NA	NA	NA	NA	NA	NA	NA	NA	NA	NA	NA	NA	NA
ABCC1	16	0.940299	0.930233	1	1	0.985816	NA	0.969072	1	0.982533	1	NA	0.945946	1	0.977273	1	0.946058	0.989247	0.959596	0.977099	0.994152	0.992	0.946667	0.972881	1	NA	0.941176	0.993377	0.944444	0.986842	1	NA	1	0.941176	0.972477	0.991429	0.973451	0.959184	0.960526	1	NA	1	NA	1	0.986111	0.979021	0.985185	0.994152	0.957265
ABCC1	17	0.903909	0.860814	0.942128	NA	0.949164	1	0.960227	1	0.891213	0.913043	NA	0.968085	0.932432	0.9	0.945946	NA	0.994505	0.941291	0.961832	0.910112	0.980769	0.895349	0.964912	0.953253	0.903846	0.934091	0.963235	0.947826	0.911765	0.915999	0.932746	0.94231	0.8875	NA	0.952557	0.943287	0.940594	0.946394	1	1	NA	NA	0.944444	0.963636	1	NA	0.944384	0.958159
ABCC1	18	0.963665	0.979593	0.980165	0.947368	NA	NA	0.962963	0.952381	0.965303	0.966667	NA	0.958333	0.925926	NA	0.965351	0.921466	0.944882	NA	0.978947	0.958225	0.985612	0.949153	0.972222	NA	0.948718	0.984375	0.940559	NA	0.965024	NA	0.962038	NA	0.86867	0.959494	0.970326	NA	0.9	0.970149	NA	0.883415	0.8	NA	0.962904	0.97479	0.962963	0.932432	NA	NA
ABCC1	18	0.955662	0.975854	0.971717	1	0.981002	1	1	1	NA	1	NA	1	1	0.977434	NA	0.989091	1	0.989464	0.963303	NA	0.986486	0.989899	0.98	0.994737	1	0.987013	NA	0.976504	NA	0.977495	NA	0.986667	NA	NA	0.972678	0.985566	1	0.975	1	NA	1	NA	NA	0.971014	1	0.991304	0.983146	1
ABCC1	2	1	1	1	NA	NA	NA	NA	NA	NA	NA	NA	NA	0.955556	NA	NA	NA	NA	NA	NA	NA	NA	NA	NA	NA	NA	NA	NA	NA	NA	NA	NA	NA	NA	NA	NA	NA	NA	NA	NA	NA	NA	NA	NA	NA	NA	NA	NA	NA
ABCC1	20	0.0196078	0	0.0196078	0	0	NA	NA	0	0.0166113	0	0	NA	0.0163934	0.0112994	0.0149254	0.0143885	0	0.00746269	0	0	0	0	0.00859599	NA	0.0144928	NA	0.00641026	0.00606061	0	0.00961538	0	0	0	0	0.00606061	0	0.00970874	NA	0.0136986	0	0	NA	NA	NA	NA	NA	0	0
ABCC1	22	1	1	1	NA	NA	NA	NA	NA	NA	NA	NA	NA	NA	NA	NA	NA	NA	0.998182	NA	NA	NA	NA	NA	NA	0.987654	NA	NA	NA	NA	0.993007	NA	NA	NA	0.995392	NA	NA	NA	NA	NA	NA	NA	NA	NA	NA	NA	NA	NA	NA
ABCC1	24	1	1	1	0.988764	0.989418	NA	NA	NA	NA	NA	NA	0.976077	NA	0.981707	NA	0.997085	0.970238	0.989451	NA	0.992537	0.969072	NA	0.991507	0.991736	NA	0.971751	0.995495	0.99005	NA	0.968127	0.986842	0.992157	0.967213	NA	0.996429	NA	NA	NA	NA	NA	NA	NA	NA	NA	0.983516	0.983333	0.96861	NA
ABCC1	25	0.986301	0.986667	0.94	1	NA	1	0.993333	1	1	1	1	1	1	1	1	0.986755	1	NA	0.995025	0.991597	1	1	0.995215	1	1	0.988304	1	0.994186	0.988327	0.991525	1	1	1	1	0.988258	1	1	1	1	NA	1	NA	1	1	1	1	1	1
ABCC1	26	0.967742	0.829268	0.764706	0.888889	0.906433	1	0.993865	0.958763	0.990253	0.965517	NA	0.857143	0.98913	0.924051	1	0.86376	0.959184	0.918719	0.920705	0.970711	0.967914	1	0.923077	0.938865	0.925926	0.961326	0.951111	0.923077	0.918699	0.925781	0.975	0.975904	0.954545	0.87027	0.981781	0.968	0.872549	0.909722	0.979381	0.890411	1	NA	1	0.948387	0.923077	0.924242	0.97619	1
ABCC1	27	1	1	1	NA	NA	NA	NA	NA	NA	NA	NA	NA	NA	NA	NA	NA	NA	NA	NA	0.996269	NA	NA	NA	NA	NA	NA	NA	NA	NA	NA	NA	NA	NA	NA	NA	NA	NA	NA	NA	NA	NA	NA	NA	NA	NA	NA	NA	NA
ABCC1	28	1	1	1	NA	NA	NA	NA	NA	NA	NA	NA	NA	NA	NA	NA	NA	NA	NA	NA	NA	NA	NA	NA	NA	0.989011	NA	NA	NA	0.994302	NA	NA	NA	NA	NA	0.998384	NA	NA	NA	NA	NA	NA	NA	NA	NA	NA	NA	NA	NA
ABCC1	29	1	1	1	NA	NA	NA	NA	NA	NA	NA	NA	0.99322	NA	NA	NA	0.995643	NA	NA	NA	NA	NA	NA	NA	NA	NA	NA	NA	NA	NA	NA	NA	NA	NA	NA	NA	NA	NA	NA	NA	NA	NA	NA	NA	NA	NA	0.994118	NA	NA
ABCC1	3	1	1	1	NA	0.975	NA	NA	NA	NA	0.96	NA	NA	NA	0.994012	0.916667	0.99435	0.952703	0.989583	NA	NA	0.993333	NA	0.989276	NA	NA	0.977778	NA	NA	NA	0.994565	NA	0.965909	NA	NA	0.992	0.986486	NA	NA	0.982456	0.977778	NA	NA	NA	NA	NA	0.980198	0.986207	NA
ABCC1	31	0.9625	0.982906	0.898551	1	1	1	NA	1	0.987109	1	1	0.99095	0.97973	0.993789	1	0.983516	0.975155	0.993072	0.99177	NA	NA	0.976744	0.98481	1	0.975309	0.994595	0.990826	0.991453	0.989865	0.984663	0.986014	0.995192	1	0.983471	0.975655	0.982759	0.984	1	0.981651	0.987654	0.972222	NA	1	0.969325	1	0.984127	0.975709	0.990654
ABCC1	4	0.981818	0.977778	0.97561	0.984127	0.989899	NA	0.990654	1	0.980676	NA	NA	NA	1	0.994565	NA	0.990909	NA	0.984	0.994924	0.991416	1	0.989011	NA	0.992308	1	1	NA	1	0.993103	0.983607	1	NA	NA	0.981132	0.981884	NA	NA	NA	NA	1	NA	NA	NA	0.980583	NA	NA	NA	0.982456
ABCC1	5	0.888889	0.966292	0.979592	0.857143	0.900901	NA	NA	NA	0.902439	0.862069	NA	NA	NA	0.965909	0.8125	0.925714	NA	0.939086	0.893519	0.96063	0.836364	0.84	0.904177	NA	0.901235	0.928571	0.921212	0.955801	0.919355	0.940594	0.955224	0.945946	0.944954	0.865546	0.940767	0.924731	0.893333	0.879518	0.783784	0.958333	NA	NA	0.947826	0.932039	0.942446	0.921053	NA	NA
ABCC1	6	1	0.987342	1	1	1	1	1	1	1	0.931034	NA	1	1	0.977778	1	0.996324	0.985	1	0.995146	0.995614	1	1	0.994065	0.986301	1	1	0.993421	0.976331	1	1	1	1	1	1	0.987342	0.985075	1	1	0.983051	0.978261	1	NA	1	1	1	0.989899	1	1
ABCC1	7	1	1	1	NA	NA	NA	NA	NA	NA	NA	NA	NA	NA	NA	NA	NA	NA	NA	NA	NA	NA	NA	NA	NA	NA	0.985401	NA	NA	NA	NA	NA	NA	NA	NA	NA	NA	NA	NA	NA	NA	NA	NA	NA	NA	NA	NA	NA	NA
ABCC1	8	1	0.987342	1	1	0.992537	1	0.984	1	0.985612	1	1	1	1	1	1	1	0.973684	1	0.994083	0.995475	1	1	1	1	1	1	1	1	1	1	1	1	1	1	1	1	1	1	1	1	1	NA	1	1	0.987952	1	0.994709	1
ABCC1	9	1	1	1	NA	0.992701	NA	NA	NA	NA	NA	NA	NA	NA	NA	NA	NA	NA	NA	NA	NA	NA	NA	NA	NA	NA	NA	NA	NA	NA	NA	NA	NA	NA	NA	NA	NA	NA	NA	NA	NA	NA	NA	NA	NA	NA	NA	NA	NA
ABCC10	10	0.916667	0.933333	0.918367	0.961538	0.945946	1	1	1	0.972222	0.964286	NA	0.944056	1	0.943396	0.984848	NA	NA	NA	1	0.958333	0.987952	0.981308	0.941176	0.991379	1	0.963636	0.92437	NA	0.993789	0.943182	0.940299	0.945578	NA	0.934211	1	NA	0.967742	1	0.923077	0.958333	NA	NA	1	1	0.989247	0.933333	0.966216	0.951807
ABCC10	12	0.985507	1	0.986111	NA	NA	NA	1	1	1	1	NA	NA	1	NA	NA	0.994152	1	1	1	1	NA	1	1	1	1	0.99115	1	NA	0.996	1	1	1	1	0.990909	1	1	NA	1	1	NA	1	NA	1	1	1	1	1	NA
ABCC10	14	1	0.952381	0.978723	1	NA	1	1	1	1	1	NA	NA	1	1	1	1	1	0.995798	1	0.982143	1	0.99359	0.988095	0.989247	1	1	1	0.980952	0.991561	1	NA	1	1	NA	1	1	NA	1	1	1	1	NA	1	1	1	NA	1	1
ABCC10	16	0.842105	0.807018	0.846154	NA	0.852632	NA	1	1	1	0.933333	NA	0.932203	1	0.969466	0.885057	0.867089	0.983871	0.955752	0.888158	0.949495	0.962617	0.903846	0.965812	0.938202	1	0.986667	0.956989	NA	0.94306	0.934307	0.981481	1	0.943662	0.951456	1	0.99115	NA	0.890244	1	NA	1	NA	0.908163	1	0.956989	0.982143	0.989848	1
ABCC10	17	0.984848	1	0.979592	NA	1	1	1	1	1	NA	NA	1	1	1	1	1	NA	1	0.992701	0.99	0.990566	0.988024	0.990991	NA	1	0.990909	1	1	1	1	1	1	1	1	1	1	0.987342	NA	1	1	1	NA	1	NA	1	1	0.987179	1
ABCC10	18	1	1	1	NA	NA	NA	NA	NA	NA	NA	NA	NA	NA	NA	NA	NA	NA	NA	NA	NA	NA	NA	NA	NA	NA	NA	NA	NA	NA	NA	NA	NA	NA	NA	0.982143	NA	NA	NA	NA	NA	NA	NA	NA	NA	NA	NA	NA	NA
ABCC10	19	0.973684	0.96	0.934426	0.983333	0.970588	0.963636	1	1	0.987342	1	NA	0.991416	0.987805	NA	0.988764	0.983146	0.985915	0.982332	0.987097	0.983471	NA	0.980583	0.996785	0.995763	1	1	0.985577	0.985185	0.977848	0.971014	0.982759	1	NA	0.992806	1	1	NA	0.977273	1	0.978723	1	NA	0.990099	1	0.972727	1	1	0.988764
ABCC10	2	0.71875	0.875	1	0.961538	0.939394	1	NA	NA	NA	NA	NA	0.966667	1	1	1	0.909091	NA	0.964286	0.964286	0.88	0.894737	0.896552	1	1	NA	0.96875	0.958333	NA	0.878049	1	0.925926	1	1	1	NA	0.896552	1	1	NA	NA	NA	NA	1	0.92	0.938776	0.965517	0.938144	0.967742
ABCC10	20	1	0.98	0.985507	1	1	1	1	1	1	NA	NA	1	1	0.986577	NA	1	1	NA	NA	1	1	0.992509	0.99162	0.996516	1	0.997067	0.992188	NA	0.987531	0.987179	1	1	1	1	1	1	1	1	1	1	1	NA	NA	1	1	1	NA	0.99
ABCC10	3	1	1	1	NA	NA	NA	NA	NA	NA	NA	NA	NA	NA	NA	NA	NA	NA	NA	NA	NA	NA	NA	NA	NA	NA	NA	NA	NA	NA	NA	NA	NA	NA	NA	NA	NA	NA	NA	NA	NA	NA	NA	NA	NA	NA	NA	NA	NA
ABCC10	4	1	1	1	NA	NA	NA	NA	NA	NA	NA	NA	NA	NA	NA	0.984375	NA	NA	NA	NA	NA	NA	NA	NA	NA	NA	NA	NA	0.975904	NA	NA	NA	NA	NA	0.979167	NA	NA	NA	NA	NA	NA	NA	NA	NA	NA	NA	NA	NA	NA
ABCC10	5	1	0.977778	1	0.976744	0.987013	1	1	1	1	1	NA	0.994286	1	1	0.983333	0.98913	1	0.995816	1	1	1	1	1	1	0.921053	1	0.973262	1	0.995392	0.965217	1	1	1	1	0.983871	1	0.957447	1	1	1	NA	NA	0.987654	1	0.969697	1	1	1
ABCC10	8	1	1	1	NA	NA	NA	NA	NA	NA	NA	NA	NA	NA	NA	NA	NA	NA	NA	NA	NA	NA	NA	NA	NA	NA	NA	NA	NA	NA	NA	NA	NA	NA	NA	NA	NA	NA	NA	NA	NA	NA	NA	NA	NA	NA	NA	0.995305	NA
ABCC10	9	1	1	1	NA	NA	NA	NA	NA	NA	NA	NA	NA	NA	NA	0.988889	NA	NA	NA	NA	NA	NA	NA	NA	NA	NA	NA	NA	NA	NA	NA	0.987654	0.969849	NA	0.978495	NA	NA	NA	NA	NA	0.916667	NA	NA	NA	NA	NA	NA	0.994048	NA
ABCC2	26	NA	NA	NA	NA	NA	NA	NA	NA	NA	NA	NA	NA	NA	NA	NA	NA	NA	NA	NA	1	NA	NA	NA	NA	NA	NA	NA	NA	NA	NA	NA	NA	NA	NA	NA	NA	NA	NA	NA	NA	NA	NA	NA	NA	NA	NA	NA	NA
ABCC2	31	NA	NA	NA	NA	NA	NA	NA	NA	NA	NA	NA	NA	NA	NA	NA	NA	NA	NA	NA	NA	NA	NA	NA	NA	NA	NA	NA	0.964286	NA	NA	NA	NA	NA	NA	NA	NA	NA	NA	NA	NA	NA	NA	NA	NA	NA	NA	NA	NA
ABCC3	13	NA	NA	NA	NA	0.974684	NA	NA	NA	NA	NA	NA	NA	NA	NA	NA	NA	NA	NA	NA	NA	NA	NA	NA	NA	NA	NA	NA	0.989474	NA	NA	NA	NA	NA	NA	NA	NA	NA	NA	NA	NA	NA	NA	NA	NA	NA	NA	NA	NA
ABCC3	15	NA	NA	NA	NA	NA	NA	NA	NA	NA	NA	NA	NA	NA	NA	NA	NA	NA	NA	NA	NA	NA	NA	NA	NA	NA	NA	NA	NA	NA	NA	NA	NA	NA	NA	NA	NA	NA	NA	NA	NA	NA	NA	NA	NA	NA	NA	NA	NA
ABCC3	18	NA	NA	NA	NA	NA	NA	NA	NA	NA	NA	NA	NA	NA	NA	NA	NA	NA	NA	NA	NA	NA	NA	NA	NA	NA	NA	NA	NA	NA	NA	NA	NA	NA	NA	NA	NA	NA	NA	NA	NA	NA	NA	NA	NA	NA	NA	NA	NA
ABCC3	28	NA	NA	NA	0.987879	NA	NA	NA	NA	NA	NA	NA	NA	NA	NA	NA	NA	NA	NA	NA	NA	NA	NA	NA	NA	NA	NA	NA	NA	NA	NA	NA	NA	NA	NA	NA	NA	NA	NA	NA	NA	NA	NA	NA	NA	NA	NA	NA	NA
ABCC3	5	NA	NA	NA	NA	NA	NA	NA	NA	NA	NA	NA	NA	NA	NA	NA	NA	NA	NA	NA	NA	NA	NA	NA	NA	NA	NA	NA	NA	NA	NA	NA	NA	NA	NA	NA	NA	NA	NA	NA	NA	NA	NA	NA	NA	NA	NA	NA	NA
ABCC4	11	NA	NA	NA	NA	NA	NA	NA	NA	NA	NA	NA	NA	NA	NA	NA	NA	NA	NA	NA	NA	NA	NA	NA	NA	NA	NA	NA	0.987805	NA	NA	NA	NA	NA	NA	NA	NA	NA	NA	NA	NA	NA	NA	NA	NA	NA	NA	NA	NA
ABCC4	12	NA	NA	NA	NA	NA	NA	NA	NA	NA	NA	NA	NA	NA	NA	NA	NA	0.972222	NA	NA	NA	NA	NA	0.958333	NA	NA	NA	NA	0.951613	NA	NA	NA	NA	NA	NA	NA	NA	NA	NA	NA	NA	NA	NA	NA	NA	NA	NA	NA	NA
ABCC4	16	NA	NA	NA	NA	NA	NA	NA	NA	NA	NA	NA	NA	NA	NA	NA	NA	NA	NA	NA	0.977778	NA	NA	0.974026	NA	NA	NA	NA	NA	NA	NA	NA	NA	NA	NA	NA	NA	NA	NA	NA	NA	NA	NA	NA	0.96	NA	NA	NA	NA
ABCC4	18	1	NA	NA	NA	NA	NA	NA	NA	NA	NA	NA	0.956522	NA	0.961538	NA	NA	NA	NA	NA	NA	NA	NA	NA	NA	NA	NA	0.974359	NA	NA	NA	NA	NA	NA	NA	0.928571	NA	NA	NA	NA	NA	NA	NA	0.967742	NA	NA	NA	NA	NA
ABCC4	20	NA	NA	NA	NA	NA	NA	NA	NA	NA	NA	NA	NA	NA	NA	NA	NA	NA	NA	NA	0.981481	NA	0.875	NA	0.97619	NA	NA	NA	NA	NA	NA	NA	NA	NA	NA	0.903226	NA	NA	NA	NA	NA	NA	NA	NA	0.942857	NA	NA	NA	NA
ABCC4	29	NA	1	NA	NA	NA	NA	NA	NA	NA	NA	NA	NA	NA	NA	NA	NA	NA	NA	NA	NA	NA	0.939394	NA	NA	NA	NA	NA	NA	NA	NA	NA	NA	NA	NA	0.933333	NA	NA	NA	NA	NA	NA	NA	NA	NA	NA	NA	NA	NA
ABCC4	3	0	0.0909091	NA	NA	NA	NA	NA	NA	NA	NA	NA	NA	NA	NA	NA	NA	0.234043	NA	NA	0.0689655	NA	NA	NA	NA	NA	NA	NA	NA	NA	NA	NA	NA	NA	NA	NA	NA	NA	NA	NA	NA	NA	NA	0.0555556	NA	NA	NA	NA	NA
ABCC4	30	NA	1	NA	NA	NA	NA	NA	NA	NA	NA	NA	NA	NA	NA	NA	NA	NA	NA	NA	NA	NA	NA	NA	NA	NA	NA	NA	NA	NA	NA	NA	NA	NA	NA	NA	NA	NA	NA	NA	NA	NA	NA	NA	NA	NA	NA	NA	NA
ABCC4	33	NA	NA	1	NA	0.954545	NA	NA	NA	NA	NA	NA	NA	NA	NA	NA	NA	NA	NA	NA	0.96875	NA	NA	NA	NA	NA	NA	NA	NA	NA	NA	NA	NA	NA	NA	NA	0.933333	NA	NA	NA	NA	NA	NA	NA	NA	NA	NA	NA	NA
ABCC4	5	NA	NA	NA	NA	NA	NA	NA	NA	NA	NA	NA	NA	NA	NA	NA	NA	NA	NA	NA	NA	NA	NA	0.97561	NA	NA	NA	NA	NA	NA	NA	NA	NA	NA	NA	NA	NA	NA	NA	NA	NA	NA	NA	NA	NA	NA	NA	NA	NA
ABCC4	6	1	NA	NA	NA	NA	NA	NA	NA	NA	NA	NA	NA	NA	NA	NA	NA	NA	NA	NA	0.969697	NA	NA	NA	NA	NA	NA	NA	NA	NA	NA	NA	NA	NA	NA	NA	NA	NA	NA	NA	NA	NA	NA	NA	NA	NA	NA	NA	NA
ABCC4	7	NA	NA	NA	NA	NA	NA	NA	NA	NA	NA	NA	NA	NA	NA	NA	NA	NA	0.964286	NA	NA	NA	NA	NA	NA	NA	NA	NA	NA	NA	NA	NA	NA	NA	NA	NA	NA	NA	NA	NA	NA	NA	NA	NA	NA	NA	NA	NA	NA
ABCC4	9	NA	NA	NA	NA	NA	NA	NA	NA	NA	NA	NA	NA	NA	NA	NA	NA	NA	NA	NA	NA	NA	NA	NA	NA	NA	NA	NA	NA	NA	NA	NA	NA	NA	NA	NA	NA	NA	NA	NA	NA	NA	NA	0.962963	NA	NA	NA	NA	NA
ABCC5	11	NA	NA	1	NA	NA	NA	NA	NA	NA	NA	NA	0.95	NA	NA	NA	NA	NA	NA	NA	NA	NA	NA	NA	NA	NA	NA	NA	NA	NA	NA	NA	NA	NA	NA	NA	NA	NA	NA	NA	NA	NA	NA	NA	NA	NA	NA	NA	NA
ABCC5	17	1	1	1	NA	NA	NA	NA	NA	NA	NA	NA	NA	NA	NA	NA	NA	NA	NA	NA	NA	NA	NA	NA	NA	NA	NA	NA	NA	NA	NA	NA	NA	NA	0.992188	NA	NA	NA	NA	NA	NA	NA	NA	NA	NA	NA	NA	NA	NA
ABCC5	19	NA	NA	1	0.72	0.808511	0.954545	1	1	1	1	NA	0.908257	0.909091	0.809524	0.690476	0.923077	1	0.894737	0.942029	0.929577	0.897436	0.974359	1	0.948718	0.952381	0.935897	0.888889	0.861111	0.903226	0.789474	1	1	1	0.918919	1	1	0.617647	0.857143	1	0.769231	1	NA	0.914894	0.923077	0.906977	0.928571	1	1
ABCC5	21	1	1	1	NA	0.982143	NA	NA	NA	NA	NA	NA	NA	NA	NA	NA	NA	NA	NA	NA	NA	NA	NA	NA	NA	NA	NA	NA	NA	NA	NA	NA	NA	NA	NA	NA	NA	NA	NA	NA	NA	NA	NA	0.933333	NA	NA	NA	NA	NA
ABCC5	24	1	1	1	NA	NA	NA	NA	NA	NA	NA	NA	NA	NA	NA	NA	NA	NA	NA	NA	NA	NA	NA	NA	NA	NA	NA	0.967742	0.974359	0.963636	NA	NA	NA	NA	NA	NA	NA	NA	NA	NA	NA	NA	NA	NA	NA	NA	NA	NA	NA
ABCC5	26	0.9375	0.9	0.958333	0.95	0.98	1	NA	NA	1	0.947368	NA	0.954128	1	0.954545	0.94	1	1	0.942029	1	0.9875	0.962025	0.957447	0.948718	1	1	0.979021	0.954545	1	0.964286	1	NA	1	1	0.974359	0.981132	0.955556	NA	0.981132	NA	1	1	NA	1	NA	0.95	0.945946	0.973684	1
ABCC5	27	1	1	1	NA	NA	NA	NA	NA	NA	NA	NA	NA	NA	NA	NA	NA	NA	NA	NA	NA	NA	NA	NA	NA	NA	NA	NA	0.977273	NA	NA	NA	NA	NA	NA	NA	NA	NA	NA	NA	NA	NA	NA	NA	NA	NA	NA	NA	NA
ABCC5	29	1	1	1	NA	NA	NA	NA	NA	NA	NA	NA	NA	NA	0.962264	NA	NA	NA	0.98	NA	NA	NA	NA	NA	NA	NA	NA	NA	NA	NA	NA	NA	NA	NA	0.973451	NA	NA	NA	NA	NA	NA	NA	NA	NA	NA	NA	NA	NA	NA
ABCC5	30	1	1	1	NA	NA	NA	NA	NA	NA	NA	NA	NA	NA	NA	NA	NA	NA	NA	NA	NA	NA	NA	0.989362	NA	NA	NA	NA	0.965517	0.974026	NA	NA	NA	NA	NA	NA	NA	NA	NA	NA	NA	NA	NA	NA	NA	NA	NA	NA	0.916667
ABCC5	31	1	1	1	0.961538	0.980392	NA	NA	NA	NA	NA	NA	NA	NA	NA	NA	NA	0.945946	NA	NA	NA	NA	NA	0.989011	NA	NA	NA	NA	NA	0.974026	NA	0.976744	NA	NA	0.984496	0.962963	NA	NA	NA	NA	NA	0.971429	NA	0.982456	NA	NA	NA	NA	0.888889
ABCC5	32	1	NA	0.964286	1	1	1	1	1	1	1	NA	1	1	1	0.982456	1	NA	1	1	1	0.988095	1	1	1	1	0.993902	1	1	1	1	1	1	1	1	NA	1	1	1	NA	1	1	NA	1	1	1	NA	1	1
ABCC5	33	1	1	1	NA	NA	NA	NA	NA	NA	NA	NA	NA	NA	NA	NA	NA	NA	NA	NA	NA	NA	NA	NA	NA	NA	NA	0.967742	NA	NA	NA	NA	NA	NA	NA	NA	NA	NA	NA	NA	NA	NA	NA	NA	NA	NA	NA	NA	NA
ABCC5	8	NA	NA	NA	NA	NA	NA	NA	NA	NA	NA	NA	NA	NA	NA	NA	NA	NA	0.745098	NA	0.84127	NA	NA	NA	NA	NA	NA	NA	NA	NA	NA	NA	NA	NA	NA	NA	NA	NA	NA	NA	NA	NA	NA	NA	NA	NA	NA	NA	NA
ABCD1	2	1	1	1	NA	NA	NA	NA	NA	NA	NA	NA	NA	NA	NA	NA	NA	NA	NA	NA	NA	NA	NA	NA	NA	NA	NA	NA	NA	NA	NA	0.923077	NA	NA	NA	NA	NA	NA	NA	NA	NA	NA	NA	NA	0.986486	0.985714	NA	NA	NA
ABCD1	5	0.238095	0.26087	0.153846	0.0571429	0.0714286	0.0188679	0.0384615	0.115385	0.0952381	NA	NA	0.151515	0	0.0606061	0.0625	0.111111	0.0344828	0.0232558	0.0526316	0.176471	0	0	0	0.121212	NA	0.0671642	0.2	0.0909091	0.217391	0.133333	0.0555556	0.137255	NA	0.0810811	0.0387597	0.0625	0.0714286	0.0612245	NA	0.0666667	0.235294	NA	0.0718232	0.0940171	0.0515464	0.0810811	0.0606061	0.2
ABCD1	8	1	1	1	NA	0.988095	NA	NA	NA	NA	NA	NA	NA	NA	NA	NA	0.969697	NA	NA	NA	NA	NA	NA	NA	NA	NA	NA	0.97619	NA	NA	NA	NA	NA	NA	0.941176	NA	NA	NA	NA	NA	NA	NA	NA	NA	NA	NA	NA	0.981481	NA
ABCD2	2	1	0.933333	1	1	0.977778	1	1	1	1	0.866667	NA	0.926316	1	1	0.8	0.963636	1	0.972973	0.928571	0.818182	1	0.97561	0.979592	0.9625	NA	1	0.96875	1	1	1	1	0.983871	1	0.902778	1	0.940299	0.901639	1	NA	1	NA	NA	1	1	1	1	1	1
ABCD2	3	0.875	0.954545	0.95	NA	0.840909	0.933333	NA	NA	NA	0.923077	NA	0.947917	NA	NA	NA	NA	0.888889	0.901961	NA	NA	0.9	0.945355	0.900709	0.905882	NA	0.942857	0.890244	0.893617	0.894737	0.921875	NA	0.949367	NA	0.84375	0.857143	0.876923	NA	NA	NA	NA	NA	NA	0.863636	NA	0.924528	0.842105	NA	NA
ABCD2	7	1	0.888889	0.684211	1	NA	NA	1	1	0.95122	1	NA	1	1	NA	0.928571	0.9375	0.975	0.940171	1	1	1	0.992537	0.934426	0.962963	NA	1	0.986486	0.918919	1	0.967213	0.90625	1	1	0.910714	1	1	0.906977	1	NA	1	NA	NA	0.933333	0.9375	0.93617	NA	0.962963	1
ABCD2	8	1	1	1	NA	NA	NA	NA	NA	NA	NA	NA	NA	0.956522	NA	NA	NA	NA	NA	NA	NA	NA	0.991453	NA	NA	NA	0.984375	NA	NA	NA	NA	NA	NA	NA	NA	NA	NA	NA	NA	NA	NA	NA	NA	NA	NA	NA	NA	NA	NA
ABCD2	9	0.923077	1	0.866667	NA	NA	NA	NA	NA	NA	0.842105	NA	0.893617	NA	NA	NA	NA	NA	0.913978	0.921053	NA	NA	NA	0.913043	0.880597	NA	NA	0.87931	0.921053	0.921053	0.861111	NA	0.868852	NA	0.833333	NA	NA	0.84	0.84	NA	NA	NA	NA	0.894737	NA	0.8125	0.65	NA	0.909091
ABCD2	9	0.923077	1	0.866667	1	0.935484	1	0.984496	0.931034	0.935714	NA	NA	NA	1	NA	NA	1	1	NA	NA	1	0.953125	0.9375	NA	NA	NA	0.952381	NA	NA	NA	NA	1	NA	NA	NA	1	0.963636	NA	NA	NA	NA	1	NA	NA	1	NA	NA	0.97561	NA
ABCD3	2	0	0	0.0454545	0.0909091	0.0263158	NA	NA	0.0769231	0.0285714	NA	NA	0.027027	0.0222222	0.121212	0.0555556	0.0609756	0.030303	0.166667	0.0169492	NA	NA	0.113208	0.0350877	0.107143	0.0909091	0.129032	0.16	0.0655738	0.0243902	NA	NA	NA	NA	0.142857	NA	NA	0.0285714	0.0384615	NA	0.0769231	NA	NA	0.0363636	NA	NA	NA	NA	NA
ABCD3	23	0.555556	1	0.807692	0.95	0.955224	1	1	1	1	1	NA	1	1	1	1	0.980583	1	0.944444	0.885246	1	1	0.981982	1	1	1	1	1	0.938272	0.945205	0.957746	1	0.896552	1	0.95	1	1	1	1	1	0.9375	NA	NA	1	1	0.981818	1	1	1
ABCD3	24	1	NA	1	NA	NA	NA	NA	NA	NA	NA	NA	0.983333	0.981481	NA	NA	NA	NA	NA	NA	NA	NA	NA	NA	NA	NA	NA	NA	NA	NA	NA	NA	NA	NA	NA	NA	NA	NA	NA	NA	NA	NA	NA	NA	NA	NA	NA	NA	NA
ABCD3	3	1	1	0.956522	1	0.957143	NA	1	1	0.96875	1	NA	0.971429	1	0.894737	0.941176	1	1	1	0.852941	1	1	1	0.971014	0.965517	NA	1	1	0.982143	1	1	1	1	1	1	1	1	1	1	1	0.933333	NA	NA	1	1	1	0.944444	1	1
ABCD3	5	1	1	1	NA	0.993711	NA	NA	NA	NA	NA	NA	NA	NA	NA	NA	NA	NA	NA	NA	NA	NA	NA	NA	NA	NA	NA	NA	NA	NA	NA	NA	NA	NA	NA	NA	NA	NA	NA	NA	NA	NA	NA	NA	NA	NA	NA	NA	NA
ABCD3	6	1	1	1	0.971831	NA	NA	NA	NA	NA	NA	NA	NA	NA	NA	NA	NA	NA	NA	NA	NA	NA	NA	NA	NA	NA	NA	NA	NA	NA	NA	NA	NA	NA	NA	NA	NA	NA	NA	NA	NA	NA	NA	NA	NA	0.971831	NA	NA	NA
ABCD3	7	1	1	1	NA	NA	NA	NA	NA	NA	NA	NA	NA	NA	NA	NA	NA	NA	NA	NA	NA	NA	NA	NA	NA	NA	NA	NA	NA	NA	NA	NA	NA	NA	NA	NA	NA	NA	NA	NA	NA	NA	NA	NA	NA	NA	NA	NA	NA
ABCD3	8	1	1	1	NA	NA	NA	NA	NA	NA	NA	NA	NA	NA	NA	NA	NA	NA	NA	NA	NA	NA	NA	NA	NA	NA	NA	NA	NA	NA	NA	NA	NA	NA	NA	NA	NA	NA	NA	NA	NA	NA	NA	NA	NA	NA	NA	NA	NA
ABCD3	9	1	0.95	1	1	0.943662	NA	1	1	1	NA	NA	1	1	1	0.913043	1	1	1	0.989362	1	1	1	1	1	1	1	1	0.946667	1	0.985915	NA	1	NA	1	1	1	1	1	NA	1	NA	NA	1	1	1	1	0.827586	0.846154
ABCD4	10	1	1	1	NA	NA	NA	NA	NA	NA	NA	NA	0.990338	NA	NA	NA	NA	NA	NA	NA	NA	NA	NA	NA	NA	NA	0.995745	NA	0.995495	NA	NA	NA	NA	NA	NA	NA	NA	NA	NA	NA	NA	NA	NA	NA	NA	NA	NA	NA	NA
ABCD4	13	0.630435	0.38	0.486486	NA	NA	NA	0.894737	0.848837	0.914286	NA	NA	0.614379	0.826923	0.801653	0.673077	0.738095	0.814286	0.634921	0.737288	0.887218	0.589744	0.852174	0.827225	0.773438	NA	0.765714	0.656489	0.517483	0.620112	0.788991	0.90625	0.724719	0.574468	0.547368	0.875	0.914894	0.534483	0.923077	0.852941	NA	1	NA	0.662162	0.891304	0.764706	0.755556	0.855769	0.861538
ABCD4	14	1	1	1	NA	NA	NA	NA	NA	NA	NA	NA	NA	0.967742	NA	NA	0.991597	NA	NA	NA	NA	NA	NA	NA	NA	NA	NA	NA	NA	NA	0.989796	NA	NA	NA	NA	NA	NA	NA	NA	NA	NA	NA	NA	NA	NA	NA	NA	NA	NA
ABCD4	15	1	0.911124	1	1	1	1	1	1	1	1	NA	1	1	1	1	1	1	1	1	1	1	1	1	1	NA	1	0.984733	1	1	1	1	1	1	1	1	0.97619	1	1	0.965517	1	1	NA	1	1	1	1	1	1
ABCD4	16	0.955556	0.946503	0.950242	0.963855	NA	NA	1	0.984375	1	0.96875	NA	0.994845	0.986842	0.978261	1	1	0.958333	0.989529	0.99375	1	1	0.982249	0.995074	0.994286	1	0.99061	1	0.978022	0.988	0.976471	0.985507	1	1	0.958333	0.990196	0.953846	0.975	1	1	0.984848	1	NA	1	0.986842	0.988636	0.968254	1	1
ABCD4	17	1	1	1	NA	NA	NA	NA	NA	NA	NA	NA	NA	NA	NA	NA	0.993506	NA	NA	NA	NA	NA	NA	0.992982	NA	NA	NA	0.991525	NA	NA	NA	NA	NA	NA	NA	NA	NA	NA	NA	NA	NA	NA	NA	NA	NA	NA	NA	NA	NA
ABCD4	2	0.820513	0.692308	0.880952	0.622642	0.815385	0.774194	0.792683	NA	NA	NA	NA	0.770492	0.794872	NA	NA	0.7	NA	0.804124	0.7625	NA	NA	NA	0.814815	0.802817	NA	NA	0.80303	NA	NA	NA	0.740741	0.74359	NA	0.768116	0.82	0.71875	0.764706	NA	NA	NA	NA	NA	NA	NA	NA	0.738095	0.763889	0.672727
ABCD4	3	0.969697	0.928571	0.774194	0.764706	0.711538	NA	0.697674	0.808511	0.716049	NA	NA	0.806122	0.5625	NA	0.526316	0.744526	0.328571	0.71875	0.76	0.642857	0.712871	0.540541	0.647619	0.674157	NA	0.474747	0.615385	0.788991	0.814815	0.823529	0.7	0.47191	0.578947	0.666667	0.411765	0.608696	0.5	0.473684	0.8	0.809524	NA	NA	0.525424	0.731707	0.671875	0.666667	0.716981	0.472222
ABCD4	4	0.916667	0.846154	0.888889	NA	NA	NA	1	1	0.963855	NA	NA	0.963235	NA	0.93578	0.952381	0.93662	0.898305	NA	0.889706	0.956522	0.897959	0.950617	0.913793	0.980198	1	0.969388	0.948718	NA	0.938596	0.907216	0.913043	0.964706	NA	0.911765	1	NA	NA	NA	0.965517	0.958333	NA	NA	0.893617	0.979592	0.906667	0.972222	NA	0.96
ABCD4	6	1	1	0.969697	0.9875	0.994286	1	1	1	0.964497	1	NA	0.980676	1	1	1	0.988281	0.980583	0.993902	1	0.952128	1	1	0.98062	0.958904	1	0.990244	0.969512	0.97861	0.994413	1	0.933333	0.961538	1	0.97037	0.990476	0.983333	0.965116	1	1	0.978261	1	NA	0.990654	0.972973	0.988372	1	0.974576	1
ABCD4	7	0.986842	0.978723	0.983871	1	1	1	0.993289	1	NA	1	NA	0.994083	0.984848	1	NA	0.99187	1	0.992188	1	0.99422	1	0.992	1	1	1	1	0.986111	NA	1	0.984252	NA	1	1	NA	0.991736	1	0.987952	1	1	1	1	NA	1	1	0.990099	1	1	1
ABCD4	8	0.46	0.322034	0.333333	0.619718	0.489655	0.578947	0.951613	0.913793	0.929032	0.909091	NA	0.784314	0.868852	0.722222	0.868421	0.863208	0.774648	0.785714	0.837607	0.9125	0.83871	0.837607	0.824885	0.80315	0.714286	0.788732	0.787402	0.784722	0.707483	0.841584	0.8	0.73125	0.959184	0.8	0.923913	0.851852	0.8	0.825	0.796296	0.590164	0.862069	NA	0.809917	0.813333	0.646552	0.682927	0.703125	0.816667
ABCE1	12	1	1	0.989011	1	0.996183	1	0.995198	1	1	1	1	0.981982	1	0.990625	1	1	1	1	1	0.993464	1	1	1	1	1	1	1	1	1	0.990099	1	1	1	1	0.998563	0.99375	1	1	1	1	1	NA	1	1	0.995238	1	0.985646	1
ABCE1	14	0	0.00719424	0	NA	NA	NA	0	NA	0	NA	NA	NA	NA	NA	0	NA	NA	NA	NA	NA	NA	0	NA	NA	NA	NA	NA	NA	NA	NA	NA	NA	NA	NA	NA	NA	NA	NA	NA	NA	NA	NA	NA	NA	0	0	NA	NA
ABCE1	17	1	1	1	NA	NA	NA	NA	0.983806	NA	NA	NA	NA	0.992	NA	NA	NA	NA	NA	NA	NA	NA	NA	NA	0.987952	0.984375	NA	0.995327	NA	NA	NA	NA	NA	NA	NA	0.994723	NA	NA	NA	NA	NA	NA	NA	NA	NA	NA	NA	NA	NA
ABCE1	18	0.946667	1	1	1	0.99	1	1	1	1	1	NA	1	1	1	1	0.997275	1	1	0.994253	1	1	1	0.997481	1	1	1	1	1	1	0.987903	1	1	1	1	1	1	1	1	1	1	1	NA	1	1	1	1	1	1
ABCE1	8	1	0.958333	0.985714	1	1	1	0.998413	0.987879	0.993631	NA	NA	NA	0.991071	1	0.988889	0.996503	0.997175	NA	0.992806	0.998106	0.991632	0.992593	0.990385	0.988889	1	0.988506	NA	1	1	NA	NA	1	1	NA	0.992629	NA	0.991304	1	1	1	NA	NA	NA	1	1	1	NA	NA
ABCF1	11	1	1	1	NA	NA	NA	NA	NA	NA	NA	NA	NA	NA	NA	NA	NA	NA	NA	NA	NA	NA	NA	NA	NA	NA	NA	NA	NA	NA	NA	NA	NA	NA	NA	NA	NA	NA	NA	NA	NA	NA	NA	NA	NA	NA	NA	NA	NA
ABCF1	13	1	1	1	0.982609	0.983165	NA	NA	NA	NA	NA	NA	0.991935	NA	NA	NA	NA	NA	0.990741	NA	0.989218	0.99359	0.984	NA	NA	NA	NA	0.992126	NA	NA	0.994737	NA	NA	NA	NA	NA	NA	NA	NA	NA	NA	NA	NA	NA	NA	NA	NA	0.993377	NA
ABCF1	2	0.928571	1	0.962963	0.985816	0.972881	0.971429	0.982877	1	0.995475	1	NA	0.964602	1	1	0.99115	0.973333	0.986532	1	0.985185	0.984556	1	0.982906	0.997067	0.978261	1	1	0.990741	1	1	0.986301	0.989637	1	1	0.986395	1	0.992126	0.974359	0.991736	0.987097	1	NA	NA	0.994118	1	1	0.974026	0.992908	1
ABCF1	20	1	0.988095	1	1	1	1	1	1	1	1	NA	1	1	1	1	1	1	1	1	1	1	1	1	1	1	1	1	1	1	1	1	1	1	1	1	1	1	1	1	1	1	NA	1	1	1	1	1	1
ABCF1	21	1	1	1	NA	NA	NA	NA	NA	NA	NA	NA	NA	NA	NA	NA	0.993528	NA	NA	NA	NA	NA	NA	NA	NA	NA	NA	NA	NA	NA	NA	NA	NA	NA	NA	NA	NA	NA	NA	NA	NA	NA	NA	NA	NA	NA	NA	NA	NA
ABCF1	22	1	1	1	NA	NA	NA	NA	NA	NA	NA	NA	NA	NA	NA	NA	NA	NA	NA	NA	NA	NA	NA	NA	NA	NA	NA	NA	NA	NA	NA	NA	NA	NA	NA	NA	NA	NA	NA	NA	NA	NA	NA	NA	NA	NA	NA	NA	NA
ABCF1	24	0.887324	0.898551	0.828571	NA	NA	0.912088	1	0.993827	1	0.940299	NA	0.973404	0.994709	0.96793	NA	0.942149	0.95966	0.966825	0.912281	0.977974	0.972789	0.974747	0.953552	0.95	0.97619	1	0.931429	NA	0.913876	0.932862	1	0.899582	1	0.942446	1	1	0.925	0.918182	0.979592	NA	1	NA	0.933333	0.97931	0.965035	0.915888	0.954545	1
ABCF1	3	1	1	1	NA	NA	NA	NA	NA	NA	NA	NA	NA	NA	NA	NA	NA	NA	NA	NA	NA	NA	NA	NA	NA	NA	NA	NA	0.984496	NA	NA	NA	NA	NA	NA	NA	NA	NA	NA	NA	NA	NA	NA	NA	NA	NA	NA	NA	NA
ABCF1	6	1	0.983333	0.968254	1	1	1	1	1	1	1	NA	1	1	1	1	1	1	1	1	1	1	1	1	1	1	1	1	1	1	0.993506	1	1	1	1	1	1	1	1	1	1	1	NA	1	1	1	1	1	1
ABCF1	7	0.975309	1	0.980392	1	1	1	1	1	1	1	NA	1	1	1	1	0.988131	1	1	1	0.997462	1	1	0.997033	1	1	1	1	0.993333	1	1	1	1	1	1	1	1	1	1	1	1	1	NA	1	1	1	1	NA	1
ABCF1	8	1	1	1	NA	NA	NA	NA	NA	NA	NA	NA	NA	NA	NA	NA	NA	0.997347	NA	NA	NA	NA	NA	NA	NA	NA	NA	NA	NA	NA	NA	NA	NA	NA	NA	NA	NA	NA	NA	NA	NA	NA	NA	NA	NA	NA	NA	NA	NA
ABCF1	9	1	1	1	0.978261	0.959184	0.965116	NA	NA	NA	NA	NA	NA	NA	0.995327	NA	0.987124	NA	NA	NA	NA	NA	NA	0.991304	NA	NA	NA	NA	0.989899	NA	NA	NA	NA	NA	NA	NA	NA	NA	NA	0.989474	0.852941	NA	NA	0.992958	NA	NA	NA	0.983607	NA
ABCF2	11	1	1	1	NA	NA	NA	NA	NA	NA	NA	NA	NA	NA	0.990783	0.944444	0.967153	NA	NA	NA	0.995652	0.993151	NA	0.990991	0.990826	NA	NA	0.986301	0.992	0.981982	NA	NA	NA	NA	NA	0.985795	NA	NA	NA	NA	NA	NA	NA	NA	NA	NA	NA	NA	NA
ABCF2	12	0.979592	1	1	1	1	1	1	1	1	1	NA	1	1	1	1	1	1	1	1	0.996169	1	1	0.980989	1	1	1	0.993671	0.977941	1	1	1	1	1	1	1	1	1	1	1	1	1	NA	1	1	1	0.986667	1	1
ABCF2	14	0.92	1	1	1	1	1	1	1	1	1	NA	0.973684	0.99061	0.947137	1	0.995781	1	0.994709	1	0.995556	1	1	0.978541	1	1	1	1	1	1	0.969849	0.987097	1	1	0.960784	1	1	1	1	1	0.9	1	NA	1	1	1	1	1	1
ABCF2	5	1	0.916667	1	1	0.975309	1	1	1	1	1	NA	1	1	1	1	1	1	1	1	1	1	1	1	1	1	1	1	1	1	0.974684	1	1	1	1	1	1	1	1	1	1	1	NA	1	1	1	1	1	1
ABCF2	7	0.953488	1	1	1	1	1	1	1	1	1	NA	1	1	1	1	1	1	1	1	1	1	1	1	1	1	1	1	1	1	0.984733	1	1	1	1	1	1	1	1	1	1	1	NA	1	1	1	1	1	1
ABCF2	8	1	1	1	NA	NA	NA	NA	NA	NA	NA	NA	NA	NA	NA	NA	NA	NA	0.993548	NA	NA	NA	NA	NA	NA	NA	NA	NA	NA	NA	NA	NA	NA	NA	NA	NA	NA	NA	NA	NA	NA	NA	NA	NA	0.991453	NA	NA	NA	NA
ABCF3	10	1	1	1	NA	NA	NA	NA	NA	NA	NA	NA	NA	NA	NA	NA	NA	NA	NA	NA	NA	NA	NA	NA	NA	NA	NA	NA	NA	NA	NA	NA	NA	NA	NA	NA	NA	NA	NA	NA	NA	NA	NA	NA	NA	NA	NA	NA	NA
ABCF3	11	0.973333	1	0.983607	1	1	1	1	1	1	1	NA	0.99422	1	1	1	1	1	1	1	1	1	1	1	1	1	1	1	1	1	1	1	1	1	1	1	1	1	1	1	1	1	NA	1	1	1	1	1	1
ABCF3	12	1	1	1	NA	NA	NA	NA	NA	NA	NA	NA	NA	NA	NA	NA	NA	NA	NA	NA	NA	NA	NA	NA	NA	NA	NA	NA	NA	NA	NA	NA	NA	NA	NA	NA	NA	0.967742	NA	NA	NA	NA	NA	NA	NA	NA	NA	NA	NA
ABCF3	17	1	1	0.974359	1	1	1	1	1	1	1	NA	1	1	1	1	0.994975	1	1	1	1	0.994048	0.990338	1	1	1	1	1	1	0.994286	1	1	1	1	1	1	1	1	1	1	1	1	NA	1	1	1	1	1	1
ABCF3	19	0.970874	0.988095	1	NA	NA	1	1	1	1	1	NA	1	1	1	NA	1	1	NA	0.992126	0.99654	1	1	1	1	1	1	1	NA	0.995025	0.995652	1	1	NA	1	1	1	1	1	1	1	1	NA	1	1	1	1	1	1
ABCF3	2	1	1	1	NA	0.971014	NA	NA	NA	NA	NA	NA	NA	NA	NA	0.977273	NA	NA	NA	NA	NA	NA	NA	NA	NA	NA	NA	NA	NA	NA	NA	NA	NA	NA	NA	NA	NA	0.991071	NA	0.982759	0.988889	NA	NA	NA	NA	NA	0.99115	NA	0.946667
ABCF3	4	0.735294	0.902439	0.733333	1	0.978417	1	0.99061	1	1	1	NA	1	1	1	0.985507	0.988701	0.979021	1	0.993902	1	0.985915	1	0.972414	0.971429	1	0.995536	1	0.962733	0.990099	0.985294	0.989691	1	1	1	1	0.985714	1	0.989362	1	0.966102	1	NA	1	0.96875	0.971963	0.959459	0.97037	1
ABCF3	5	1	1	1	NA	NA	NA	NA	NA	NA	0.933333	NA	NA	NA	NA	NA	NA	NA	0.99187	NA	0.995652	0.984127	NA	NA	NA	NA	NA	NA	NA	NA	0.979021	NA	0.993243	NA	NA	NA	NA	NA	NA	NA	NA	NA	NA	NA	NA	NA	NA	NA	NA
ABCF3	6	1	1	1	NA	NA	NA	NA	NA	NA	NA	NA	NA	NA	NA	NA	NA	NA	NA	NA	NA	NA	NA	NA	NA	NA	NA	NA	NA	NA	NA	NA	NA	NA	NA	NA	NA	NA	NA	NA	NA	NA	NA	NA	NA	NA	NA	NA	NA
ABCF3	7	1	1	1	0.989011	0.97561	NA	NA	NA	NA	NA	NA	0.993827	NA	0.990654	0.989011	0.980769	NA	NA	NA	NA	NA	NA	NA	NA	NA	NA	0.981818	NA	NA	NA	NA	NA	NA	NA	NA	NA	NA	0.989691	NA	NA	NA	NA	NA	NA	NA	NA	NA	NA
ABCG1	12	1	1	1	NA	NA	NA	NA	NA	NA	NA	NA	NA	NA	NA	NA	NA	NA	NA	NA	NA	NA	NA	NA	NA	NA	NA	NA	NA	NA	NA	NA	NA	NA	NA	NA	NA	NA	NA	NA	NA	NA	NA	NA	NA	NA	NA	NA	NA
ABCG1	13	0.861111	0.825	1	1	0.960396	NA	0.986547	0.975904	1	NA	NA	0.966667	1	1	1	1	NA	1	0.939759	0.977208	NA	NA	1	1	1	1	1	1	1	0.947368	0.988506	NA	1	1	0.988889	0.948718	1	1	1	NA	1	NA	1	1	0.973684	1	1	NA
ABCG1	15	1	1	1	NA	NA	NA	NA	NA	NA	NA	NA	NA	NA	NA	NA	0.962264	NA	NA	NA	NA	NA	NA	NA	NA	NA	NA	0.925926	NA	NA	NA	NA	NA	NA	NA	NA	NA	NA	NA	NA	NA	NA	NA	NA	NA	NA	NA	NA	NA
ABCG1	20	1	1	1	NA	NA	NA	NA	NA	NA	NA	NA	NA	NA	NA	NA	NA	NA	NA	NA	NA	NA	NA	NA	NA	NA	NA	NA	NA	NA	NA	NA	NA	NA	NA	NA	NA	NA	NA	NA	NA	NA	NA	NA	NA	NA	NA	NA	NA
ABCG1	21	1	1	1	NA	NA	NA	NA	NA	NA	NA	NA	NA	NA	NA	NA	NA	NA	NA	NA	NA	NA	NA	NA	NA	NA	NA	NA	NA	NA	NA	NA	NA	NA	NA	NA	NA	NA	NA	NA	NA	NA	NA	NA	NA	NA	NA	NA	NA
ABCG1	22	1	1	0.846154	1	1	NA	1	1	1	NA	NA	1	1	1	1	1	1	1	1	1	1	NA	1	1	1	1	1	1	1	1	1	1	1	1	1	1	1	1	1	NA	1	NA	1	1	1	1	1	NA
ABCG2	15	NA	NA	NA	NA	NA	NA	NA	NA	NA	NA	NA	NA	NA	NA	NA	NA	NA	NA	NA	NA	NA	NA	NA	NA	NA	NA	NA	NA	NA	NA	NA	NA	NA	NA	NA	NA	NA	NA	0.97619	NA	NA	NA	NA	NA	NA	NA	NA	NA
ABCG2	4	NA	NA	NA	NA	NA	NA	NA	NA	NA	NA	NA	NA	NA	NA	NA	NA	NA	NA	NA	NA	NA	NA	NA	NA	NA	NA	NA	NA	NA	NA	NA	NA	NA	NA	NA	0.979592	NA	NA	0.977778	NA	NA	NA	NA	NA	NA	NA	NA	NA
ABHD10	2	1	0.72973	0.517857	0.792453	0.790909	0.956522	0.946524	0.90411	0.992248	1	NA	0.846154	0.952381	0.943182	0.818182	0.884956	1	0.830986	0.892857	0.884615	0.925926	0.954545	0.973684	0.888889	0.947368	0.93617	NA	0.8125	0.933333	0.896552	0.97619	0.909091	NA	NA	0.990654	0.957447	NA	0.891892	0.987013	NA	NA	NA	0.751825	NA	0.842105	0.773585	0.861111	0.914286
ABHD10	3	1	1	1	NA	0.977011	NA	NA	NA	NA	NA	NA	NA	NA	NA	NA	NA	NA	0.949153	NA	NA	NA	NA	NA	NA	NA	NA	NA	NA	NA	NA	NA	NA	NA	NA	0.994898	NA	NA	NA	0.98	NA	NA	NA	NA	NA	NA	NA	NA	NA
ABHD11	3	NA	0.230769	0.117647	0.166667	0.0483871	0	0.0923077	0.0697674	0	NA	NA	0.097561	0.0833333	0.0294118	0.12	0.0333333	0.0588235	NA	0.1	0.105263	0.103448	0.09375	0.12	0.0612245	NA	0.0677966	NA	0.0933333	0.0882353	0.16129	0.103448	0.157895	NA	0.047619	0.0491803	0.166667	0.103448	0	0	0	NA	NA	0.104167	0.0731707	0.0961538	0.0555556	0.147059	0
ABHD11	5	NA	NA	NA	NA	NA	NA	NA	NA	NA	NA	NA	NA	0.961538	0.714286	NA	NA	0.8125	NA	NA	0.904762	NA	NA	NA	0.742857	NA	0.9	NA	NA	NA	NA	NA	NA	NA	NA	NA	NA	NA	NA	NA	NA	NA	NA	0.857143	NA	NA	NA	NA	NA
ABHD11	6	0.99697	NA	0.992308	NA	0.727273	NA	1	1	0.945455	NA	NA	0.911765	0.944444	0.820513	0.857143	0.833333	1	0.886364	0.861111	0.944444	1	0.847059	0.972222	0.928571	NA	0.941176	0.941176	0.75	0.71875	0.909091	1	1	NA	0.923077	1	1	NA	0.866667	0.903226	NA	1	NA	1	0.95	0.84	NA	1	1
ABHD12	10	1	1	1	NA	NA	NA	NA	0.996622	NA	NA	NA	NA	NA	0.978261	NA	NA	NA	0.989529	NA	NA	NA	0.983278	NA	NA	NA	NA	NA	NA	NA	NA	NA	NA	NA	0.992366	0.987854	0.982609	NA	0.983051	NA	NA	NA	NA	NA	NA	NA	NA	NA	NA
ABHD12	11	1	1	1	NA	NA	NA	NA	NA	NA	NA	NA	NA	0.980392	0.981818	NA	NA	NA	NA	NA	NA	NA	NA	NA	NA	NA	NA	NA	NA	NA	NA	NA	NA	NA	NA	0.996124	NA	NA	NA	NA	NA	NA	NA	NA	NA	NA	NA	NA	NA
ABHD12	12	0.979167	0.971014	1	1	1	1	0.99403	0.992683	0.988604	1	NA	1	1	0.996	NA	1	1	0.98995	1	1	1	0.99359	1	0.995098	1	1	1	1	0.98913	1	1	1	1	1	1	1	1	1	1	1	0.982143	NA	0.992188	1	1	1	1	1
ABHD12	13	0.814815	1	0.911765	0.813953	NA	NA	NA	0.825328	NA	NA	NA	0.660714	NA	0.862069	0.790323	0.843575	0.884615	NA	NA	0.904762	0.764045	0.900621	0.872832	0.758065	NA	0.660377	0.877193	0.817308	0.816327	0.757576	NA	0.8	NA	0.895522	NA	NA	NA	NA	NA	NA	0.846154	NA	NA	NA	NA	NA	0.909091	NA
ABHD12	2	0.961538	0.9	1	NA	NA	1	1	1	1	1	NA	1	1	1	0.993289	0.983607	1	0.993789	0.983696	1	1	1	1	1	1	1	1	1	1	1	1	1	1	1	1	1	0.988095	1	1	NA	1	NA	1	1	0.987421	1	1	1
ABHD12	3	1	1	1	NA	NA	NA	NA	NA	NA	NA	NA	0.995868	NA	0.992032	NA	NA	NA	NA	NA	NA	NA	NA	NA	NA	NA	NA	NA	0.995146	NA	NA	NA	NA	NA	NA	NA	NA	NA	NA	NA	NA	NA	NA	NA	NA	NA	NA	0.992908	NA
ABHD12	4	0.923077	0.92	0.977273	0.95122	0.970149	1	0.937173	0.951049	0.985	NA	NA	0.943038	NA	0.986014	NA	0.934673	0.993377	0.929936	0.957219	0.968354	0.939394	NA	0.924528	0.968	NA	0.925	1	0.951389	0.926471	NA	NA	0.973684	1	NA	0.978261	0.956522	1	NA	1	0.96875	NA	NA	0.954128	0.928571	NA	NA	0.938053	NA
ABHD12	6	0.83871	0.897959	0.972222	0.932432	0.950495	1	0.980392	1	1	0.941176	NA	0.934783	0.953125	0.975207	0.965812	0.919463	1	0.97541	0.95	0.984848	1	0.961538	1	0.961165	1	0.967213	1	0.921739	NA	0.903226	0.978495	1	1	NA	1	0.96	0.985294	1	1	NA	NA	NA	1	0.957143	NA	0.970149	0.979798	1
ABHD12	7	1	1	1	NA	NA	NA	NA	NA	NA	NA	NA	NA	NA	NA	NA	NA	NA	NA	NA	NA	NA	NA	NA	NA	NA	NA	NA	NA	NA	NA	NA	NA	NA	NA	NA	NA	NA	0.980392	NA	NA	NA	NA	NA	NA	NA	NA	NA	NA
ABHD14A	10	NA	0.894737	1	1	0.973684	1	1	1	0.993808	NA	NA	1	1	0.97561	0.97561	1	1	1	1	0.995717	0.961538	1	1	1	1	1	1	1	1	1	1	1	1	NA	0.996721	1	1	1	1	NA	NA	NA	1	1	1	1	1	1
ABHD14A	12	NA	1	1	NA	NA	NA	NA	NA	NA	NA	NA	NA	NA	NA	NA	NA	NA	NA	NA	0.997409	NA	NA	NA	NA	NA	0.977778	NA	NA	0.913043	NA	NA	NA	NA	NA	0.99308	0.952381	NA	NA	NA	NA	NA	NA	NA	NA	NA	NA	NA	NA
ABHD14A	15	1	1	1	NA	NA	NA	NA	NA	NA	NA	NA	NA	0.9375	NA	NA	NA	NA	NA	NA	0.997101	NA	NA	0.925	NA	NA	NA	NA	NA	NA	NA	NA	NA	NA	NA	NA	0.95	NA	0.96	0.958333	NA	NA	NA	NA	NA	NA	NA	NA	NA
ABHD14A	17	1	1	1	NA	NA	NA	NA	NA	NA	NA	NA	NA	NA	NA	NA	NA	NA	NA	NA	NA	NA	NA	NA	NA	NA	NA	NA	NA	NA	NA	NA	NA	NA	NA	NA	NA	NA	NA	NA	NA	NA	NA	NA	NA	NA	NA	0.957447	NA
ABHD14A	18	0.923077	1	1	1	1	NA	1	1	1	NA	NA	1	1	0.985075	0.972973	1	0.980198	1	0.95	1	1	1	0.9375	0.958333	1	1	0.97561	0.967033	1	1	1	0.979592	1	1	0.9941	1	1	1	0.986667	1	1	NA	0.961538	1	0.958333	1	0.943396	1
ABHD14A	2	1	1	1	NA	NA	NA	NA	NA	NA	NA	NA	NA	NA	NA	NA	NA	NA	NA	NA	NA	NA	NA	NA	NA	NA	0.994152	NA	NA	NA	NA	NA	NA	NA	NA	NA	NA	NA	NA	NA	NA	NA	NA	NA	NA	NA	NA	NA	0.989691
ABHD14A	3	0.867925	0.972222	0.983871	1	0.98	1	0.986301	0.975155	0.995327	1	NA	0.982301	NA	0.975	0.980583	0.979167	NA	NA	1	NA	0.978947	NA	0.984127	NA	1	0.972376	NA	0.97561	1	1	0.972973	1	NA	1	1	1	NA	NA	NA	1	NA	NA	NA	1	NA	NA	NA	NA
ABHD14A	4	0.954545	1	0.951613	NA	0.93617	NA	0.94958	0.898396	NA	0.806452	NA	NA	0.898876	0.90625	0.947368	0.872549	NA	NA	0.935897	0.883929	0.948052	0.945455	0.913043	0.94709	0.68	0.936306	0.921739	0.940171	NA	0.939394	0.944444	NA	NA	NA	NA	NA	NA	0.878049	0.862069	NA	NA	NA	NA	0.892857	NA	NA	NA	0.951807
ABHD14A	8	0.833333	1	0.866667	0.909091	0.935484	NA	0.947368	0.947368	0.940909	NA	NA	0.9375	0.941176	1	0.888889	0.923077	0.9	0.927536	0.944444	0.934383	NA	0.972222	NA	NA	NA	0.884615	0.870968	NA	0.923077	0.869565	0.934783	NA	NA	NA	0.939502	0.933333	NA	0.956522	0.929825	NA	1	NA	0.962963	1	1	0.904762	0.942308	0.892857
ABHD2	10	1	1	1	NA	NA	NA	NA	NA	NA	NA	NA	NA	NA	NA	NA	NA	NA	NA	NA	NA	NA	NA	NA	NA	NA	NA	NA	NA	NA	NA	NA	NA	NA	NA	NA	NA	NA	NA	NA	NA	NA	NA	NA	NA	NA	NA	NA	NA
ABHD2	11	0.942857	1	1	1	1	0.988235	1	1	1	1	NA	1	1	1	1	1	1	1	1	1	1	1	0.991071	1	1	1	1	1	1	1	1	1	1	1	1	1	1	1	1	1	NA	NA	1	1	1	1	1	1
ABHD2	12	1	1	1	NA	NA	NA	NA	NA	NA	NA	NA	NA	NA	NA	NA	NA	NA	NA	NA	NA	NA	NA	NA	NA	NA	NA	NA	NA	NA	NA	NA	NA	NA	NA	NA	NA	NA	NA	NA	NA	NA	NA	NA	NA	NA	NA	0.991453	NA
ABHD2	13	1	1	NA	NA	NA	NA	NA	NA	NA	NA	NA	NA	NA	NA	NA	NA	NA	NA	NA	NA	NA	NA	NA	NA	NA	NA	NA	NA	NA	NA	NA	NA	NA	NA	NA	NA	0.954545	NA	NA	NA	NA	NA	NA	NA	NA	NA	NA	NA
ABHD2	14	1	1	NA	NA	NA	NA	NA	NA	NA	NA	NA	NA	NA	NA	NA	NA	NA	NA	NA	NA	NA	NA	NA	NA	NA	NA	NA	NA	NA	NA	NA	NA	NA	NA	NA	NA	NA	NA	NA	NA	NA	NA	NA	NA	NA	NA	NA	NA
ABHD2	5	NA	NA	NA	NA	NA	NA	NA	NA	NA	NA	NA	NA	NA	NA	NA	NA	NA	NA	NA	NA	NA	NA	NA	NA	NA	NA	NA	NA	NA	NA	NA	NA	NA	NA	NA	NA	NA	NA	NA	NA	NA	NA	NA	NA	NA	NA	NA	NA
ABHD2	8	0.878788	1	1	1	1	1	1	1	1	1	NA	1	1	1	1	1	1	1	1	1	1	1	1	1	0.971429	0.989583	1	1	1	1	1	1	0.875	0.969697	1	1	1	1	1	1	NA	NA	0.995238	1	1	0.976	0.978022	1
ABHD2	9	0.971429	1	1	1	1	1	1	1	1	1	NA	1	1	1	1	1	1	1	1	1	1	1	1	1	1	1	1	1	1	1	1	1	1	1	1	1	1	1	1	1	NA	NA	1	1	1	1	1	1
ABHD3	3	1	1	1	NA	NA	NA	NA	NA	NA	NA	NA	NA	NA	NA	NA	NA	NA	NA	NA	NA	NA	NA	NA	NA	NA	NA	NA	NA	NA	NA	NA	NA	NA	NA	NA	NA	NA	NA	NA	NA	NA	NA	NA	NA	NA	NA	NA	NA
ABHD3	4	0.727273	0.576923	0.86	0.862745	0.852273	1	0.90099	0.955224	1	0.886076	NA	0.911504	0.922222	0.861905	0.8	0.953177	0.85	0.829787	0.876866	0.974074	0.832487	0.962555	0.860656	0.887574	0.934783	0.818627	0.886486	0.878788	0.819413	0.769841	1	0.874172	0.76087	0.875	0.95	0.960265	0.943662	0.851351	0.948718	0.903226	1	NA	0.9375	0.915493	0.917431	0.852941	0.861386	0.832117
ABHD3	7	1	1	0.954023	NA	NA	NA	NA	NA	NA	NA	NA	0.984221	NA	NA	NA	0.983982	NA	0.989518	NA	NA	NA	NA	NA	0.947917	NA	0.993711	0.988987	NA	0.993321	0.982684	NA	NA	NA	NA	NA	NA	NA	NA	NA	NA	NA	NA	NA	NA	NA	NA	NA	NA
ABHD3	8	1	1	1	NA	NA	NA	NA	NA	NA	NA	NA	NA	NA	NA	NA	NA	NA	NA	NA	NA	NA	NA	NA	NA	NA	NA	0.99827	NA	NA	0.996885	NA	NA	NA	NA	NA	NA	NA	NA	NA	NA	NA	NA	NA	NA	NA	NA	NA	NA
ABHD3	9	1	1	1	NA	NA	NA	NA	NA	NA	NA	NA	0.996226	NA	NA	NA	NA	NA	NA	NA	NA	NA	NA	0.998584	NA	NA	NA	NA	NA	0.998314	0.996974	NA	NA	NA	NA	0.99115	NA	NA	NA	NA	NA	NA	NA	NA	NA	NA	NA	NA	NA
ABHD4	3	1	NA	1	NA	NA	NA	NA	NA	NA	NA	NA	NA	NA	NA	NA	NA	NA	NA	NA	NA	0.931034	NA	NA	NA	NA	NA	NA	NA	NA	NA	NA	NA	NA	NA	NA	NA	NA	NA	NA	NA	NA	NA	NA	NA	NA	NA	NA	NA
ABHD4	4	0.97449	NA	NA	0.973684	0.954545	1	1	1	1	1	NA	1	1	1	NA	1	1	NA	1	1	1	1	1	0.969406	NA	1	0.958333	0.983607	1	1	NA	1	NA	0.96875	1	1	0.952381	1	1	NA	NA	NA	1	0.903846	0.956522	0.961735	0.964286	1
ABHD4	5	0.307692	NA	NA	0.171429	0.231707	NA	0	0.0238095	0.0645161	0.0909091	NA	0.190476	0.047619	0.131579	NA	0.115385	0.0526316	NA	0.228571	0.111111	0.166667	0.192308	0.0571429	0.0888889	NA	0.157895	0.259259	0.1875	0.130435	0.272727	NA	0.2	NA	NA	0.0232558	0.136364	0.352941	0.25	0.05	NA	NA	NA	0.0806452	0.0810811	0.0952381	0.0909091	0.0740741	0.0333333
ABHD5	2	1	1	1	NA	NA	NA	NA	NA	NA	NA	NA	NA	NA	NA	NA	NA	0.979167	NA	NA	NA	NA	NA	NA	NA	NA	NA	NA	NA	NA	NA	NA	NA	NA	NA	NA	NA	NA	NA	NA	NA	NA	NA	NA	NA	NA	NA	NA	NA
ABHD5	3	1	1	1	NA	NA	NA	NA	NA	NA	NA	NA	NA	NA	NA	NA	NA	NA	0.978947	NA	NA	NA	0.992095	NA	NA	NA	NA	NA	NA	NA	NA	NA	NA	NA	NA	NA	NA	NA	NA	NA	NA	NA	NA	NA	NA	NA	NA	NA	NA
ABHD5	5	1	1	NA	0.973684	0.984127	NA	1	1	0.953488	1	NA	0.958333	0.933333	1	0.888889	1	0.983051	0.977273	1	0.986301	0.910714	0.976974	0.985366	1	NA	1	1	1	0.986842	0.958678	1	1	NA	1	1	1	1	1	1	1	NA	NA	0.96	1	1	0.988889	1	1
ABHD5	6	1	1	NA	0.816327	0.849315	NA	NA	0.988095	NA	0.894737	NA	0.906475	0.95122	0.887006	0.911765	0.92381	NA	0.902655	NA	0.786517	0.947368	0.920821	0.96789	0.963415	NA	0.953846	0.946429	0.801653	NA	0.93662	NA	0.885714	0.833333	0.971429	0.846154	0.95	0.913043	0.911111	0.863636	NA	NA	NA	0.938272	0.887097	0.808824	0.876923	NA	0.891304
ABHD6	5	NA	NA	NA	NA	NA	NA	NA	NA	NA	NA	NA	NA	NA	NA	NA	NA	1	NA	NA	NA	NA	0.98	NA	NA	NA	1	NA	NA	NA	NA	NA	NA	NA	NA	NA	NA	NA	NA	NA	NA	NA	NA	NA	NA	NA	NA	NA	NA
ABHD6	7	NA	NA	NA	NA	NA	NA	1	NA	0.969697	NA	NA	1	NA	1	NA	NA	1	NA	NA	1	NA	1	1	NA	NA	1	NA	NA	NA	NA	NA	NA	NA	NA	1	NA	NA	NA	NA	NA	NA	NA	NA	NA	NA	0.970588	NA	NA
ABHD8	2	1	1	1	NA	NA	NA	NA	NA	NA	NA	NA	NA	NA	NA	0.969697	NA	NA	NA	NA	NA	NA	NA	0.923077	NA	NA	NA	NA	NA	0.928571	NA	NA	NA	NA	NA	NA	NA	NA	NA	NA	NA	NA	NA	NA	0.921053	NA	NA	NA	0.931034
ABHD8	4	1	1	1	NA	NA	NA	NA	NA	NA	NA	NA	NA	NA	NA	NA	0.97561	NA	NA	NA	0.986842	NA	NA	NA	NA	NA	NA	0.909091	0.959184	NA	NA	NA	0.96875	NA	NA	NA	NA	NA	NA	NA	NA	NA	NA	NA	NA	NA	NA	NA	NA
ABI1	10	0.0279627	0.0635455	0.0306432	0.00287356	0.00627016	0	0.0388128	0.0360825	NA	0	0	0.0114379	0.0305344	0.00487373	0	0.0369128	NA	0.0088954	0.00698771	0.00786434	0.0150943	0.016129	0.00509336	0.00612207	0.0285714	0.00862319	0.00896527	0.0203746	0.010929	0.00853659	0	0.0359281	NA	0.0135249	0.00913242	0.00793651	0.00251256	0	0	NA	NA	NA	0.00563159	0.0102712	0.00975535	0.0277778	0.0289855	0
ABI1	2	0.00390625	0	0	0.00251889	0.00364078	NA	NA	0.0228311	NA	NA	NA	NA	NA	NA	NA	0.0094451	0.00428266	0.00344234	0.00159236	0.00642398	0.00250627	0.00228311	0.00117647	NA	0.025	NA	0.0057971	0.00446429	0.00678733	0.00315457	NA	0.0035461	NA	0.00299401	0.00290135	NA	0.00653595	0.00303951	0.0044843	0.00406504	NA	NA	0.00522648	NA	NA	0.00241546	0.00536193	NA
ABI1	3	0.989744	1	0.98773	1	0.993681	1	1	1	1	1	1	1	1	1	1	0.997294	NA	1	1	1	1	1	1	1	1	1	1	0.995699	1	1	1	1	1	1	1	1	1	1	1	1	1	NA	1	1	1	1	1	1
ABI1	4	0.966443	0.995327	0.984252	0.990698	0.991471	1	0.993344	1	0.995402	1	1	0.992701	1	0.993213	1	NA	1	0.992874	NA	0.992611	0.990826	0.985294	0.992764	1	1	0.996988	0.987421	0.988864	0.988764	0.98806	1	0.989091	1	NA	0.997283	1	1	NA	0.986755	NA	1	NA	0.990164	0.991903	0.996503	1	1	0.986486
ABI1	6	0.897638	0.986784	0.961905	0.9819	NA	1	0.99393	1	1	0.983051	1	0.986607	1	0.982968	0.970588	0.983232	NA	0.994186	0.990826	0.976359	0.98913	0.990123	1	0.997041	0.967213	0.993135	1	0.988119	0.984716	0.985207	1	1	1	0.980952	1	1	0.983122	0.981481	1	0.991667	1	NA	1	1	1	0.977064	0.994819	1
ABI1	7	1	1	1	NA	NA	NA	NA	NA	NA	NA	NA	NA	NA	NA	NA	NA	NA	NA	NA	NA	NA	0.996491	NA	NA	NA	NA	NA	NA	NA	NA	NA	NA	NA	NA	NA	NA	NA	NA	NA	0.99115	NA	NA	NA	NA	NA	NA	NA	NA
ABI1	8	0	0	0	NA	NA	NA	NA	NA	0.0174672	NA	NA	NA	NA	NA	NA	NA	NA	0.00361011	NA	NA	NA	NA	NA	NA	NA	NA	NA	NA	NA	NA	NA	NA	NA	NA	NA	NA	0.0102041	NA	NA	NA	NA	NA	NA	NA	NA	NA	NA	NA
ABI1	9	0.923216	0.910746	0.898048	0.797454	0.823735	0.803846	0.637543	0.673592	0.714442	0.725	NA	0.81725	0.667539	0.760152	0.786885	0.75194	0.697588	0.79326	0.79207	0.692175	0.569913	0.760883	0.706789	0.717325	0.32	0.688228	0.728522	0.87931	0.717179	0.722807	0.640957	0.738636	0.908602	0.768551	0.714849	0.692118	0.875479	0.743243	0.758278	0.983871	0.647059	NA	0.794937	0.794915	0.801282	0.845133	0.847727	0.774834
ABI2	10	0	0	0	NA	NA	NA	0.0227273	NA	NA	NA	NA	NA	NA	NA	NA	NA	NA	NA	NA	NA	NA	NA	NA	NA	NA	NA	NA	NA	NA	NA	NA	NA	NA	NA	NA	NA	NA	NA	NA	NA	NA	NA	NA	NA	NA	NA	0.00917431	NA
ABI2	12	0.888889	0.705882	0.857143	0.6	0.6875	0.857143	0.523529	0.638554	0.488	NA	NA	0.632653	0.72093	0.761905	0.6	0.636364	0.537736	0.5	0.767123	0.589474	0.456522	0.589286	0.553191	0.684211	0.708333	0.715909	0.611111	0.816327	0.797297	0.6	0.586207	0.555556	0.538462	0.571429	0.597561	0.72	0.606061	0.581633	0.62963	NA	0.736842	NA	0.782609	0.527778	0.682927	0.590909	0.526316	0.581633
ABI2	4	0	0	0.15	0.2	0.0238095	NA	0.0738636	0.0217391	0.0125	NA	NA	0.0517241	0.0909091	NA	0.0588235	0.02	0.0666667	0.0333333	0.025641	0.0662983	0.0862069	0.0789474	0.079646	0.0882353	0.0588235	0.119048	0.0704225	0.112245	0.078125	NA	0.1	0.0714286	0.114286	0.0526316	0.0491803	0.03125	0.037037	0.0877193	0.0869565	NA	NA	NA	0.0588235	NA	0.225806	NA	0.0175439	0.0545455
ABI2	6	0	0	0	NA	NA	NA	0.0206186	NA	NA	NA	NA	NA	NA	NA	NA	NA	NA	NA	NA	NA	NA	NA	NA	NA	NA	NA	NA	NA	NA	NA	NA	NA	NA	NA	NA	NA	NA	NA	NA	NA	NA	NA	NA	NA	NA	NA	0.016129	NA
ABI2	7	1	1	1	NA	NA	NA	NA	NA	NA	NA	NA	NA	NA	NA	NA	NA	NA	NA	NA	NA	0.98	0.947368	NA	NA	NA	NA	0.96875	NA	0.936508	NA	NA	NA	0.6	NA	NA	0.939394	NA	NA	NA	NA	NA	NA	NA	NA	NA	NA	NA	NA
ABI2	8	0.911765	1	0.833333	1	0.96	1	0.986014	0.982456	0.941176	NA	NA	1	1	0.918919	1	NA	1	0.987342	0.966667	0.954248	0.96	0.938776	0.926471	0.967742	NA	0.915254	0.939394	0.988235	0.982759	0.971429	1	0.981481	1	0.931034	0.971429	0.967742	NA	0.947368	1	NA	1	NA	1	1	0.979592	1	0.966667	0.987654
ABI2	9	0.923077	0.866667	0.826087	0.931034	NA	NA	0.992958	0.968254	0.988889	NA	NA	NA	0.92	0.924528	NA	0.982456	1	0.891892	NA	0.986111	0.93617	NA	0.951807	NA	1	NA	0.875	NA	0.906667	NA	0.952381	0.867925	NA	1	0.987342	0.969697	NA	0.955752	0.958333	NA	0.916667	NA	0.96	0.930233	NA	1	0.950617	0.959184
ABI3	2	1	1	1	0.996063	0.972308	0.990698	NA	NA	NA	NA	NA	NA	NA	NA	0.972222	NA	NA	NA	NA	0.978261	NA	0.942857	NA	0.988889	NA	0.972789	NA	0.992126	NA	0.973451	NA	NA	NA	0.988235	NA	0.989071	NA	0.945455	NA	0.972222	NA	NA	0.994872	NA	NA	NA	0.992537	NA
ABI3	4	1	1	1	NA	NA	NA	NA	NA	NA	NA	NA	NA	NA	NA	NA	NA	NA	NA	NA	NA	NA	0.941176	NA	NA	NA	NA	NA	NA	NA	NA	NA	NA	NA	NA	NA	0.99	NA	NA	NA	NA	NA	NA	NA	NA	NA	NA	NA	NA
ABI3	5	1	1	1	NA	NA	NA	NA	NA	NA	NA	NA	NA	NA	NA	NA	NA	NA	NA	NA	NA	NA	NA	NA	NA	NA	NA	NA	NA	NA	NA	NA	NA	NA	NA	NA	NA	NA	NA	NA	NA	NA	NA	NA	NA	NA	NA	NA	NA
ABI3	6	1	NA	1	NA	0.994949	NA	NA	NA	NA	NA	NA	0.962264	NA	NA	NA	NA	0.982456	NA	NA	NA	NA	NA	NA	NA	NA	NA	NA	NA	NA	NA	NA	NA	NA	NA	0.988571	NA	NA	NA	NA	NA	NA	NA	NA	NA	NA	NA	NA	NA
ABI3BP	15	NA	NA	NA	NA	NA	NA	NA	0.983871	NA	NA	NA	NA	NA	NA	NA	NA	NA	NA	NA	NA	NA	NA	NA	NA	NA	NA	NA	NA	NA	NA	NA	NA	NA	NA	NA	NA	NA	NA	NA	NA	NA	NA	NA	NA	NA	NA	NA	NA
ABI3BP	26	NA	NA	NA	NA	NA	NA	NA	NA	0.663717	NA	NA	NA	NA	NA	NA	NA	NA	NA	NA	NA	NA	NA	NA	NA	NA	NA	NA	NA	NA	NA	NA	NA	NA	NA	NA	NA	NA	NA	NA	NA	NA	NA	NA	NA	NA	NA	NA	NA
ABI3BP	28	NA	NA	NA	NA	NA	NA	NA	0.958333	NA	NA	NA	NA	NA	NA	NA	NA	NA	NA	NA	NA	NA	NA	NA	NA	NA	NA	NA	NA	NA	NA	NA	NA	NA	NA	NA	NA	NA	NA	NA	NA	NA	NA	NA	NA	NA	NA	NA	NA
ABI3BP	41	NA	NA	NA	NA	NA	NA	NA	0.956522	NA	NA	NA	NA	NA	NA	NA	NA	NA	NA	NA	NA	NA	NA	NA	NA	NA	NA	NA	NA	NA	NA	NA	NA	NA	NA	NA	NA	NA	NA	NA	NA	NA	NA	NA	NA	NA	NA	NA	NA
ABI3BP	52	NA	NA	NA	NA	NA	NA	NA	0.939394	NA	NA	NA	NA	NA	NA	NA	NA	NA	NA	NA	NA	NA	NA	NA	NA	NA	NA	NA	NA	NA	NA	NA	NA	NA	NA	NA	NA	NA	NA	NA	NA	NA	NA	NA	NA	NA	NA	NA	NA
ABI3BP	54	NA	NA	NA	NA	NA	NA	NA	0.92126	NA	NA	NA	NA	NA	NA	NA	NA	NA	NA	NA	NA	NA	NA	NA	NA	NA	NA	NA	NA	NA	NA	NA	NA	NA	NA	NA	NA	NA	NA	NA	NA	NA	NA	NA	NA	NA	NA	NA	NA
ABI3BP	56	NA	NA	NA	NA	NA	NA	NA	0.860465	NA	NA	NA	NA	NA	NA	NA	NA	NA	NA	NA	NA	NA	NA	NA	NA	NA	NA	NA	NA	NA	NA	NA	NA	NA	NA	NA	NA	NA	NA	NA	NA	NA	NA	NA	NA	NA	NA	NA	NA
ABL1	5	1	1	1	0.933333	0.991597	NA	NA	NA	NA	NA	NA	NA	NA	0.975904	NA	NA	NA	NA	NA	NA	0.958333	0.971014	NA	NA	0.962963	NA	NA	0.970588	NA	NA	NA	NA	NA	NA	NA	NA	0.985915	0.969697	NA	0.96	NA	NA	NA	NA	NA	NA	NA	NA
ABL1	8	1	1	0.88	1	1	1	1	1	0.97561	NA	NA	0.95122	1	1	1	1	1	1	1	1	1	1	1	0.939394	1	1	1	1	1	0.956522	1	1	1	0.981481	0.9875	1	1	1	1	1	NA	NA	0.969697	1	1	0.941176	0.982143	1
ABL2	10	1	0.928571	NA	NA	NA	1	1	1	1	NA	NA	1	1	1	1	1	1	1	1	NA	NA	1	1	NA	NA	1	NA	1	1	NA	NA	1	1	1	1	NA	1	NA	NA	NA	NA	NA	1	NA	NA	NA	1	NA
ABL2	12	NA	0.6875	0.421053	NA	0.115385	NA	NA	NA	NA	NA	NA	0.138889	NA	0	NA	0.107143	NA	NA	NA	NA	NA	NA	NA	NA	NA	0.0416667	NA	NA	NA	NA	NA	NA	NA	NA	NA	NA	NA	NA	NA	NA	NA	NA	0	NA	NA	NA	0.214286	NA
ABL2	3	NA	0.2	NA	NA	NA	NA	NA	NA	NA	NA	NA	NA	NA	NA	NA	NA	NA	NA	NA	NA	NA	NA	NA	NA	NA	NA	NA	NA	NA	NA	NA	NA	1	NA	NA	NA	NA	NA	NA	NA	NA	NA	NA	NA	0.416667	NA	0.266667	NA
ABL2	5	NA	NA	NA	NA	NA	NA	NA	NA	NA	NA	NA	1	NA	NA	NA	1	NA	NA	NA	0.904762	NA	NA	NA	NA	NA	NA	NA	NA	NA	NA	NA	NA	NA	NA	NA	NA	NA	NA	NA	NA	NA	NA	NA	NA	NA	NA	NA	NA
ABL2	7	1	1	1	NA	NA	NA	NA	NA	NA	NA	NA	NA	NA	NA	NA	NA	NA	NA	NA	NA	NA	NA	NA	NA	NA	0.956522	NA	NA	NA	NA	NA	NA	NA	NA	NA	NA	NA	NA	NA	NA	NA	NA	NA	NA	NA	NA	NA	0.944444
ABL2	9	1	0.8125	1	1	1	1	0.85	1	1	NA	NA	1	NA	1	1	1	1	0.904762	1	1	NA	1	1	NA	NA	1	0.846154	1	1	1	NA	1	1	1	1	NA	1	1	NA	NA	NA	NA	1	NA	NA	1	1	1
ABLIM1	12	1	1	1	NA	NA	NA	NA	NA	NA	NA	NA	NA	NA	NA	NA	NA	NA	NA	NA	NA	NA	NA	NA	NA	NA	NA	NA	NA	NA	NA	NA	NA	NA	NA	NA	NA	NA	NA	NA	NA	NA	NA	NA	NA	NA	NA	NA	NA
ABLIM1	14	0	0	0	NA	0	NA	0	NA	NA	NA	NA	NA	NA	NA	0	NA	NA	NA	NA	NA	NA	NA	NA	NA	NA	0	NA	NA	NA	NA	NA	NA	NA	NA	NA	NA	NA	NA	NA	NA	NA	NA	NA	NA	NA	NA	NA	NA
ABLIM1	15	0.928571	0.865672	0.92029	NA	NA	NA	0.962264	0.96	0.964286	NA	NA	0.937931	1	0.987342	0.972973	NA	NA	0.941964	NA	0.958904	NA	0.956522	0.958175	0.967532	NA	0.983333	0.933333	NA	0.948276	NA	0.923077	0.935065	NA	0.946903	1	NA	NA	NA	1	1	NA	NA	NA	0.942029	0.95935	0.954545	0.983333	NA
ABLIM1	16	1	1	1	NA	NA	0.974359	NA	NA	NA	NA	NA	NA	NA	NA	0.993333	NA	NA	NA	NA	NA	NA	NA	NA	NA	NA	NA	NA	NA	NA	NA	NA	NA	NA	NA	NA	NA	NA	NA	NA	NA	NA	NA	NA	NA	NA	NA	NA	NA
ABLIM1	17	1	1	0.992754	1	1	1	1	1	1	NA	NA	1	1	1	1	1	1	1	1	1	1	1	1	1	NA	1	1	1	1	1	NA	1	1	1	1	1	1	0.989247	1	1	NA	NA	1	1	0.990566	1	1	1
ABLIM1	19	0.0380952	0.0491071	0.0392157	0.0178571	0.0176678	NA	NA	0	NA	NA	NA	NA	0	0.0185185	0.030837	0.019084	0.0220264	0.0219298	0.0243902	0.0128205	NA	0.0350877	0.0311419	NA	NA	NA	0.0235294	0.0319635	0.0377358	0.0387097	NA	0.0288066	NA	0.0172414	0	0.0153846	0.0207254	0.0357143	0.0333333	0	0	NA	0.00961538	NA	0.0289855	0	NA	NA
ABLIM1	21	0.707792	0.640394	0.802721	0.873786	NA	0.801887	0.910714	0.803922	0.714286	NA	NA	0.78866	0.897436	0.952756	0.832653	0.896825	0.958042	0.760331	0.793269	0.925926	0.855422	0.842105	0.851974	0.847926	NA	0.919811	0.876923	0.711934	0.827273	0.806452	NA	0.808	0.958333	0.759398	1	0.911765	0.751295	0.804979	1	NA	NA	NA	0.902655	0.89	0.888889	0.757576	1	0.902778
ABLIM1	22	0.99435	1	1	1	1	1	1	1	1	NA	NA	1	1	1	1	1	1	1	1	1	1	0.991803	1	1	NA	1	1	1	1	1	1	1	1	1	1	1	1	1	1	1	NA	NA	1	1	1	1	1	1
ABLIM1	23	1	1	1	NA	0.997519	NA	NA	NA	NA	NA	NA	NA	NA	NA	NA	NA	NA	NA	NA	NA	NA	NA	NA	NA	NA	NA	NA	NA	NA	NA	NA	NA	NA	NA	NA	NA	NA	NA	NA	NA	NA	NA	NA	NA	NA	NA	NA	NA
ABLIM1	24	1	1	1	NA	NA	NA	NA	NA	NA	NA	NA	NA	NA	NA	NA	NA	NA	NA	NA	NA	NA	NA	NA	NA	NA	NA	NA	NA	NA	NA	NA	NA	NA	0.997436	NA	NA	NA	NA	NA	NA	NA	NA	NA	NA	NA	NA	NA	NA
ABLIM1	27	0.989744	1	1	1	1	1	1	1	1	NA	NA	1	1	1	1	1	1	1	1	1	1	1	0.995918	1	NA	1	1	1	1	1	1	1	1	1	1	1	1	1	1	1	1	NA	1	1	1	1	1	1
ABLIM1	7	1	1	NA	NA	NA	NA	NA	NA	NA	NA	NA	NA	NA	NA	NA	NA	NA	NA	NA	NA	NA	NA	NA	NA	NA	NA	NA	NA	NA	NA	NA	NA	NA	NA	NA	NA	NA	NA	NA	NA	NA	NA	NA	NA	NA	NA	NA	NA
ABLIM1	8	0.875	1	NA	1	1	1	1	NA	1	NA	NA	1	1	1	1	1	1	1	NA	1	NA	1	1	NA	NA	1	NA	1	1	1	NA	NA	NA	0.996283	NA	1	NA	1	NA	NA	NA	NA	1	1	1	1	1	NA
ABLIM1	9	NA	1	NA	NA	NA	NA	NA	NA	NA	NA	NA	NA	NA	NA	NA	NA	NA	NA	NA	NA	NA	NA	NA	NA	NA	NA	NA	NA	NA	NA	NA	NA	NA	NA	NA	NA	NA	NA	NA	NA	NA	NA	NA	NA	NA	NA	NA	NA
ABLIM3	12	NA	NA	NA	NA	NA	NA	NA	NA	NA	NA	NA	NA	NA	NA	NA	NA	NA	NA	NA	NA	NA	NA	NA	NA	NA	NA	NA	NA	NA	NA	NA	NA	NA	NA	0.00982801	NA	NA	NA	0.0113636	NA	NA	NA	NA	NA	NA	NA	NA	NA
ABLIM3	15	NA	NA	NA	NA	NA	NA	NA	NA	NA	NA	NA	NA	NA	NA	NA	NA	NA	NA	NA	NA	NA	NA	NA	NA	NA	NA	NA	NA	NA	NA	NA	NA	NA	NA	0.0288462	NA	NA	NA	NA	NA	NA	NA	NA	NA	NA	NA	NA	NA
ABLIM3	16	NA	NA	NA	0.482143	NA	NA	NA	NA	NA	NA	NA	NA	NA	NA	NA	NA	NA	NA	NA	NA	NA	NA	NA	NA	NA	NA	NA	0.438776	NA	NA	NA	NA	NA	NA	0.373333	0.36036	NA	NA	0.283784	NA	NA	NA	NA	NA	NA	NA	NA	NA
ABLIM3	2	NA	NA	NA	NA	NA	NA	NA	NA	NA	NA	NA	NA	NA	NA	NA	NA	NA	NA	NA	NA	NA	NA	NA	NA	NA	NA	NA	NA	NA	NA	NA	NA	NA	NA	0.991701	NA	NA	NA	NA	NA	NA	NA	NA	NA	NA	NA	NA	NA
ABLIM3	21	NA	NA	NA	NA	NA	NA	NA	NA	NA	NA	NA	NA	NA	NA	NA	NA	NA	NA	NA	NA	NA	NA	NA	NA	NA	NA	NA	NA	NA	NA	NA	NA	NA	NA	NA	0.976378	NA	NA	NA	NA	NA	NA	NA	NA	NA	NA	NA	NA
ABR	12	1	1	1	NA	NA	NA	NA	NA	NA	NA	NA	0.994898	NA	NA	NA	0.995238	NA	NA	NA	NA	NA	NA	NA	NA	NA	NA	0.993789	NA	NA	NA	NA	NA	NA	NA	NA	NA	NA	NA	NA	NA	NA	NA	0.996094	NA	NA	NA	0.975309	NA
ABR	13	0.975904	0.955556	1	1	0.978261	1	1	1	1	1	NA	1	1	1	1	1	1	1	1	1	1	1	0.992806	1	0.989899	1	0.986842	1	0.998363	1	1	1	1	1	0.990476	1	0.992908	1	1	1	1	NA	1	1	0.996212	1	1	1
ABR	14	0.988889	1	1	1	1	1	0.981928	1	1	1	NA	0.990148	1	0.995951	1	1	1	1	1	1	1	0.987952	1	0.994845	1	1	0.984894	1	0.997118	1	1	1	1	1	1	1	0.986486	1	1	1	1	NA	0.993528	1	1	1	1	1
ABR	16	1	1	1	NA	NA	NA	NA	NA	NA	NA	NA	NA	NA	NA	NA	NA	NA	NA	NA	NA	NA	NA	NA	NA	NA	NA	NA	NA	NA	NA	NA	NA	NA	NA	NA	NA	NA	NA	NA	NA	NA	NA	NA	NA	0.990099	NA	NA	NA
ABR	17	0.921875	0.969697	1	0.993197	0.983425	1	1	1	1	1	NA	1	NA	0.996032	0.985507	0.996622	0.988679	1	1	1	0.993103	1	0.988506	1	1	0.992366	0.99734	0.996564	0.998636	1	1	1	1	1	1	1	1	1	1	1	1	NA	1	1	1	1	1	0.987578
ABR	23	1	1	1	NA	NA	NA	NA	NA	NA	NA	NA	NA	NA	NA	NA	NA	NA	NA	NA	NA	NA	NA	NA	NA	NA	NA	NA	NA	NA	NA	NA	NA	NA	NA	NA	NA	NA	NA	0.983871	NA	NA	NA	NA	NA	NA	NA	NA	NA
ABR	25	1	1	1	NA	NA	NA	NA	NA	NA	NA	NA	NA	NA	NA	NA	NA	NA	NA	NA	NA	NA	NA	NA	NA	NA	NA	NA	NA	NA	NA	NA	NA	NA	NA	NA	NA	NA	NA	NA	NA	NA	NA	NA	NA	NA	NA	NA	NA
ABR	5	1	1	1	0.99569	0.992647	NA	NA	NA	NA	NA	NA	NA	NA	NA	NA	0.992481	NA	0.993691	NA	NA	0.979381	NA	NA	NA	NA	NA	0.985663	0.990338	0.987037	0.987805	NA	0.984	NA	0.989189	NA	NA	0.970297	NA	NA	NA	NA	NA	NA	0.996732	NA	NA	NA	0.994253
ABR	6	1	1	1	NA	0.994609	NA	NA	NA	NA	NA	NA	NA	NA	NA	NA	NA	NA	NA	NA	NA	NA	NA	NA	NA	NA	NA	NA	NA	NA	NA	NA	NA	NA	NA	NA	NA	0.987097	NA	NA	NA	NA	NA	NA	NA	NA	NA	NA	NA
ABR	7	0.985507	1	1	1	0.978632	1	1	1	1	1	NA	0.985075	1	0.96875	1	1	0.945545	0.996795	0.994652	0.965517	1	1	0.992593	0.984733	1	1	0.992933	0.995816	0.994129	0.993548	0.962264	0.992424	1	0.990291	0.975309	0.96	1	1	1	1	1	NA	1	1	0.984043	0.974576	1	0.987805
ABT1	2	1	1	0.988764	0.946058	0.962477	1	0.99604	1	0.997085	1	0.944444	0.970874	0.986667	0.965517	0.949074	0.970588	0.995169	0.978082	0.991649	0.990548	0.945701	0.969925	0.955457	0.982955	1	0.95053	0.959559	0.953596	0.965398	0.989873	0.995851	0.973214	1	0.974684	0.986755	0.980583	0.944625	0.995146	1	0.957219	1	NA	0.943609	0.956284	0.992933	0.977376	0.961538	1
ABTB1	10	0.986395	0.992958	1	1	NA	1	1	1	1	1	1	0.993852	1	NA	NA	NA	1	NA	NA	0.993377	NA	NA	NA	NA	1	0.994024	NA	0.995763	NA	NA	1	0.99696	1	0.996454	1	1	NA	0.996047	1	1	1	NA	0.993846	NA	1	1	0.997429	NA
ABTB1	2	1	1	1	NA	NA	NA	NA	NA	NA	NA	NA	NA	NA	NA	NA	NA	NA	NA	NA	NA	0.994764	NA	NA	NA	NA	NA	NA	NA	NA	NA	NA	NA	NA	NA	NA	NA	NA	NA	NA	NA	NA	NA	NA	NA	NA	NA	NA	NA
ABTB1	3	1	1	1	NA	NA	NA	NA	NA	NA	NA	NA	NA	NA	NA	NA	NA	NA	NA	NA	NA	NA	NA	NA	NA	NA	NA	NA	NA	NA	NA	NA	NA	NA	NA	NA	NA	NA	NA	NA	NA	NA	NA	NA	NA	NA	NA	NA	NA
ABTB1	4	1	1	1	NA	0.998062	NA	NA	NA	NA	NA	NA	0.997024	NA	NA	NA	NA	NA	NA	NA	NA	NA	NA	NA	NA	NA	NA	0.995037	NA	NA	NA	NA	NA	NA	NA	NA	0.993548	NA	NA	NA	NA	NA	NA	NA	NA	NA	NA	NA	NA
ABTB1	5	0.985401	0.990783	1	NA	NA	1	1	1	0.994652	NA	1	0.994726	1	1	0.993485	0.996865	1	0.998847	1	1	0.994898	0.993506	1	1	1	0.991409	NA	NA	0.995868	NA	1	0.991948	1	NA	0.995192	1	NA	0.992683	1	NA	1	NA	0.997947	0.992021	1	1	0.995008	0.993789
ABTB1	6	1	1	1	NA	NA	NA	NA	NA	NA	NA	NA	NA	NA	NA	NA	NA	NA	NA	NA	NA	NA	NA	NA	NA	NA	NA	NA	NA	NA	NA	NA	NA	NA	NA	NA	NA	NA	NA	NA	NA	NA	NA	NA	NA	NA	NA	NA	NA
ABTB1	7	0.800476	0.83871	0.897778	0.955621	0.89011	0.9375	1	1	1	0.972222	0.947368	0.975376	0.985915	0.977169	0.945455	0.971922	1	0.973529	0.971698	1	0.974596	0.979339	0.962687	0.991649	1	0.989349	0.989247	0.958333	0.984906	0.992908	0.982249	0.96882	0.906977	0.954248	0.976526	0.972477	0.95082	0.984211	0.97561	0.912162	1	NA	0.986395	0.974026	0.968397	0.963788	0.985267	0.985401
ABTB1	9	0.98374	1	1	1	0.972125	1	1	1	1	1	0.947368	0.990654	0.985714	0.995305	0.993174	0.990338	1	0.990625	0.991379	1	1	0.990521	1	1	0.981132	0.99581	0.991892	0.99297	0.996146	0.994778	1	0.995902	0.96063	0.995575	1	0.963731	0.986441	0.98209	1	1	1	NA	0.997531	1	1	1	0.996063	1
ABTB2	12	NA	NA	NA	NA	NA	NA	NA	NA	NA	NA	NA	NA	NA	NA	NA	NA	0.973913	NA	NA	NA	NA	NA	NA	NA	NA	NA	NA	NA	NA	NA	NA	NA	NA	NA	NA	NA	NA	NA	NA	NA	NA	NA	NA	NA	NA	NA	NA	NA
ABTB2	16	NA	NA	NA	NA	NA	NA	NA	NA	NA	NA	NA	NA	NA	NA	NA	NA	0.93913	NA	NA	NA	NA	NA	NA	NA	NA	NA	NA	NA	NA	NA	NA	NA	NA	NA	NA	NA	NA	NA	NA	NA	NA	NA	NA	NA	NA	NA	NA	NA
AC000120.8	10	0.478261	0.416667	0.166667	0.9	0.958333	NA	1	1	1	NA	NA	0.945946	1	1	0.965909	0.881356	0.974619	0.916667	0.826087	0.992278	1	0.973684	1	1	1	1	1	0.941176	1	1	1	1	NA	NA	1	1	0.708333	1	1	0.941176	NA	NA	0.981818	0.979592	0.942308	0.9375	0.959459	1
AC000120.8	13	1	1	1	NA	NA	NA	NA	NA	NA	NA	NA	0.983871	NA	NA	NA	NA	0.997727	NA	NA	NA	NA	NA	NA	NA	NA	NA	NA	NA	NA	NA	NA	NA	NA	NA	NA	NA	NA	NA	NA	NA	NA	NA	NA	NA	NA	NA	NA	NA
AC000120.8	15	0.954545	0.983333	1	1	0.986667	NA	1	1	1	NA	NA	1	1	1	0.992126	0.993631	1	0.991453	NA	0.994129	1	NA	1	1	NA	1	NA	0.986842	NA	1	1	NA	1	1	1	1	1	1	1	1	NA	NA	1	1	1	1	1	1
AC000120.8	16	0.980769	1	1	1	1	NA	1	1	1	NA	NA	1	0.936508	1	1	1	0.998	1	1	1	1	1	1	1	1	1	1	1	1	1	1	1	1	1	0.985782	1	1	1	0.972603	1	NA	NA	1	1	0.983051	1	1	1
AC000120.8	17	1	1	1	NA	0.986111	NA	NA	NA	NA	NA	NA	NA	NA	NA	NA	NA	NA	NA	NA	NA	NA	NA	NA	NA	NA	NA	NA	NA	NA	NA	NA	NA	NA	NA	NA	NA	NA	NA	NA	NA	NA	NA	NA	NA	NA	NA	NA	NA
AC000120.8	5	NA	NA	NA	NA	NA	NA	NA	NA	NA	NA	NA	NA	NA	NA	NA	NA	NA	NA	NA	NA	NA	NA	NA	NA	NA	NA	NA	0.149533	NA	NA	NA	NA	NA	NA	NA	NA	NA	NA	NA	NA	NA	NA	NA	NA	NA	NA	NA	NA
AC002126.5	10	NA	NA	NA	NA	NA	NA	NA	NA	NA	NA	NA	NA	NA	NA	NA	NA	0.0720461	NA	NA	NA	NA	NA	NA	NA	NA	NA	NA	NA	NA	NA	NA	NA	NA	NA	NA	NA	NA	NA	NA	NA	NA	NA	NA	NA	NA	NA	NA	NA
AC002126.5	13	1	1	1	NA	NA	NA	NA	NA	NA	NA	NA	NA	NA	NA	NA	NA	NA	NA	NA	NA	NA	NA	NA	NA	NA	NA	NA	0.977273	NA	0.983333	NA	0.990826	NA	NA	NA	NA	0.984615	NA	NA	NA	NA	NA	NA	NA	NA	NA	NA	NA
AC002126.5	14	1	1	1	0.979592	NA	NA	NA	NA	NA	NA	NA	NA	NA	NA	NA	NA	NA	NA	NA	NA	NA	NA	NA	NA	NA	NA	NA	0.970149	NA	NA	NA	NA	NA	NA	NA	NA	NA	NA	NA	NA	NA	NA	NA	NA	0.984375	NA	NA	NA
AC002126.5	15	0.898305	0.98	0.951613	0.969697	1	1	NA	1	NA	NA	NA	0.957447	1	1	0.975309	0.978261	0.977208	0.97619	0.96	NA	1	0.96875	NA	0.983607	1	NA	NA	0.966667	0.988095	1	NA	1	NA	0.962963	0.952381	1	1	NA	0.954545	1	1	NA	NA	NA	1	1	0.96875	1
AC002126.5	17	0.381818	0.162162	0.48	0.619048	0.666667	0.545455	0.933333	0.818182	0.833333	NA	NA	NA	NA	NA	0.42623	0.5	0.7713	0.684211	NA	NA	0.585366	0.5	0.744186	0.685714	0.68	0.75	0.5	NA	0.392857	0.516129	1	0.484848	NA	0.622222	1	0.84	0.8	0.542857	1	0.555556	0.96	NA	0.707317	0.7	0.519231	0.52	0.65	0.704545
AC002126.5	2	0	0	0.00649351	NA	NA	NA	NA	NA	NA	NA	NA	NA	NA	NA	NA	NA	NA	NA	NA	NA	NA	NA	NA	NA	NA	NA	NA	NA	NA	NA	NA	NA	NA	NA	NA	NA	NA	NA	NA	NA	NA	NA	NA	NA	NA	NA	NA	NA
AC002126.5	2	0	0	0.00649351	NA	NA	NA	NA	NA	NA	NA	NA	NA	NA	NA	NA	NA	NA	NA	NA	NA	0.0114943	NA	NA	NA	NA	NA	NA	NA	NA	NA	NA	NA	NA	NA	NA	NA	NA	NA	NA	NA	NA	NA	NA	NA	NA	NA	NA	NA
AC002126.5	4	0.959184	0.955556	1	0.980392	0.99095	1	NA	0.985075	0.993243	1	NA	0.964912	0.981132	0.980769	0.97546	NA	0.971223	0.983957	0.964912	0.985714	NA	NA	0.961957	0.983673	1	0.959596	0.978261	0.961538	0.97	0.989418	0.966292	1	1	0.992366	0.987179	1	NA	0.984962	1	NA	1	NA	0.981221	0.966667	NA	1	0.984496	1
AC002126.5	5	1	1	1	NA	0.996479	0.981818	NA	0.968992	NA	NA	NA	0.995283	NA	NA	NA	NA	0.99115	0.989796	NA	0.966387	NA	0.994681	NA	NA	NA	0.985816	NA	NA	NA	NA	NA	NA	NA	0.986842	NA	NA	NA	NA	0.978022	NA	NA	NA	NA	0.981132	NA	NA	0.992308	NA
AC002126.5	7	0.979381	1	0.944444	0.965217	0.970149	NA	0.865979	0.939024	0.893939	0.952381	NA	0.846154	NA	0.941176	0.918605	0.93038	0.814815	0.925926	0.94	0.9	0.876033	0.959732	0.861446	0.958084	0.96	0.744681	0.89916	NA	0.865248	0.892308	0.810811	0.882883	NA	0.927273	0.920354	0.920635	0.965116	0.963303	NA	NA	0.892857	NA	0.971751	0.909091	NA	0.941667	NA	0.906977
AC003682.2	3	0.942857	0.870968	0.944444	0.961538	1	1	1	1	1	NA	NA	1	1	NA	1	1	1	1	1	1	1	NA	NA	1	NA	0.981132	1	0.974359	1	1	1	1	NA	1	NA	1	0.967742	NA	1	1	NA	NA	1	1	1	NA	NA	1
AC004017.1	2	1	NA	1	NA	0.944444	NA	NA	NA	NA	NA	NA	NA	NA	NA	NA	NA	NA	NA	NA	NA	NA	NA	NA	NA	NA	NA	NA	NA	NA	NA	NA	NA	NA	NA	NA	NA	NA	NA	NA	NA	NA	NA	NA	NA	NA	NA	NA	NA
AC004086.1	3	0.999814	1	1	1	1	1	0.999961	1	1	1	1	1	1	1	1	1	1	1	0.999927	1	1	1	1	1	0.999016	1	1	1	1	1	1	1	1	1	1	0.999485	1	1	1	1	1	NA	1	1	1	1	1	1
AC004086.1	4	1	1	1	NA	NA	NA	NA	NA	NA	NA	NA	NA	0.999842	NA	NA	NA	NA	NA	NA	NA	NA	NA	NA	NA	NA	NA	NA	NA	NA	NA	NA	NA	NA	NA	NA	NA	NA	NA	NA	NA	NA	NA	NA	NA	NA	NA	NA	NA
AC004086.1	5	1	1	0.999825	1	1	1	1	1	1	1	1	1	1	1	1	1	1	1	1	1	1	1	1	1	1	1	1	1	1	1	1	1	1	1	1	1	1	1	1	1	1	NA	1	1	1	1	1	1
AC004258.1	2	1	1	1	NA	0.993528	NA	NA	NA	NA	NA	NA	NA	NA	NA	NA	0.997126	NA	0.987616	NA	0.997753	NA	NA	NA	NA	NA	NA	0.990415	0.996942	NA	NA	0.99569	NA	NA	0.996063	NA	0.993939	NA	NA	NA	NA	NA	NA	NA	NA	0.992095	0.986486	NA	0.97931
AC004381.6	20	NA	NA	NA	NA	NA	NA	0.870968	NA	NA	NA	NA	NA	NA	NA	NA	NA	NA	NA	NA	NA	NA	NA	NA	NA	NA	NA	NA	NA	NA	NA	NA	NA	NA	NA	0.873239	NA	NA	NA	NA	NA	NA	NA	NA	NA	NA	NA	NA	NA
AC004410.1	11	1	1	0.990385	1	1	1	1	1	1	1	NA	1	1	1	1	1	1	1	1	1	1	1	1	1	1	1	1	1	1	1	1	1	1	1	1	1	0.992509	0.991525	1	0.990196	1	NA	1	1	1	1	1	1
AC004410.1	12	1	1	1	NA	NA	NA	NA	0.994872	NA	NA	NA	0.9875	NA	NA	NA	NA	NA	NA	NA	NA	NA	NA	NA	NA	NA	NA	NA	NA	NA	NA	NA	NA	NA	NA	NA	NA	NA	NA	NA	NA	NA	NA	NA	NA	NA	NA	NA	NA
AC004410.1	13	1	1	1	NA	NA	NA	NA	NA	NA	NA	NA	NA	NA	NA	NA	NA	NA	NA	NA	NA	NA	NA	NA	NA	NA	NA	NA	NA	NA	NA	NA	NA	NA	NA	NA	NA	NA	NA	NA	NA	NA	NA	NA	NA	NA	NA	NA	NA
AC004410.1	14	1	1	1	NA	NA	NA	NA	NA	NA	NA	NA	NA	NA	NA	NA	NA	NA	NA	NA	NA	NA	NA	NA	NA	NA	NA	NA	0.994937	NA	NA	NA	NA	NA	NA	NA	NA	NA	NA	NA	NA	NA	NA	NA	NA	NA	NA	NA	NA
AC004410.1	15	1	1	1	0.99422	NA	NA	NA	NA	NA	NA	NA	0.973451	NA	NA	NA	NA	NA	0.996337	NA	NA	NA	NA	NA	NA	NA	NA	NA	NA	NA	NA	NA	NA	NA	NA	NA	NA	NA	NA	NA	NA	NA	NA	NA	NA	NA	NA	NA	NA
AC004410.1	2	0.004	0	0.0124481	0	0.00274725	0	0	0	0	0	NA	0	0	0	0	0	0	0	0	0	0	0	0	0	0	0	0	0	0	NA	NA	0	0	0	0	0	NA	NA	0	0	0	NA	0	0	0	0	0	NA
AC004410.1	4	1	1	1	NA	0.989744	NA	NA	NA	NA	NA	NA	0.961039	0.954545	0.978022	0.940594	0.967033	NA	0.967213	NA	0.962963	NA	NA	0.982143	NA	NA	NA	NA	0.98913	0.967742	NA	0.947917	NA	NA	0.991228	NA	0.985714	NA	NA	NA	NA	NA	NA	NA	NA	0.954198	NA	NA	0.976471
AC004410.1	5	1	1	1	NA	NA	NA	NA	NA	NA	NA	NA	NA	NA	NA	NA	NA	NA	NA	NA	NA	NA	NA	NA	0.986111	NA	NA	NA	NA	NA	NA	NA	NA	NA	NA	NA	NA	NA	NA	NA	NA	NA	NA	NA	NA	NA	NA	NA	NA
AC004463.1	25	NA	NA	NA	NA	NA	NA	NA	NA	NA	NA	NA	NA	NA	0.989744	NA	NA	NA	0.982906	NA	NA	NA	NA	NA	NA	NA	NA	NA	NA	NA	NA	NA	NA	NA	NA	NA	NA	NA	NA	NA	NA	NA	NA	NA	NA	NA	NA	NA	NA
AC004463.1	26	NA	NA	NA	NA	NA	NA	NA	NA	NA	NA	NA	NA	NA	0.903226	NA	NA	NA	0.958159	NA	0.977707	NA	NA	NA	NA	NA	0.892308	NA	NA	NA	NA	NA	NA	NA	NA	NA	NA	NA	NA	NA	NA	NA	NA	NA	NA	NA	NA	NA	NA
AC004463.1	28	NA	NA	NA	NA	NA	NA	NA	NA	NA	NA	NA	NA	NA	NA	NA	NA	NA	NA	NA	NA	NA	NA	NA	NA	NA	NA	NA	NA	NA	NA	NA	NA	NA	NA	0.954545	NA	NA	NA	NA	NA	NA	NA	NA	NA	NA	NA	NA	NA
AC004463.1	29	NA	NA	NA	NA	NA	NA	NA	NA	NA	NA	NA	NA	NA	0.977778	NA	NA	NA	0.90303	NA	0.964126	NA	NA	NA	NA	NA	0.895833	NA	NA	NA	NA	NA	NA	NA	NA	NA	NA	NA	NA	NA	NA	NA	NA	NA	NA	NA	NA	NA	NA
AC004463.1	30	NA	NA	NA	NA	NA	NA	NA	NA	NA	NA	NA	NA	NA	0.565217	NA	NA	NA	0.629787	NA	0.694118	NA	NA	NA	NA	NA	0.627907	NA	NA	NA	NA	NA	NA	NA	NA	NA	NA	NA	NA	NA	NA	0.961538	NA	NA	NA	NA	NA	NA	NA
AC004463.1	31	NA	NA	NA	NA	NA	NA	NA	NA	NA	NA	NA	NA	NA	0.994382	NA	NA	NA	NA	NA	NA	NA	NA	NA	NA	NA	NA	NA	NA	NA	NA	NA	NA	NA	NA	NA	NA	NA	NA	NA	NA	NA	NA	NA	NA	NA	NA	NA	NA
AC004463.1	33	NA	NA	NA	NA	NA	NA	NA	NA	NA	NA	NA	NA	NA	NA	NA	NA	NA	0.995556	NA	0.989247	NA	NA	NA	NA	NA	NA	NA	NA	NA	NA	NA	NA	NA	NA	NA	NA	NA	NA	NA	NA	NA	NA	NA	NA	NA	NA	NA	NA
AC005076.1	10	0.989796	1	1	NA	NA	0.967391	NA	NA	NA	NA	NA	NA	0.963855	NA	NA	0.972603	0.949721	0.985816	NA	NA	NA	NA	0.987261	0.987342	NA	0.991713	0.989091	0.995037	0.990415	NA	NA	0.993528	NA	NA	NA	NA	0.99422	0.96875	0.986667	NA	NA	NA	NA	NA	0.980392	0.967742	NA	0.986395
AC005076.1	11	0.982456	1	1	1	1	1	1	1	1	1	NA	1	1	1	1	1	0.990909	1	1	0.987952	1	1	1	1	1	1	1	1	1	1	1	1	1	1	1	1	1	1	1	1	1	NA	1	1	1	1	1	1
AC005076.1	13	0.96063	0.939024	0.932039	0.963636	NA	1	1	1	1	0.974684	1	0.992674	1	0.996774	0.992754	0.993127	0.976608	0.992857	0.991736	0.983806	1	0.991379	1	1	NA	1	0.989011	0.973039	0.997143	0.971963	1	0.992228	NA	0.97551	1	1	0.955801	1	1	0.992366	1	NA	0.985816	0.989247	0.979798	0.983471	0.964824	1
AC005076.1	15	1	1	1	NA	0.995349	NA	NA	NA	NA	NA	NA	0.98893	NA	0.993808	0.99537	0.996564	NA	0.996587	NA	0.995951	NA	0.992611	0.993808	NA	NA	0.998442	0.996528	NA	0.986413	NA	NA	NA	NA	0.994975	NA	NA	0.992424	NA	NA	NA	NA	NA	NA	NA	NA	0.988095	0.98913	NA
AC005076.1	16	1	0.973451	1	0.971831	0.980695	0.992063	1	1	1	1	1	1	1	0.992063	0.989437	0.972393	0.986175	0.97561	0.989967	1	1	0.975659	0.997214	1	1	1	0.988764	0.988658	0.982558	0.993651	1	0.996503	1	0.974576	1	1	0.983051	1	1	0.985401	1	NA	1	1	0.955414	0.955556	0.954082	1
AC005076.1	17	1	1	1	NA	NA	NA	NA	NA	NA	NA	NA	0.993994	NA	NA	NA	NA	NA	NA	NA	NA	NA	0.997947	NA	NA	NA	NA	0.996997	NA	NA	NA	NA	NA	NA	NA	NA	NA	NA	NA	NA	NA	NA	NA	NA	NA	NA	NA	NA	NA
AC005076.1	18	1	1	1	NA	NA	NA	NA	NA	NA	NA	NA	NA	NA	NA	NA	NA	NA	NA	NA	NA	NA	NA	NA	NA	NA	NA	NA	NA	NA	NA	NA	NA	NA	0.994444	NA	NA	NA	NA	NA	NA	NA	NA	NA	NA	NA	NA	NA	NA
AC005076.1	19	0.661972	0.802817	0.685714	0.758929	NA	NA	0.854772	0.892019	0.823204	0.855769	NA	0.768997	0.957746	0.687332	0.789474	NA	NA	0.779126	0.69837	NA	0.871508	0.764608	0.823256	0.807018	NA	0.880482	0.775401	NA	0.764706	NA	0.845361	0.705977	0.807692	0.779874	0.90991	0.802326	0.697842	NA	0.75	NA	0.8125	NA	0.811765	0.704225	0.71028	NA	0.703125	0.834586
AC005076.1	5	0.955224	0.862069	0.836066	0.933333	NA	0.971831	0.985185	1	1	1	NA	0.964758	1	0.949664	0.949438	0.887931	1	0.961905	0.929245	0.951872	0.975124	0.924528	0.991667	0.963303	0.895522	0.989267	0.984694	0.913621	0.950658	0.916168	1	0.976271	1	NA	1	0.980769	0.864078	0.910256	0.980769	NA	1	NA	0.883721	0.984615	0.964912	0.95082	0.954955	0.970588
AC005076.1	6	0.964912	0.980392	0.969697	NA	0.957143	NA	0.907895	NA	0.941176	0.955224	NA	0.948413	0.929825	0.877976	NA	0.938525	NA	0.966245	0.945148	0.948357	0.943723	0.920213	0.959184	0.948148	0.878788	0.95586	0.952153	NA	0.952663	NA	0.962264	NA	NA	0.875969	0.878378	0.903846	NA	0.962963	NA	0.923077	NA	NA	NA	0.964286	0.960784	NA	0.941176	NA
AC005726.6	10	NA	1	NA	NA	NA	NA	NA	NA	NA	NA	NA	NA	NA	0.666667	NA	NA	NA	NA	NA	NA	NA	NA	NA	NA	NA	NA	NA	NA	NA	NA	NA	NA	NA	NA	NA	NA	NA	NA	NA	NA	NA	NA	NA	NA	NA	NA	NA	NA
AC005726.6	4	1	1	1	NA	0.973684	NA	NA	NA	NA	NA	NA	NA	NA	NA	0.931034	0.904762	NA	NA	NA	0.916667	0.986111	0.965517	NA	NA	NA	0.987179	NA	0.933333	0.918919	0.95	NA	0.989362	NA	0.942308	NA	NA	NA	NA	NA	NA	NA	NA	NA	NA	0.944444	NA	NA	NA
AC005726.6	5	1	NA	1	NA	NA	NA	NA	NA	NA	NA	NA	NA	NA	NA	NA	NA	NA	NA	NA	NA	NA	NA	NA	NA	NA	NA	NA	NA	NA	NA	NA	NA	NA	0.942857	NA	NA	NA	NA	NA	NA	NA	NA	NA	NA	NA	NA	NA	NA
AC005726.6	6	1	NA	1	NA	0.904762	NA	NA	NA	NA	NA	NA	NA	NA	0.935484	0.928571	0.888889	NA	NA	NA	NA	0.973684	NA	NA	NA	NA	0.934783	0.973684	0.953488	0.894737	NA	NA	NA	NA	NA	NA	NA	NA	NA	NA	NA	NA	NA	NA	0.789474	NA	NA	NA	0.769231
AC005726.6	7	1	1	1	NA	NA	NA	NA	NA	NA	NA	NA	NA	NA	NA	NA	NA	NA	NA	NA	NA	NA	NA	NA	NA	NA	NA	NA	NA	NA	NA	NA	NA	NA	NA	NA	NA	NA	NA	NA	NA	NA	NA	NA	NA	NA	NA	NA	NA
AC006116.3	4	NA	NA	NA	NA	NA	NA	NA	NA	NA	NA	NA	NA	NA	NA	NA	NA	NA	NA	NA	NA	NA	NA	NA	NA	NA	NA	NA	0.26	NA	NA	NA	NA	NA	NA	NA	NA	NA	NA	NA	NA	NA	NA	NA	NA	NA	NA	NA	NA
AC006116.3	7	NA	NA	NA	NA	NA	NA	NA	NA	NA	NA	NA	NA	NA	NA	NA	NA	NA	NA	NA	NA	NA	NA	NA	NA	NA	NA	NA	0.163636	NA	NA	NA	NA	NA	NA	NA	NA	NA	NA	NA	NA	NA	NA	NA	NA	NA	NA	NA	NA
AC007390.5	2	0.125	0.125	0.258065	NA	0.1	NA	NA	0.0769231	0.037037	NA	NA	0.0689655	0.0526316	0.119266	0.0652174	NA	NA	NA	0.103774	0.0886076	0.08	0.05	NA	0.0746269	0.0434783	NA	NA	NA	NA	0.0909091	0.0816327	0.08	NA	0.111111	0.0550459	0.08	0.0425532	NA	0.0724638	0.0555556	NA	NA	0.0151515	0.0980392	0.0121951	0.0555556	0.0285714	0.0793651
AC007390.5	3	1	1	1	NA	NA	NA	NA	NA	NA	NA	NA	NA	NA	NA	NA	NA	NA	NA	NA	NA	NA	NA	NA	NA	NA	NA	NA	NA	NA	NA	NA	NA	NA	NA	NA	NA	NA	NA	NA	NA	NA	NA	NA	NA	NA	NA	NA	NA
AC007390.5	4	1	1	1	0.988372	NA	NA	NA	0.987261	NA	NA	NA	NA	NA	NA	0.984615	NA	NA	NA	NA	NA	0.961538	NA	NA	NA	NA	NA	NA	NA	NA	NA	NA	NA	NA	NA	NA	NA	NA	NA	NA	NA	NA	NA	NA	NA	NA	NA	NA	NA
AC007390.5	5	1	1	1	NA	NA	NA	NA	NA	NA	NA	NA	NA	NA	NA	NA	NA	NA	0.986486	NA	NA	NA	NA	NA	NA	NA	NA	NA	NA	NA	NA	NA	NA	NA	NA	NA	NA	NA	NA	NA	NA	NA	NA	NA	NA	NA	NA	0.986301	NA
AC007956.1	2	0.06	0.0212766	0.0789474	0.0655738	0.10084	0.185185	0.119048	NA	NA	NA	NA	0.148936	0.125	NA	0.106383	0.158537	0.0819672	0.0869565	0.153846	0.108434	0.0816327	0.2	0.0757576	0.125	0.0769231	0.097561	0.244444	0.15	0.152174	0.0961538	NA	0.0689655	0.161765	0.0704225	NA	0.118644	0.142857	NA	NA	0.132075	NA	NA	0.109091	NA	NA	0.0694444	0.110169	0.162791
AC008073.5	2	0.987952	0.972973	1	NA	NA	NA	0.981868	NA	0.967647	0.984127	0.866667	0.987569	0.98374	0.980545	NA	0.986477	0.97561	0.973466	NA	0.986422	0.985175	0.980634	0.982811	0.987037	0.979592	0.982659	0.975291	0.974638	0.97561	NA	NA	0.942	NA	0.986034	0.984319	0.969325	NA	0.98044	0.977312	0.981132	0.986395	NA	0.986014	NA	0.981912	NA	0.951724	NA
AC008073.5	3	1	1	1	NA	NA	NA	NA	NA	NA	NA	NA	0.997187	NA	NA	NA	0.998633	NA	NA	NA	NA	NA	NA	0.999039	NA	NA	NA	NA	NA	NA	NA	NA	NA	NA	NA	NA	NA	NA	NA	NA	NA	NA	NA	NA	NA	NA	NA	NA	NA
AC008074.1	3	NA	NA	NA	0.986842	1	NA	NA	NA	NA	NA	NA	NA	NA	1	NA	NA	NA	NA	NA	NA	NA	NA	NA	NA	NA	NA	NA	1	NA	NA	NA	NA	NA	NA	NA	NA	NA	NA	NA	NA	NA	NA	NA	0.957447	NA	NA	NA	NA
AC008734.2	22	NA	NA	NA	NA	NA	NA	NA	NA	NA	NA	NA	NA	NA	0.96875	NA	NA	NA	NA	NA	NA	NA	NA	NA	NA	NA	NA	NA	NA	NA	NA	NA	NA	NA	NA	NA	NA	NA	NA	NA	NA	NA	NA	NA	NA	NA	NA	NA	NA
AC008734.2	24	NA	NA	NA	NA	NA	NA	NA	NA	NA	NA	NA	NA	NA	0.980583	NA	NA	NA	NA	NA	NA	NA	NA	NA	NA	NA	NA	NA	NA	NA	NA	NA	NA	NA	NA	NA	NA	NA	NA	NA	NA	NA	NA	NA	NA	NA	NA	NA	NA
AC008734.2	39	NA	NA	NA	NA	NA	NA	NA	NA	NA	NA	NA	NA	NA	1	NA	NA	1	NA	NA	NA	NA	NA	NA	0.980769	NA	NA	NA	NA	NA	NA	NA	NA	NA	NA	NA	NA	NA	NA	NA	NA	NA	NA	NA	NA	NA	NA	NA	NA
AC008734.2	45	NA	NA	NA	NA	NA	NA	NA	NA	NA	NA	NA	NA	NA	0.901961	NA	NA	NA	NA	NA	NA	NA	NA	NA	0.942308	NA	NA	NA	NA	NA	NA	NA	NA	NA	NA	NA	NA	NA	NA	NA	NA	NA	NA	NA	NA	NA	NA	NA	NA
AC008734.2	46	NA	NA	NA	NA	NA	NA	NA	NA	NA	NA	NA	NA	NA	0.983607	NA	NA	0.869565	NA	NA	NA	NA	NA	NA	NA	NA	NA	NA	NA	NA	NA	NA	NA	NA	NA	NA	NA	NA	NA	NA	NA	NA	NA	NA	NA	NA	NA	NA	NA
AC008734.2	50	NA	NA	NA	NA	NA	NA	NA	NA	NA	NA	NA	NA	NA	0.80597	NA	NA	NA	NA	NA	NA	NA	NA	NA	0.852632	NA	NA	NA	NA	NA	NA	NA	NA	NA	NA	NA	NA	NA	NA	NA	NA	NA	NA	NA	NA	NA	NA	NA	NA
AC008734.2	52	NA	NA	NA	NA	NA	NA	NA	NA	NA	NA	NA	NA	NA	0.974026	NA	NA	NA	NA	NA	NA	NA	NA	NA	0.990909	NA	NA	NA	NA	NA	NA	NA	NA	NA	NA	NA	NA	NA	NA	NA	NA	NA	NA	NA	NA	NA	NA	NA	NA
AC008763.1	2	0.870275	0.930398	0.903759	0.958491	0.936901	0.953271	0.98786	0.989875	0.9912	0.987755	0.930233	0.944576	0.977716	0.984456	0.933333	0.980198	0.998553	0.982051	0.976562	0.984974	0.983127	0.984858	0.978805	0.975	0.952381	0.980237	0.975329	0.956863	0.964193	0.982143	0.977827	0.986624	1	0.957128	0.992301	0.990028	0.94382	0.980128	0.994278	0.942308	0.994332	NA	0.96767	0.974811	0.963001	0.952746	0.962428	0.983432
AC008763.1	3	1	1	1	NA	NA	NA	NA	0.999556	NA	NA	NA	NA	0.996711	NA	0.998952	NA	NA	NA	NA	NA	NA	NA	0.99957	0.998547	NA	NA	NA	0.999435	0.998737	NA	NA	NA	NA	NA	0.999015	0.99681	NA	NA	NA	NA	0.997421	NA	NA	NA	NA	NA	NA	NA
AC009053.2	10	0.923077	0.833333	0.888889	1	0.903226	1	1	NA	0.9	NA	NA	1	1	1	1	1	1	0.9	1	NA	1	0.928571	0.956522	0.92	NA	0.945455	1	0.952381	NA	0.9375	NA	1	1	0.945946	NA	0.923077	NA	NA	1	NA	NA	NA	NA	NA	1	NA	0.9375	1
AC009053.2	12	1	1	NA	0.785714	0.975	NA	NA	0.961538	NA	NA	NA	0.975309	NA	NA	NA	NA	NA	NA	NA	NA	NA	0.977778	NA	NA	NA	NA	NA	NA	NA	0.972222	NA	NA	NA	NA	NA	NA	NA	NA	0.916667	NA	NA	NA	NA	NA	NA	0.842105	0.88	NA
AC009053.2	3	1	1	1	NA	NA	NA	NA	NA	NA	NA	NA	NA	NA	NA	NA	NA	NA	NA	NA	NA	NA	NA	NA	NA	NA	NA	NA	NA	NA	NA	NA	NA	NA	NA	NA	NA	NA	NA	NA	NA	NA	NA	NA	NA	0.962963	NA	NA	NA
AC009053.2	4	1	1	1	NA	NA	0.944444	NA	NA	NA	NA	NA	NA	NA	NA	NA	NA	NA	NA	NA	NA	NA	NA	0.96	NA	NA	NA	NA	NA	NA	NA	NA	NA	NA	NA	NA	NA	NA	NA	NA	NA	NA	NA	NA	NA	NA	NA	NA	NA
AC009053.2	6	1	1	1	NA	NA	NA	NA	NA	NA	NA	NA	NA	NA	NA	NA	NA	NA	NA	NA	NA	NA	NA	NA	NA	NA	NA	NA	NA	NA	NA	NA	NA	NA	NA	NA	NA	NA	NA	NA	NA	NA	NA	NA	NA	NA	NA	NA	NA
AC009053.2	7	1	0.8125	1	0.916667	0.90625	1	0.857143	0.888889	0.8125	NA	NA	0.92	1	1	NA	0.870968	0.941176	1	0.941176	0.870968	0.913043	0.914286	0.938776	0.875	1	1	0.933333	1	0.924528	0.903226	0.9	1	1	1	1	0.815789	0.833333	0.928571	NA	1	1	NA	0.904762	0.916667	0.875	1	1	1
AC009053.2	8	1	1	0.944444	0.92	0.964286	1	1	NA	NA	NA	NA	1	1	1	NA	1	1	1	1	1	1	1	1	1	NA	0.964912	1	1	1	1	1	1	1	1	1	1	1	1	1	1	1	NA	1	1	1	1	1	1
AC009060.2	13	1	1	1	NA	NA	NA	NA	0.875	NA	NA	NA	NA	NA	NA	NA	NA	NA	NA	NA	NA	NA	NA	NA	NA	NA	NA	NA	NA	0.962963	NA	NA	NA	NA	NA	NA	NA	NA	NA	NA	NA	NA	NA	NA	NA	NA	NA	NA	NA
AC009060.2	16	1	1	1	NA	NA	NA	NA	NA	NA	NA	NA	0.931034	NA	NA	NA	NA	NA	NA	NA	0.967742	NA	NA	NA	NA	NA	NA	NA	NA	NA	NA	NA	NA	NA	NA	NA	NA	NA	NA	NA	NA	NA	NA	NA	NA	NA	NA	NA	NA
AC009060.2	6	NA	NA	NA	NA	NA	NA	NA	NA	NA	NA	NA	NA	NA	NA	NA	NA	NA	NA	NA	NA	1	NA	NA	NA	NA	NA	NA	1	NA	NA	NA	NA	NA	NA	NA	NA	NA	NA	NA	NA	NA	NA	NA	NA	NA	NA	NA	NA
AC009086.1	10	NA	NA	NA	NA	NA	NA	NA	NA	NA	NA	NA	NA	NA	NA	NA	NA	NA	NA	NA	NA	NA	NA	0.981132	NA	NA	0.99115	NA	NA	NA	NA	NA	NA	NA	NA	NA	NA	NA	NA	NA	NA	NA	NA	NA	NA	NA	NA	NA	NA
AC009086.1	3	0.931741	0.942975	0.893115	NA	0.862182	NA	0.724138	0.725	0.551724	NA	NA	0.867925	NA	0.825	NA	0.903226	0.666667	0.789916	NA	0.756098	0.833333	0.818182	0.777454	0.767857	NA	0.623529	0.76455	NA	0.538462	0.888889	0.677778	0.837838	0.570991	0.55814	0.712644	0.830392	0.832956	NA	0.681818	0.866667	NA	NA	0.862745	0.636364	0.85	0.771531	0.843954	0.64
AC009086.1	7	1	1	1	NA	0.909091	NA	NA	NA	NA	NA	NA	NA	NA	NA	NA	NA	NA	0.995475	NA	NA	NA	NA	0.992958	NA	NA	NA	NA	NA	NA	NA	NA	NA	NA	NA	NA	NA	NA	NA	NA	NA	NA	NA	NA	NA	NA	NA	NA	NA
AC009086.1	8	1	1	1	NA	0.958333	NA	NA	NA	NA	NA	NA	0.989796	NA	NA	NA	0.959459	0.923077	0.984615	NA	NA	0.9	0.984375	0.986667	NA	NA	NA	0.918367	0.952381	0.939394	NA	NA	0.873016	NA	NA	NA	NA	NA	NA	NA	NA	NA	NA	NA	NA	NA	NA	0.954545	NA
AC009509.2	2	NA	NA	NA	NA	NA	NA	NA	NA	NA	NA	NA	NA	NA	NA	NA	NA	NA	NA	NA	NA	NA	NA	NA	NA	NA	NA	NA	0.846154	NA	NA	NA	NA	NA	NA	NA	NA	NA	NA	NA	NA	NA	NA	NA	NA	NA	NA	NA	NA
AC009533.2	11	1	1	1	NA	NA	NA	NA	NA	NA	NA	NA	NA	NA	NA	NA	NA	NA	NA	NA	NA	NA	NA	NA	NA	NA	NA	NA	NA	NA	NA	NA	NA	NA	NA	NA	NA	NA	NA	NA	NA	NA	NA	NA	NA	NA	NA	NA	NA
AC009533.2	15	NA	NA	NA	NA	NA	NA	0.984177	NA	1	NA	NA	1	NA	0.868421	NA	0.880878	0.974026	0.937452	0.966154	0.786164	0.631222	NA	0.952381	NA	NA	0.829189	0.98	0.907563	NA	0.929078	NA	0.984615	1	0.873239	0.85	1	NA	NA	NA	NA	1	NA	NA	NA	NA	NA	NA	NA
AC009533.2	21	1	1	1	NA	NA	NA	NA	NA	NA	NA	NA	NA	NA	NA	NA	0.995485	NA	NA	NA	NA	NA	NA	NA	NA	NA	0.997905	NA	NA	NA	NA	NA	NA	NA	NA	0.994118	NA	NA	NA	NA	NA	NA	NA	NA	NA	NA	NA	NA	NA
AC009533.2	22	NA	0	0	NA	NA	NA	NA	NA	NA	NA	NA	NA	NA	NA	NA	NA	NA	NA	NA	NA	NA	NA	NA	NA	NA	NA	NA	NA	NA	NA	NA	NA	NA	NA	NA	NA	NA	NA	NA	NA	NA	NA	NA	NA	NA	NA	NA	NA
AC009533.2	23	NA	NA	0.928571	NA	NA	1	NA	NA	NA	NA	NA	NA	NA	0.941176	0.909091	0.913208	0.902439	NA	NA	NA	0.925532	NA	1	NA	NA	0.92504	0.8	0.826087	NA	0.76	1	0.985294	0.84375	NA	0.974138	0.9375	NA	NA	NA	NA	1	NA	NA	NA	NA	NA	0.826087	NA
AC009533.2	24	NA	NA	NA	NA	NA	NA	NA	NA	NA	NA	NA	NA	NA	NA	NA	NA	NA	0.987805	NA	0.973146	NA	NA	NA	NA	NA	0.995816	NA	NA	NA	NA	NA	NA	NA	NA	0.991071	NA	NA	NA	NA	NA	NA	NA	NA	NA	NA	NA	NA	NA
AC009533.2	25	NA	NA	NA	NA	1	NA	0.944134	1	1	NA	NA	0.931507	0.958333	1	0.909091	0.829431	0.785714	0.875569	0.909091	0.769231	0.84	NA	0.821429	NA	0.947368	0.735363	0.84375	0.938776	NA	0.659091	NA	1	1	0.817308	0.857759	NA	NA	NA	NA	NA	1	NA	NA	NA	NA	NA	NA	NA
AC009533.2	28	NA	NA	NA	NA	NA	NA	0.660377	NA	0.909091	NA	NA	0.884615	NA	0.517241	NA	0.643225	0.466667	0.767905	0.688172	0.566667	0.424581	NA	NA	NA	NA	0.735608	NA	NA	NA	NA	NA	0.642857	NA	0.809728	0.479381	NA	NA	NA	NA	NA	NA	NA	NA	NA	NA	NA	NA	NA
AC009533.2	29	NA	NA	1	NA	1	1	1	1	1	NA	NA	1	1	1	1	1	1	1	1	0.992647	0.996364	1	1	1	1	1	1	0.987654	NA	1	1	1	1	1	1	1	NA	NA	NA	NA	0.983607	NA	NA	NA	NA	NA	1	NA
AC009533.2	6	0	0	0	NA	NA	NA	NA	NA	NA	NA	NA	NA	NA	NA	NA	NA	NA	NA	NA	NA	NA	NA	NA	NA	NA	NA	NA	0.0150754	NA	NA	NA	NA	NA	NA	NA	NA	NA	NA	NA	NA	NA	NA	NA	NA	NA	NA	NA	NA
AC009533.2	7	1	1	1	NA	0.944444	NA	NA	NA	NA	NA	NA	NA	NA	NA	NA	NA	NA	NA	NA	NA	NA	NA	0.987654	NA	0.948718	NA	0.984127	NA	NA	NA	0.923077	NA	NA	NA	NA	NA	NA	NA	NA	0.96875	NA	NA	NA	NA	NA	NA	NA	NA
AC009533.2	9	1	1	NA	NA	NA	NA	NA	NA	NA	NA	NA	NA	NA	0.974359	NA	NA	NA	NA	NA	NA	NA	NA	NA	NA	NA	NA	NA	NA	NA	NA	NA	NA	NA	NA	NA	NA	NA	NA	NA	NA	NA	NA	NA	NA	NA	NA	NA	NA
AC010203.2	11	1	1	0.822222	0.933333	0.973684	1	NA	1	1	NA	NA	1	1	1	1	1	1	0.980198	0.96875	1	1	1	1	1	1	1	1	0.963415	1	1	1	1	1	0.964286	1	1	1	1	NA	1	1	NA	1	NA	1	NA	1	0.960784
AC010203.2	14	1	1	1	NA	NA	NA	NA	NA	NA	NA	NA	NA	NA	NA	NA	NA	NA	NA	NA	NA	NA	NA	NA	NA	NA	NA	NA	NA	NA	NA	NA	NA	NA	NA	NA	NA	NA	NA	NA	NA	NA	NA	NA	NA	NA	NA	NA	NA
AC010203.2	3	1	1	1	NA	NA	NA	NA	NA	NA	NA	NA	NA	NA	NA	NA	NA	NA	NA	NA	NA	NA	NA	0.95	NA	NA	0.98	NA	NA	NA	NA	NA	NA	NA	NA	NA	NA	NA	NA	NA	NA	NA	NA	NA	NA	NA	NA	NA	NA
AC010203.2	4	0.95	1	0.789474	NA	NA	NA	NA	NA	NA	NA	NA	0.965517	NA	1	NA	0.966667	NA	0.985294	1	0.981481	1	1	0.96	1	NA	1	1	NA	NA	1	1	0.972973	NA	0.962963	1	NA	1	NA	NA	NA	1	NA	NA	NA	1	NA	1	NA
AC010203.2	5	0.909091	1	0.947368	NA	NA	NA	0.916667	0.846154	NA	NA	NA	0.813953	NA	0.918919	NA	NA	0.603448	0.728261	0.930233	0.932203	0.916667	0.73913	0.888889	NA	0.722222	0.886792	0.810811	0.777778	0.875	0.731707	NA	0.918367	NA	NA	0.83871	0.857143	0.875	NA	NA	NA	NA	NA	NA	NA	0.944444	NA	0.944444	0.75
AC010203.2	6	1	1	1	NA	NA	NA	NA	NA	NA	NA	NA	0.939394	NA	NA	NA	NA	NA	NA	NA	NA	NA	NA	NA	NA	NA	NA	NA	NA	NA	NA	NA	NA	NA	NA	NA	NA	0.869565	NA	NA	NA	NA	NA	NA	NA	NA	NA	NA	NA
AC010522.1	2	0.947368	0.916667	0.928571	0.588235	NA	NA	0.741935	NA	0.684211	NA	NA	NA	NA	0.909091	0.846154	NA	NA	NA	0.666667	0.863636	NA	0.928571	0.888889	NA	NA	0.826087	0.92	NA	0.9	0.875	0.8125	0.666667	NA	0.804878	0.45	NA	0.84	0.782609	NA	NA	NA	NA	0.833333	0.733333	0.69697	NA	0.684211	NA
[truncated: 64,143 more rows]
[truncated: 11 more columns]

## Sheet: shared with Carrier and ATL
Gene_Exon_Reg	frequency (%) in ATL samples (n=53)	Frequency (%) in Carrier samples (n=3)
ADRBK1_8_down	100	100
PCNXL3_29_down	100	100
[truncated: 540 more rows]

## Sheet: genes encoding splicing factors
gene symbol
[truncated: 227 more rows]
