# Supplementary material for: Intragenic recruitment of NF-κB drives splicing modifications upon activation by the oncogene Tax of HTLV-1
Source: Nat Commun. 2020 Jun 16;11:3045. doi: 10.1038/s41467-020-16853-x (PMC7298006; doi:10.1038/s41467-020-16853-x)
Supplement: Supplementary file 6 — Supplementary Data 2 [file 41467_2020_16853_MOESM6_ESM.xlsx]

## Sheet: Table_S2
	EXON_LENGTH	INTRON_LENGTH_BEFORE	INTRON_LENGTH_AFTER	GC_BEFORE_ACCEPTOR	GC_AFTER_ACCEPTOR	GC_BEFORE_DONOR	GC_AFTER_DONOR
mean	165.11	2579.06	2480.09	47.01	52.31	53	51.36
SE.mean	13.12	255.75	251.55	0.62	0.47	0.46	0.63
