# Supplementary material for: Intragenic recruitment of NF-κB drives splicing modifications upon activation by the oncogene Tax of HTLV-1
Source: Nat Commun. 2020 Jun 16;11:3045. doi: 10.1038/s41467-020-16853-x (PMC7298006; doi:10.1038/s41467-020-16853-x)
Supplement: Supplementary file 8 — Supplementary Data 4 [file 41467_2020_16853_MOESM8_ESM.xlsx]

## Sheet: Sheet1
Name (Gene_Exon)	Number of features	Feature category	Feature name
HDAC5_18	4	Binding	Polypeptide_zinc_ion_contact_site
HDAC5_18	4	Structure	Polypeptide_zinc_ion_contact_site
HDAC5_18	4	PTM	O4'-phospho-L-tyrosine
HDAC5_18	4	Unclassified	Histone deacetylase domain
PRR14_9	4	Binding	Protein binding
PRR14_9	4	Structure	Compositionally_biased_region_of_peptide
PRR14_9	4	Structure	Intrinsically_unstructured_polypeptide_region
PRR14_9	4	PTM	O-phospho-L-threonine
MAPKBP1_11	6	Binding	WD40/YVTN repeat-like-containing domain
MAPKBP1_11	6	Binding	WD40 repeat
MAPKBP1_11	6	Binding	WD40-repeat-containing domain
MAPKBP1_11	6	Structure	Polypeptide_repeat
MAPKBP1_11	6	Structure	WD40 repeat
MAPKBP1_11	6	Unclassified	Quinonprotein alcohol dehydrogenase-like superfamily
PLBD2_4	1	PTM	Ubiquitinylated lysine
CTTN_11	10	Structure	Polypeptide_repeat
CTTN_11	10	Structure	Intrinsically_unstructured_polypeptide_region
CTTN_11	10	Structure	Hs1/Cortactin
CTTN_11	10	PTM	O-phospho-L-serine
CTTN_11	10	PTM	O-phospho-L-threonine
CTTN_11	10	PTM	O4'-phospho-L-tyrosine
CTTN_11	10	PTM	N-acetylated L-lysine
CTTN_11	10	PTM	N6-acetyl-L-lysine
CTTN_11	10	PTM	Ubiquitinylated lysine
CTTN_11	10	Unclassified	Hs1/Cortactin
GLTSCR1_3	1	Structure	Intrinsically_unstructured_polypeptide_region
BCLAF1_7	No functionnal feature
KDM5A_28	7	Binding	Zinc finger, PHD-type
KDM5A_28	7	Binding	Zinc finger, PHD-finger
KDM5A_28	7	Unclassified	Zinc finger, RING/FYVE/PHD-type
KDM5A_28	7	Unclassified	Zinc finger, FYVE/PHD-type
KDM5A_28	7	Unclassified	Zinc finger, PHD-type
KDM5A_28	7	Unclassified	Zinc finger, PHD-type, conserved site
KDM5A_28	7	Unclassified	Zinc finger, PHD-finger
TAB3_12	5	Binding	Protein binding
TAB3_12	5	Localization	Nuclear_localization_signal
TAB3_12	5	Structure	Compositionally_biased_region_of_peptide
TAB3_12	5	Structure	Intrinsically_unstructured_polypeptide_region
TAB3_12	5	PTM	O-phospho-L-serine
TBC1D23_15	2	Binding	Protein binding
TBC1D23_15	2	PTM	O-phospho-L-threonine
CHD3_34	4	Binding	Protein binding
CHD3_34	4	Structure	Intrinsically_unstructured_polypeptide_region
CHD3_34	4	PTM	O-phospho-L-serine
CHD3_34	4	PTM	O-phospho-L-threonine
POLG_6	3	Binding	Protein binding
POLG_6	3	Binding	Ribonuclease H-like domain
POLG_6	3	Structure	Peptide_helix
HJURP_5	3	Structure	Intrinsically_unstructured_polypeptide_region
HJURP_5	3	PTM	O-phospho-L-serine
HJURP_5	3	PTM	O-phospho-L-threonine
KIAA0913_10	4	Localization	Peroxisome targeting signal
KIAA0913_10	4	Localization	Nuclear_export_signal
KIAA0913_10	4	Structure	Intrinsically_unstructured_polypeptide_region
KIAA0913_10	4	PTM	O-phospho-L-serine
KIAA1731_20	1	Structure	Intrinsically_unstructured_polypeptide_region
CC2D1B_16	4	Structure	Coiled_coil
CC2D1B_16	4	PTM	O-phospho-L-serine
CC2D1B_16	4	PTM	O-phospho-L-threonine
CC2D1B_16	4	Unclassified	Domain of unknown function DM14
RAD1_5	4	Binding	Protein binding
RAD1_5	4	Structure	Polypeptide_turn_motif
RAD1_5	4	Structure	Peptide_helix
RAD1_5	4	Structure	Beta_strand
CLK1_5	13	Catalytic activity	Protein kinase-like domain
CLK1_5	13	Catalytic activity	Protein kinase domain
CLK1_5	13	Catalytic activity	Serine/threonine- /dual specificity protein kinase, catalytic domain
CLK1_5	13	Binding	Protein binding
CLK1_5	13	Binding	Protein kinase domain
CLK1_5	13	Binding	Serine/threonine- /dual specificity protein kinase, catalytic domain
CLK1_5	13	Localization	Nuclear_localization_signal
CLK1_5	13	Structure	Polypeptide_turn_motif
CLK1_5	13	Structure	Peptide_helix
CLK1_5	13	Structure	Beta_strand
CLK1_5	13	Structure	Intrinsically_unstructured_polypeptide_region
CLK1_5	13	PTM	O-phospho-L-serine
CLK1_5	13	PTM	O-phospho-L-threonine
ATP6V1H_9	2	Binding	Armadillo-type fold
ATP6V1H_9	2	Binding	Armadillo-like helical
ZNF274_6	1	Binding	Krueppel-associated box
RNF150_6	4	Binding	Zinc_finger_binding_site
RNF150_6	4	Binding	Zinc finger, RING-type
RNF150_6	4	Unclassified	Zinc finger, RING/FYVE/PHD-type
RNF150_6	4	Unclassified	Zinc finger, RING-type
EXOC6B_8	1	Structure	Intrinsically_unstructured_polypeptide_region
TRAK2_4	1	Unclassified	HAP1, N-terminal
IQGAP3_7	1	Binding	Calponin homology domain
TRMT1_9	No functionnal feature
LUC7L_5	No functionnal feature
AP1G2_18	7	Binding	Armadillo-type fold
AP1G2_18	7	Binding	Armadillo-like helical
AP1G2_18	7	Localization	Nuclear_export_signal
AP1G2_18	7	PTM	O4'-phospho-L-tyrosine
AP1G2_18	7	PTM	N-acetylated L-lysine
AP1G2_18	7	PTM	N6-acetyl-L-lysine
AP1G2_18	7	Unclassified	Clathrin/coatomer adaptor, adaptin-like, N-terminal
C1orf66_4	2	Catalytic activity	Ribosomal RNA adenine methylase transferase, conserved site
C1orf66_4	2	Unclassified	Methyltransferase domain
MOCS1_11	No functionnal feature
CLK3_5	9	Catalytic activity	Protein kinase-like domain
CLK3_5	9	Catalytic activity	Protein kinase domain
CLK3_5	9	Catalytic activity	Serine/threonine- /dual specificity protein kinase, catalytic domain
CLK3_5	9	Binding	Protein kinase domain
CLK3_5	9	Binding	Serine/threonine- /dual specificity protein kinase, catalytic domain
CLK3_5	9	Structure	Polypeptide_turn_motif
CLK3_5	9	Structure	Beta_strand
CLK3_5	9	Structure	Intrinsically_unstructured_polypeptide_region
CLK3_5	9	PTM	O-phospho-L-serine
CDAN1_7	No functionnal feature
PMM1_5	2	Structure	Peptide_helix
PMM1_5	2	Unclassified	HAD-like domain
TCF7_13	2	Localization	Nuclear_localization_signal
TCF7_13	2	Structure	Intrinsically_unstructured_polypeptide_region
CDK8_5	10	Catalytic activity	Protein kinase-like domain
CDK8_5	10	Catalytic activity	Protein kinase domain
CDK8_5	10	Catalytic activity	Serine/threonine- /dual specificity protein kinase, catalytic domain
CDK8_5	10	Catalytic activity	Serine/threonine-protein kinase, active site
CDK8_5	10	Binding	Protein binding
CDK8_5	10	Binding	Protein kinase domain
CDK8_5	10	Binding	Serine/threonine- /dual specificity protein kinase, catalytic domain
CDK8_5	10	Structure	Polypeptide_turn_motif
CDK8_5	10	Structure	Peptide_helix
CDK8_5	10	Structure	Beta_strand
DENND2C_23	No functionnal feature
LRRFIP2_20	3	Binding	Protein binding
LRRFIP2_20	3	Structure	Coiled_coil
LRRFIP2_20	3	PTM	O4'-phospho-L-tyrosine
RNF144A_6	7	Binding	Zinc_finger_binding_site
RNF144A_6	7	Binding	Zinc finger, RING-type
RNF144A_6	7	Structure	Polypeptide_turn_motif
RNF144A_6	7	Structure	Peptide_helix
RNF144A_6	7	Structure	Beta_strand
RNF144A_6	7	Structure	Intrinsically_unstructured_polypeptide_region
RNF144A_6	7	Unclassified	Zinc finger, RING-type
NVL_2	3	Localization	Peroxisome targeting signal
NVL_2	3	PTM	O-phospho-L-serine
NVL_2	3	PTM	O4'-phospho-L-tyrosine
SUN2_9	6	Binding	Protein binding
SUN2_9	6	Structure	Compositionally_biased_region_of_peptide
SUN2_9	6	Structure	Intrinsically_unstructured_polypeptide_region
SUN2_9	6	PTM	O-phospho-L-serine
SUN2_9	6	PTM	O-phospho-L-threonine
SUN2_9	6	PTM	O4'-phospho-L-tyrosine
NADSYN1_12	No functionnal feature
RBM38_3	No functionnal feature
RIF1_32	2	Structure	Intrinsically_unstructured_polypeptide_region
RIF1_32	2	PTM	O-phospho-L-serine
PLAGL1_4	No functionnal feature
ZNF598_8	No functionnal feature
SYNE1_151	1	Structure	Intrinsically_unstructured_polypeptide_region
TOP2A_32	2	Binding	Protein binding
TOP2A_32	2	PTM	O-phospho-L-serine
KIF18B_4	4	Catalytic activity	Kinesin, motor domain
KIF18B_4	4	Binding	Kinesin, motor domain
KIF18B_4	4	PTM	O-phospho-L-serine
KIF18B_4	4	Unclassified	P-loop containing nucleoside triphosphate hydrolase
MYEF2_15	2	Binding	RNA recognition motif domain
MYEF2_15	2	Binding	Nucleotide-binding, alpha-beta plait
GABPB2_7	1	Structure	Intrinsically_unstructured_polypeptide_region
BMP1_20	4	PTM	L-cystine (cross-link)
BMP1_20	4	PTM	Cysteinylation (disulfide with free L-cysteine)
BMP1_20	4	Unclassified	CUB domain
BMP1_20	4	Unclassified	Insulin-like growth factor binding protein, N-terminal
VPS13D_41	2	PTM	O-phospho-L-serine
VPS13D_41	2	PTM	O4'-phospho-L-tyrosine
RPS6KL1_11	3	Catalytic activity	Protein kinase-like domain
RPS6KL1_11	3	Catalytic activity	Protein kinase domain
RPS6KL1_11	3	Binding	Protein kinase domain
PICALM_19	No functionnal feature
ZNRF1_5	4	Binding	Zinc_finger_binding_site
ZNRF1_5	4	Binding	Zinc finger, RING-type
ZNRF1_5	4	Unclassified	Zinc finger, RING/FYVE/PHD-type
ZNRF1_5	4	Unclassified	Zinc finger, RING-type
IFT140_15	3	Binding	WD40/YVTN repeat-like-containing domain
IFT140_15	3	Binding	WD40-repeat-containing domain
IFT140_15	3	Localization	Nuclear_export_signal
VARS_13	3	Catalytic activity	Aminoacyl-tRNA synthetase, class Ia
VARS_13	3	Catalytic activity	Valyl/Leucyl/Isoleucyl-tRNA synthetase, editing domain
VARS_13	3	Binding	Aminoacyl-tRNA synthetase, class Ia
KIF20A_16	4	Structure	Coiled_coil
KIF20A_16	4	Structure	Intrinsically_unstructured_polypeptide_region
KIF20A_16	4	PTM	O-phospho-L-serine
KIF20A_16	4	PTM	O-phospho-L-threonine
HECTD3_8	4	Binding	Protein binding
HECTD3_8	4	PTM	O4'-phospho-L-tyrosine
HECTD3_8	4	Unclassified	Galactose-binding domain-like
HECTD3_8	4	Unclassified	Anaphase-promoting complex, subunit 10/DOC domain
CASK_19	1	Structure	Intrinsically_unstructured_polypeptide_region
MORC3_14	1	Structure	Intrinsically_unstructured_polypeptide_region
SENP7_2	3	Localization	Nuclear_localization_signal
SENP7_2	3	Structure	Intrinsically_unstructured_polypeptide_region
SENP7_2	3	PTM	O-phospho-L-serine
ACCN3_6	5	PTM	L-cystine (cross-link)
ACCN3_6	5	PTM	O4'-phospho-L-tyrosine
ACCN3_6	5	PTM	N4-glycosyl-L-asparagine
ACCN3_6	5	PTM	Cysteinylation (disulfide with free L-cysteine)
ACCN3_6	5	PTM	N4-(N-acetylamino)glucosyl-L-asparagine
HDAC6_22	1	Unclassified	Histone deacetylase domain
ACACA_37	3	Catalytic activity	Acetyl-CoA carboxylase, central domain
ACACA_37	3	Binding	Acetyl-CoA carboxylase, central domain
ACACA_37	3	PTM	O-phospho-L-threonine
ENGASE_4	1	Catalytic activity	Glycoside hydrolase, family 85
FOXM1_6	7	Binding	Polypeptide_DNA_contact
FOXM1_6	7	Binding	Protein binding
FOXM1_6	7	Binding	Transcription factor, fork head
FOXM1_6	7	Structure	Intrinsically_unstructured_polypeptide_region
FOXM1_6	7	Structure	Polypeptide_DNA_contact
FOXM1_6	7	PTM	O-phospho-L-serine
FOXM1_6	7	Unclassified	Transcription factor, fork head
TRIM35_5	3	Localization	Nuclear_localization_signal
TRIM35_5	3	PTM	N-acetylated L-lysine
TRIM35_5	3	PTM	N6-acetyl-L-lysine
VEZT_18	No functionnal feature
PLBD2_2	2	PTM	N4-glycosyl-L-asparagine
PLBD2_2	2	PTM	N4-(N-acetylamino)glucosyl-L-asparagine
GBF1_7	3	Binding	Protein binding
GBF1_7	3	Binding	Armadillo-type fold
GBF1_7	3	Localization	Nuclear_export_signal
MBTD1_13	4	Structure	Polypeptide_repeat
MBTD1_13	4	Structure	Peptide_helix
MBTD1_13	4	Structure	Mbt repeat
MBTD1_13	4	Unclassified	Mbt repeat
USE1_2	No functionnal feature
UBR1_36	No functionnal feature
ZNF717_2	No functionnal feature
ACVR2A_10	5	Catalytic activity	Protein kinase-like domain
ACVR2A_10	5	Catalytic activity	Protein kinase domain
ACVR2A_10	5	Binding	Protein kinase domain
ACVR2A_10	5	Structure	Peptide_helix
ACVR2A_10	5	Structure	Beta_strand
WASH6P_5	No functionnal feature
IL11RA_14	3	Localization	Transmembrane_helix
IL11RA_14	3	Structure	Transmembrane_helix
IL11RA_14	3	Structure	Intrinsically_unstructured_polypeptide_region
C6orf134_8	1	Structure	Intrinsically_unstructured_polypeptide_region
MTX1_4	5	Localization	Nuclear_export_signal
MTX1_4	5	PTM	O4'-phospho-L-tyrosine
MTX1_4	5	PTM	N-acetylated L-lysine
MTX1_4	5	PTM	N6-acetyl-L-lysine
MTX1_4	5	PTM	Ubiquitinylated lysine
C16orf93_3	1	Localization	Nuclear_export_signal
ANO8_3	No functionnal feature
RRN3_10	3	Binding	Armadillo-type fold
RRN3_10	3	PTM	O-phospho-L-serine
RRN3_10	3	PTM	O-phospho-L-threonine
PCBP4_9	3	Binding	Protein binding
PCBP4_9	3	Binding	K Homology domain
PCBP4_9	3	Binding	K Homology domain, type 1
ASAP3_9	2	Structure	Coiled_coil
ASAP3_9	2	Unclassified	Arfaptin homology (AH) domain/BAR domain
TAZ_7	1	Catalytic activity	Phospholipid/glycerol acyltransferase
SUN2_6	No functionnal feature
AZI1_11	1	Structure	Intrinsically_unstructured_polypeptide_region
TANC2_11	5	Localization	Cilia targeting sequence
TANC2_11	5	Localization	Nuclear_export_signal
TANC2_11	5	PTM	O-phospho-L-serine
TANC2_11	5	PTM	O-phospho-L-threonine
TANC2_11	5	Unclassified	P-loop containing nucleoside triphosphate hydrolase
AKR1A1_7	7	Binding	Nucleotide_binding_site
AKR1A1_7	7	Structure	Peptide_helix
AKR1A1_7	7	Structure	Beta_strand
AKR1A1_7	7	PTM	O-phospho-L-serine
AKR1A1_7	7	PTM	O-phospho-L-threonine
AKR1A1_7	7	PTM	O4'-phospho-L-tyrosine
AKR1A1_7	7	Unclassified	NADP-dependent oxidoreductase domain
PCOLCE_6	5	Binding	Protein binding
PCOLCE_6	5	Localization	Nuclear_export_signal
PCOLCE_6	5	PTM	L-cystine (cross-link)
PCOLCE_6	5	PTM	Cysteinylation (disulfide with free L-cysteine)
PCOLCE_6	5	Unclassified	CUB domain
PALM2-AKAP2_7	2	Structure	Intrinsically_unstructured_polypeptide_region
PALM2-AKAP2_7	2	PTM	O4'-phospho-L-tyrosine
PPP1R10_11	6	Localization	Peroxisome targeting signal
PPP1R10_11	6	Localization	Nuclear_localization_signal
PPP1R10_11	6	Structure	Compositionally_biased_region_of_peptide
PPP1R10_11	6	Structure	Intrinsically_unstructured_polypeptide_region
PPP1R10_11	6	PTM	O-phospho-L-serine
PPP1R10_11	6	PTM	O-phospho-L-threonine
LSS_6	4	Structure	Peptide_helix
LSS_6	4	PTM	N-acetylated L-lysine
LSS_6	4	PTM	N6-acetyl-L-lysine
LSS_6	4	Unclassified	Terpenoid cyclases/protein prenyltransferase alpha-alpha toroid
GUSB_9	8	Catalytic activity	Glycoside hydrolase, family 2, TIM barrel
GUSB_9	8	Localization	Nuclear_localization_signal
GUSB_9	8	Structure	Polypeptide_turn_motif
GUSB_9	8	Structure	Peptide_helix
GUSB_9	8	Structure	Beta_strand
GUSB_9	8	Unclassified	Glycoside hydrolase, superfamily
GUSB_9	8	Unclassified	Glycoside hydrolase, catalytic domain
GUSB_9	8	Unclassified	Glycoside hydrolase, family 2, TIM barrel
MYCBP2_18	2	Localization	Nuclear_localization_signal
MYCBP2_18	2	Structure	Intrinsically_unstructured_polypeptide_region
TCF25_9	2	Binding	Tetratricopeptide-like helical
TCF25_9	2	Structure	Intrinsically_unstructured_polypeptide_region
AP1G1_20	4	Binding	Armadillo-type fold
AP1G1_20	4	Binding	Armadillo-like helical
AP1G1_20	4	PTM	O4'-phospho-L-tyrosine
AP1G1_20	4	Unclassified	Clathrin/coatomer adaptor, adaptin-like, N-terminal
CCAR1_14	3	Structure	Coiled_coil
CCAR1_14	3	Structure	Intrinsically_unstructured_polypeptide_region
CCAR1_14	3	Unclassified	DBC1/CARP1 catalytically inactive NUDIX hydrolase domain
PPFIBP1_11	1	Localization	Nuclear_localization_signal
LPHN1_7	5	Receptor activity	GPCR, family 2, extracellular hormone receptor domain
LPHN1_7	5	PTM	L-cystine (cross-link)
LPHN1_7	5	PTM	Cysteinylation (disulfide with free L-cysteine)
LPHN1_7	5	PTM	N4-(N-acetylamino)glucosyl-L-asparagine
LPHN1_7	5	Unclassified	Domain of unknown function DUF3497
PHTF1_9	3	Localization	Nuclear_localization_signal
PHTF1_9	3	PTM	Dimethylated L-arginine
PHTF1_9	3	PTM	Ubiquitinylated lysine
ARAP3_32	No functionnal feature
FAM135A_11	No functionnal feature
PPP2R5D_10	2	Binding	Protein binding
PPP2R5D_10	2	Binding	Armadillo-type fold
MBD1_13	5	Binding	Zinc_finger_binding_site
MBD1_13	5	Binding	Protein binding
MBD1_13	5	Binding	Zinc finger, CXXC-type
MBD1_13	5	Localization	Nuclear_localization_signal
MBD1_13	5	Structure	Intrinsically_unstructured_polypeptide_region
ANKRD52_18	5	Binding	Ankyrin repeat
ANKRD52_18	5	Structure	Polypeptide_repeat
ANKRD52_18	5	Structure	Ankyrin repeat
ANKRD52_18	5	PTM	O-phospho-L-threonine
ANKRD52_18	5	Unclassified	Ankyrin repeat-containing domain
PLEKHM2_7	1	Structure	Intrinsically_unstructured_polypeptide_region
RBCK1_3	1	Structure	Intrinsically_unstructured_polypeptide_region
WRAP53_11	6	Binding	WD40/YVTN repeat-like-containing domain
WRAP53_11	6	Binding	WD40 repeat
WRAP53_11	6	Binding	WD40-repeat-containing domain
WRAP53_11	6	Structure	Polypeptide_repeat
WRAP53_11	6	Structure	Intrinsically_unstructured_polypeptide_region
WRAP53_11	6	Structure	WD40 repeat
MAP7D1_6	5	Binding	Protein binding
MAP7D1_6	5	Structure	Intrinsically_unstructured_polypeptide_region
MAP7D1_6	5	PTM	O-phospho-L-serine
MAP7D1_6	5	PTM	O-phospho-L-threonine
MAP7D1_6	5	PTM	Ubiquitinylated lysine
TERF1_8	5	Structure	Intrinsically_unstructured_polypeptide_region
TERF1_8	5	PTM	O-phospho-L-serine
TERF1_8	5	PTM	O-phospho-L-threonine
TERF1_8	5	PTM	N-acetylated L-lysine
TERF1_8	5	PTM	N6-acetyl-L-lysine
CHD8_30	1	Structure	Intrinsically_unstructured_polypeptide_region
NEK1_18	4	Binding	Protein binding
NEK1_18	4	Binding	Identical protein binding
NEK1_18	4	Localization	Nuclear_localization_signal
NEK1_18	4	Structure	Intrinsically_unstructured_polypeptide_region
FIBP_4	No functionnal feature
FLCN_11	4	Localization	Nuclear_localization_signal
FLCN_11	4	Structure	Polypeptide_turn_motif
FLCN_11	4	Structure	Peptide_helix
FLCN_11	4	Structure	Beta_strand
FLNA_30	7	Binding	Filamin/ABP280 repeat
FLNA_30	7	Structure	Polypeptide_repeat
FLNA_30	7	Structure	Filamin/ABP280 repeat
FLNA_30	7	Structure	Filamin/ABP280 repeat-like
FLNA_30	7	Unclassified	Immunoglobulin E-set
FLNA_30	7	Unclassified	Immunoglobulin-like fold
FLNA_30	7	Unclassified	Filamin/ABP280 repeat-like
KIAA0195_15	4	Localization	Nuclear_localization_signal
KIAA0195_15	4	Structure	Intrinsically_unstructured_polypeptide_region
KIAA0195_15	4	PTM	O-phospho-L-serine
KIAA0195_15	4	PTM	N4-(N-acetylamino)glucosyl-L-asparagine
CCNF_14	3	Binding	Protein binding
CCNF_14	3	Unclassified	Cyclin-like
CCNF_14	3	Unclassified	Cyclin, C-terminal domain
RBMS2_14	2	Structure	Intrinsically_unstructured_polypeptide_region
RBMS2_14	2	PTM	O4'-phospho-L-tyrosine
PLEC_39	13	Binding	Protein binding
PLEC_39	13	Localization	Nuclear_localization_signal
PLEC_39	13	Structure	Coiled_coil
PLEC_39	13	Structure	Peptide_helix
PLEC_39	13	Structure	Intrinsically_unstructured_polypeptide_region
PLEC_39	13	Structure	Spectrin/alpha-actinin
PLEC_39	13	PTM	O-phospho-L-serine
PLEC_39	13	PTM	O-phospho-L-threonine
PLEC_39	13	PTM	N-acetylated L-lysine
PLEC_39	13	PTM	N6-acetyl-L-lysine
PLEC_39	13	PTM	Monomethylated L-arginine
PLEC_39	13	PTM	Ubiquitinylated lysine
PLEC_39	13	Unclassified	Spectrin/alpha-actinin
AASS_20	No functionnal feature
PDE4DIP_47	3	Binding	Protein binding
PDE4DIP_47	3	Structure	Coiled_coil
PDE4DIP_47	3	Structure	Intrinsically_unstructured_polypeptide_region
ADRM1_10	4	Binding	Protein binding
ADRM1_10	4	Localization	Nuclear_export_signal
ADRM1_10	4	Structure	Peptide_helix
ADRM1_10	4	Structure	Beta_strand
TARBP2_8	6	Binding	Protein binding
TARBP2_8	6	Structure	Peptide_helix
TARBP2_8	6	Structure	Beta_strand
TARBP2_8	6	Structure	Intrinsically_unstructured_polypeptide_region
TARBP2_8	6	PTM	O-phospho-L-serine
TARBP2_8	6	Unclassified	Double-stranded RNA-binding domain
UHRF2_12	No functionnal feature
RBL1_4	1	Unclassified	Retinoblastoma-associated protein, N-terminal
PER1_18	3	Structure	Intrinsically_unstructured_polypeptide_region
PER1_18	3	PTM	O-phospho-L-serine
PER1_18	3	PTM	O-phospho-L-threonine
ENO3_5	4	Catalytic activity	Enolase, N-terminal
ENO3_5	4	Binding	Enolase, N-terminal
ENO3_5	4	Structure	Peptide_helix
ENO3_5	4	PTM	O-phospho-L-threonine
PLEKHM2_11	1	Localization	Nuclear_localization_signal
TMEM63B_21	3	Localization	Transmembrane_helix
TMEM63B_21	3	Structure	Transmembrane_helix
TMEM63B_21	3	Unclassified	Domain of unknown function DUF221
SFRS7_4	1	PTM	O-phospho-L-serine
FAM48A_5	No functionnal feature
UBN1_17	No functionnal feature
DGKD_13	4	Catalytic activity	Diacylglycerol kinase, catalytic domain
DGKD_13	4	Catalytic activity	ATP-NAD kinase-like domain
DGKD_13	4	Binding	Protein binding
DGKD_13	4	PTM	O-phospho-L-serine
PICALM_14	1	PTM	O-phospho-L-threonine
BEX4_2	No functionnal feature
TRAPPC6A_2	3	Structure	Peptide_helix
TRAPPC6A_2	3	PTM	O-phospho-L-serine
TRAPPC6A_2	3	Unclassified	NO signalling/Golgi transport ligand-binding domain
TTC15_7	No functionnal feature
SRRM1_15	1	Localization	Nuclear_localization_signal
CLSTN1_3	2	Binding	Cadherin
CLSTN1_3	2	Binding	Cadherin-like
CUL9_8	3	Binding	Armadillo-type fold
CUL9_8	3	Binding	Armadillo-like helical
CUL9_8	3	Structure	Intrinsically_unstructured_polypeptide_region
MYO18A_47	3	Structure	Coiled_coil
MYO18A_47	3	Structure	Intrinsically_unstructured_polypeptide_region
MYO18A_47	3	PTM	O-phospho-L-serine
HNRPDL_8	No functionnal feature
C19orf28_10	No functionnal feature
SEC16A_31	2	Structure	Intrinsically_unstructured_polypeptide_region
SEC16A_31	2	PTM	O-phospho-L-serine
DDX11_29	No functionnal feature
TRIM11_6	2	Binding	Protein binding
TRIM11_6	2	Structure	Coiled_coil
RAPGEFL1_15	2	Binding	Guanine-nucleotide dissociation stimulator CDC25
RAPGEFL1_15	2	Unclassified	Ras guanine nucleotide exchange factor, domain
TLE2_20	5	Binding	WD40/YVTN repeat-like-containing domain
TLE2_20	5	Binding	WD40 repeat
TLE2_20	5	Binding	WD40-repeat-containing domain
TLE2_20	5	Structure	Polypeptide_repeat
TLE2_20	5	Structure	WD40 repeat
FANCE_8	2	Structure	Peptide_helix
FANCE_8	2	Unclassified	Fanconi Anaemia group E protein, C-terminal
C1orf9_13	2	Unclassified	Galactose-binding domain-like
C1orf9_13	2	Unclassified	Sad1/UNC-like, C-terminal
KTELC1_5	No functionnal feature
BAZ2B_24	3	Localization	Nuclear_localization_signal
BAZ2B_24	3	Structure	Compositionally_biased_region_of_peptide
BAZ2B_24	3	Structure	Coiled_coil
MRC2_8	8	Binding	C-type lectin
MRC2_8	8	Localization	Nuclear_export_signal
MRC2_8	8	PTM	L-cystine (cross-link)
MRC2_8	8	PTM	Cysteinylation (disulfide with free L-cysteine)
MRC2_8	8	Unclassified	C-type lectin fold
MRC2_8	8	Unclassified	C-type lectin-like
MRC2_8	8	Unclassified	C-type lectin
MRC2_8	8	Unclassified	C-type lectin, conserved site
SLC12A4_23	1	PTM	Monomethylated L-lysine
C17orf49_6	3	Structure	Intrinsically_unstructured_polypeptide_region
C17orf49_6	3	PTM	O-phospho-L-serine
C17orf49_6	3	PTM	O-phospho-L-threonine
ADRBK1_8	12	Catalytic activity	Protein kinase-like domain
ADRBK1_8	12	Catalytic activity	Protein kinase domain
ADRBK1_8	12	Catalytic activity	Serine/threonine- /dual specificity protein kinase, catalytic domain
ADRBK1_8	12	Binding	Nucleotide_binding_site
ADRBK1_8	12	Binding	Protein kinase domain
ADRBK1_8	12	Binding	Serine/threonine- /dual specificity protein kinase, catalytic domain
ADRBK1_8	12	Binding	Protein kinase, ATP binding site
ADRBK1_8	12	Localization	Nuclear_localization_signal
ADRBK1_8	12	Structure	Polypeptide_turn_motif
ADRBK1_8	12	Structure	Peptide_helix
ADRBK1_8	12	Structure	Beta_strand
ADRBK1_8	12	PTM	O4'-phospho-L-tyrosine
DOK1_5	7	Binding	Protein binding
DOK1_5	7	Binding	Insulin receptor substrate-1, PTB
DOK1_5	7	Structure	Peptide_helix
DOK1_5	7	Structure	Beta_strand
DOK1_5	7	PTM	O4'-phospho-L-tyrosine
DOK1_5	7	Unclassified	Pleckstrin homology-like domain
DOK1_5	7	Unclassified	Insulin receptor substrate-1, PTB
TUBG2_5	3	Binding	Nucleotide_binding_site
TUBG2_5	3	Binding	Tubulin, conserved site
TUBG2_5	3	Unclassified	Tubulin/FtsZ, GTPase domain
PI4KAP2_15	No functionnal feature
IPO13_15	6	Binding	Protein binding
IPO13_15	6	Binding	Armadillo-type fold
IPO13_15	6	Binding	Armadillo-like helical
IPO13_15	6	Structure	Polypeptide_turn_motif
IPO13_15	6	Structure	Polypeptide_repeat
IPO13_15	6	Structure	Peptide_helix
C1orf52_2	No functionnal feature
CEP110_5	4	Binding	Leucine-rich repeat
CEP110_5	4	Structure	Polypeptide_repeat
CEP110_5	4	Structure	Leucine-rich repeat
CEP110_5	4	PTM	O4'-phospho-L-tyrosine
DIAPH2_5	3	Binding	Armadillo-type fold
DIAPH2_5	3	Binding	Formin, GTPase-binding domain
DIAPH2_5	3	Unclassified	Formin, GTPase-binding and FH3 domain
BAT3_26	3	Localization	Nuclear_localization_signal
BAT3_26	3	PTM	O-phospho-L-serine
BAT3_26	3	PTM	O-phospho-L-threonine
PRMT10_5	No functionnal feature
TUFT1_6	1	Structure	Coiled_coil
MFSD3_2	4	Localization	Transmembrane_helix
MFSD3_2	4	Structure	Compositionally_biased_region_of_peptide
MFSD3_2	4	Structure	Transmembrane_helix
MFSD3_2	4	Unclassified	Major facilitator superfamily domain, general substrate transporter
SLC29A2_5	3	Localization	Transmembrane_helix
SLC29A2_5	3	Structure	Transmembrane_helix
SLC29A2_5	3	Unclassified	Major facilitator superfamily domain, general substrate transporter
SLC22A17_6	6	Localization	Peroxisome targeting signal
SLC22A17_6	6	Localization	Nuclear_export_signal
SLC22A17_6	6	Localization	Transmembrane_helix
SLC22A17_6	6	Structure	Transmembrane_helix
SLC22A17_6	6	Unclassified	Major facilitator superfamily domain, general substrate transporter
SLC22A17_6	6	Unclassified	Major facilitator superfamily domain
SHC1_6	7	Binding	Protein binding
SHC1_6	7	Binding	PTB/PI domain
SHC1_6	7	Binding	Phosphotyrosine interaction domain, Shc-like
SHC1_6	7	Structure	Beta_strand
SHC1_6	7	Unclassified	Pleckstrin homology-like domain
SHC1_6	7	Unclassified	PTB/PI domain
SHC1_6	7	Unclassified	Phosphotyrosine interaction domain, Shc-like
SUGP1_5	No functionnal feature
CHKB_12	No functionnal feature
YJEFN3_10	1	Unclassified	YjeF N-terminal domain
CLSTN1_11	3	PTM	N4-(N-acetylamino)glucosyl-L-asparagine
CLSTN1_11	3	Unclassified	Concanavalin A-like lectin/glucanase, subgroup
CLSTN1_11	3	Unclassified	Concanavalin A-like lectin/glucanases superfamily
XYLT2_4	3	Localization	Cilia targeting sequence
XYLT2_4	3	PTM	O4'-phospho-L-tyrosine
XYLT2_4	3	PTM	N4-(N-acetylamino)glucosyl-L-asparagine
PSME4_28	3	Binding	Armadillo-type fold
PSME4_28	3	Binding	Armadillo-like helical
PSME4_28	3	Structure	Polypeptide_repeat
UHRF1BP1_19	No functionnal feature
ZNF678_2	2	Binding	Krueppel-associated box
ZNF678_2	2	Localization	Nuclear_export_signal
RXRB_3	4	Binding	Protein binding
RXRB_3	4	Structure	Compositionally_biased_region_of_peptide
RXRB_3	4	Structure	Intrinsically_unstructured_polypeptide_region
RXRB_3	4	Unclassified	Nuclear/hormone receptor activator site AF-1
TBC1D22B_8	3	Catalytic activity	Rab-GTPase-TBC domain
TBC1D22B_8	3	Localization	Nuclear_export_signal
TBC1D22B_8	3	Structure	Peptide_helix
FAM188A_5	3	Localization	Endosomal_localization_signal
FAM188A_5	3	Localization	Lysosomal_localization_signal
FAM188A_5	3	Unclassified	Domain of unknown function DUF4205
RNF14_4	No functionnal feature
KIF24_5	3	Catalytic activity	Kinesin, motor domain
KIF24_5	3	Binding	Kinesin, motor domain
KIF24_5	3	Unclassified	P-loop containing nucleoside triphosphate hydrolase
ZNF207_10	No functionnal feature
CENPP_7	1	Structure	Intrinsically_unstructured_polypeptide_region
TBC1D22A_9	3	Catalytic activity	Rab-GTPase-TBC domain
TBC1D22A_9	3	Structure	Peptide_helix
TBC1D22A_9	3	PTM	O-phospho-L-serine
AARSD1_18	No functionnal feature
MYO9B_37	3	Localization	Nuclear_localization_signal
MYO9B_37	3	PTM	O-phospho-L-serine
MYO9B_37	3	PTM	O4'-phospho-L-tyrosine
PEX19_17	10	Binding	Protein binding
PEX19_17	10	Binding	WD40/YVTN repeat-like-containing domain
PEX19_17	10	Binding	WD40 repeat
PEX19_17	10	Binding	WD40-repeat-containing domain
PEX19_17	10	Structure	Polypeptide_repeat
PEX19_17	10	Structure	WD40 repeat
PEX19_17	10	Binding	WD40/YVTN repeat-like-containing domain
PEX19_17	10	Binding	WD40 repeat
PEX19_17	10	Binding	WD40-repeat-containing domain
PEX19_17	10	Structure	WD40 repeat
ISOC2_3	2	Catalytic activity	Isochorismatase-like
ISOC2_3	2	Localization	Transit_peptide
GGT1_12	6	Structure	Peptide_helix
GGT1_12	6	Structure	Beta_strand
GGT1_12	6	PTM	L-cystine (cross-link)
GGT1_12	6	PTM	N4-glycosyl-L-asparagine
GGT1_12	6	PTM	Cysteinylation (disulfide with free L-cysteine)
GGT1_12	6	PTM	N4-(N-acetylamino)glucosyl-L-asparagine
ESYT1_25	2	Binding	C2 domain
ESYT1_25	2	PTM	O-phospho-L-threonine
MSH5_2	2	Binding	Protein binding
MSH5_2	2	Structure	Intrinsically_unstructured_polypeptide_region
ALKBH1_3	2	PTM	Ubiquitinylated lysine
ALKBH1_3	2	Unclassified	Alpha-ketoglutarate-dependent dioxygenase AlkB-like
NUBP2_3	3	Localization	Nuclear_export_signal
NUBP2_3	3	Unclassified	P-loop containing nucleoside triphosphate hydrolase
NUBP2_3	3	Unclassified	AAA domain
EIF6_4	1	PTM	O4'-phospho-L-tyrosine
RRP12_11	2	Binding	Armadillo-type fold
RRP12_11	2	Binding	Armadillo-like helical
NRCAM_9	2	Structure	Intrinsically_unstructured_polypeptide_region
NRCAM_9	2	PTM	N4-(N-acetylamino)glucosyl-L-asparagine
WDR62_20	6	Binding	WD40/YVTN repeat-like-containing domain
WDR62_20	6	Binding	WD40 repeat
WDR62_20	6	Binding	WD40-repeat-containing domain
WDR62_20	6	Structure	Polypeptide_repeat
WDR62_20	6	Structure	WD40 repeat
WDR62_20	6	Unclassified	Quinonprotein alcohol dehydrogenase-like superfamily
GPR126_25	No functionnal feature
PLEKHH3_12	5	Localization	Nuclear_localization_signal
PLEKHH3_12	5	Localization	Nuclear_export_signal
PLEKHH3_12	5	Unclassified	FERM domain
PLEKHH3_12	5	Unclassified	FERM central domain
PLEKHH3_12	5	Unclassified	Band 4.1 domain
KIAA0195_26	3	Localization	Transmembrane_helix
KIAA0195_26	3	Structure	Transmembrane_helix
KIAA0195_26	3	Unclassified	P-type ATPase, transmembrane domain
NPHP3_17	2	Binding	Protein binding
NPHP3_17	2	Unclassified	P-loop containing nucleoside triphosphate hydrolase
SMTN_22	5	Binding	Calponin homology domain
SMTN_22	5	Structure	Peptide_helix
SMTN_22	5	Structure	Beta_strand
SMTN_22	5	Structure	Intrinsically_unstructured_polypeptide_region
SMTN_22	5	PTM	O-phospho-L-serine
BCAT2_3	No functionnal feature
KIAA0195_5	3	Localization	Peroxisome targeting signal
KIAA0195_5	3	Localization	Transmembrane_helix
KIAA0195_5	3	Structure	Transmembrane_helix
MLF1IP_12	2	Localization	Nuclear_localization_signal
MLF1IP_12	2	Structure	Coiled_coil
PLSCR1_6	3	Binding	Protein binding
PLSCR1_6	3	Structure	Intrinsically_unstructured_polypeptide_region
PLSCR1_6	3	PTM	O4'-phospho-L-tyrosine
STX18_8	2	Binding	Syntaxin/epimorphin, conserved site
STX18_8	2	PTM	O-phospho-L-serine
DGCR6L_5	1	Structure	Coiled_coil
NUDT14_5	2	Catalytic activity	NUDIX hydrolase domain
NUDT14_5	2	Catalytic activity	NUDIX hydrolase domain-like
SPAG5_5	4	Binding	Protein binding
SPAG5_5	4	Localization	Nuclear_localization_signal
SPAG5_5	4	Structure	Intrinsically_unstructured_polypeptide_region
SPAG5_5	4	PTM	Ubiquitinylated lysine
ABCC10_10	5	Catalytic activity	ABC transporter-like
ABCC10_10	5	Binding	ABC transporter-like
ABCC10_10	5	Unclassified	P-loop containing nucleoside triphosphate hydrolase
ABCC10_10	5	Unclassified	AAA+ ATPase domain
ABCC10_10	5	Unclassified	ABC transporter-like
STAG1_10	1	Unclassified	STAG
CCNDBP1_5	5	Binding	Protein binding
CCNDBP1_5	5	Localization	Nuclear_export_signal
CCNDBP1_5	5	Structure	Peptide_helix
CCNDBP1_5	5	Structure	Intrinsically_unstructured_polypeptide_region
CCNDBP1_5	5	PTM	O-phospho-L-threonine
KIF13A_27	2	Structure	Intrinsically_unstructured_polypeptide_region
KIF13A_27	2	Unclassified	Kinesin-like
TNRC6A_9	2	Structure	Intrinsically_unstructured_polypeptide_region
TNRC6A_9	2	Unclassified	Argonaute hook domain
ATRIP_8	2	Structure	Intrinsically_unstructured_polypeptide_region
ATRIP_8	2	PTM	O-phospho-L-serine
BRD8_15	3	Binding	Protein binding
BRD8_15	3	Structure	Intrinsically_unstructured_polypeptide_region
BRD8_15	3	PTM	O-phospho-L-serine
PIGG_11	No functionnal feature
NELF_5	5	Binding	IQ motif, EF-hand binding site
NELF_5	5	Localization	Nuclear_localization_signal
NELF_5	5	Structure	Intrinsically_unstructured_polypeptide_region
NELF_5	5	PTM	O4'-phospho-L-tyrosine
NELF_5	5	Unclassified	Myosin-like IQ motif-containing domain
FAM38A_10	3	Localization	Transmembrane_helix
FAM38A_10	3	Structure	Transmembrane_helix
FAM38A_10	3	Structure	Intrinsically_unstructured_polypeptide_region
HDAC7_26	2	Binding	Protein binding
HDAC7_26	2	Unclassified	Histone deacetylase domain
DENND5A_20	No functionnal feature
FLNC_31	8	Binding	Protein binding
FLNC_31	8	Binding	Filamin/ABP280 repeat
FLNC_31	8	Structure	Polypeptide_repeat
FLNC_31	8	Structure	Intrinsically_unstructured_polypeptide_region
FLNC_31	8	Structure	Filamin/ABP280 repeat
FLNC_31	8	Structure	Filamin/ABP280 repeat-like
FLNC_31	8	Unclassified	Immunoglobulin E-set
FLNC_31	8	Unclassified	Filamin/ABP280 repeat-like
XAB2_8	2	Binding	Tetratricopeptide-like helical
XAB2_8	2	Structure	Polypeptide_repeat
RBM6_31	3	Binding	Protein binding
RBM6_31	3	Binding	RNA recognition motif domain
RBM6_31	3	Binding	Nucleotide-binding, alpha-beta plait
BAZ1A_13	1	Structure	Intrinsically_unstructured_polypeptide_region
RABL2B_2	No functionnal feature
C16orf59_2	No functionnal feature
C17orf53_5	2	PTM	O-phospho-L-serine
C17orf53_5	2	PTM	O-phospho-L-threonine
PPP4R4_25	1	Structure	Intrinsically_unstructured_polypeptide_region
IVD_9	2	Catalytic activity	Acyl-CoA dehydrogenase/oxidase C-terminal
IVD_9	2	Catalytic activity	Acyl-CoA dehydrogenase/oxidase, N-terminal and middle domain
TSR1_2	2	Localization	Nuclear_localization_signal
TSR1_2	2	Structure	Intrinsically_unstructured_polypeptide_region
LAMP2_10	4	Localization	Transmembrane_helix
LAMP2_10	4	Structure	Transmembrane_helix
LAMP2_10	4	PTM	O4'-phospho-L-tyrosine
LAMP2_10	4	PTM	Ubiquitinylated lysine
LZTR1_24	3	Binding	Kelch-type beta propeller
LZTR1_24	3	Structure	Polypeptide_repeat
LZTR1_24	3	PTM	O4'-phospho-L-tyrosine
COL13A1_37	2	Structure	Collagen triple helix repeat
COL13A1_37	2	Unclassified	Collagen triple helix repeat
ZNF384_10	6	Binding	Zinc_finger_binding_site
ZNF384_10	6	Binding	Zinc finger, C2H2
ZNF384_10	6	Binding	Zinc finger C2H2-type/integrase DNA-binding domain
ZNF384_10	6	Localization	Nuclear_localization_signal
ZNF384_10	6	Unclassified	Zinc finger, C2H2-like
ZNF384_10	6	Unclassified	Zinc finger, C2H2
RAPGEF6_5	2	Unclassified	RmlC-like jelly roll fold
RAPGEF6_5	2	Unclassified	Cyclic nucleotide-binding-like
C1orf112_8	No functionnal feature
GBF1_23	1	Binding	Armadillo-type fold
GRK6_7	10	Catalytic activity	Protein kinase-like domain
GRK6_7	10	Catalytic activity	Protein kinase domain
GRK6_7	10	Catalytic activity	Serine/threonine- /dual specificity protein kinase, catalytic domain
GRK6_7	10	Binding	Nucleotide_binding_site
GRK6_7	10	Binding	Protein kinase domain
GRK6_7	10	Binding	Serine/threonine- /dual specificity protein kinase, catalytic domain
GRK6_7	10	Binding	Protein kinase, ATP binding site
GRK6_7	10	Structure	Peptide_helix
GRK6_7	10	Structure	Beta_strand
GRK6_7	10	Unclassified	Regulator of G protein signalling superfamily
ZMIZ2_14	2	Binding	Protein binding
ZMIZ2_14	2	Localization	Nuclear_localization_signal
ATG16L1_8	3	Structure	Intrinsically_unstructured_polypeptide_region
ATG16L1_8	3	PTM	O-phospho-L-serine
ATG16L1_8	3	PTM	O-phospho-L-threonine
PRR3_2	2	Structure	Compositionally_biased_region_of_peptide
PRR3_2	2	Structure	Intrinsically_unstructured_polypeptide_region
AC012621.2_15	No functionnal feature
FANCM_3	4	Binding	DNA/RNA helicase, DEAD/DEAH box type, N-terminal
FANCM_3	4	Unclassified	P-loop containing nucleoside triphosphate hydrolase
FANCM_3	4	Unclassified	Helicase, superfamily 1/2, ATP-binding domain
FANCM_3	4	Unclassified	DNA/RNA helicase, DEAD/DEAH box type, N-terminal
ATG9A_19	9	Catalytic activity	ABC transporter, transmembrane domain
ATG9A_19	9	Catalytic activity	ABC transporter type 1, transmembrane domain
ATG9A_19	9	Transporter activity	ABC transporter, transmembrane domain
ATG9A_19	9	Transporter activity	ABC transporter type 1, transmembrane domain
ATG9A_19	9	Binding	ABC transporter, transmembrane domain
ATG9A_19	9	Binding	ABC transporter type 1, transmembrane domain
ATG9A_19	9	Localization	Nuclear_export_signal
ATG9A_19	9	Localization	Transmembrane_helix
ATG9A_19	9	Structure	Transmembrane_helix
LRRC49_3	1	Structure	Intrinsically_unstructured_polypeptide_region
PHF1_7	5	Binding	Zinc finger, PHD-type
PHF1_7	5	Unclassified	Zinc finger, RING/FYVE/PHD-type
PHF1_7	5	Unclassified	Zinc finger, FYVE/PHD-type
PHF1_7	5	Unclassified	Zinc finger, PHD-type
PHF1_7	5	Unclassified	Zinc finger, PHD-type, conserved site
FPGS_16	2	Catalytic activity	Mur ligase, C-terminal
FPGS_16	2	Binding	Mur ligase, C-terminal
FBXO25_5	1	Binding	Protein binding
NEURL4_3	1	Structure	Intrinsically_unstructured_polypeptide_region
RBCK1_8	10	Binding	Zinc_finger_binding_site
RBCK1_8	10	Binding	Protein binding
RBCK1_8	10	Binding	Zinc finger, RING-type
RBCK1_8	10	Structure	Coiled_coil
RBCK1_8	10	Structure	Intrinsically_unstructured_polypeptide_region
RBCK1_8	10	PTM	O4'-phospho-L-tyrosine
RBCK1_8	10	PTM	Ubiquitinylated lysine
RBCK1_8	10	Unclassified	Zinc finger, RING/FYVE/PHD-type
RBCK1_8	10	Unclassified	Zinc finger, RING-type
RBCK1_8	10	Unclassified	Zinc finger, RING-type, conserved site
RBM6_33	6	Binding	Zinc_finger_binding_site
RBM6_33	6	Binding	Protein binding
RBM6_33	6	Binding	Zinc finger, RanBP2-type
RBM6_33	6	Localization	Nuclear_localization_signal
RBM6_33	6	Structure	Polypeptide_turn_motif
RBM6_33	6	Structure	Beta_strand
ADD3_16	1	Structure	Intrinsically_unstructured_polypeptide_region
RBM5_8	6	Binding	Zinc_finger_binding_site
RBM5_8	6	Binding	Protein binding
RBM5_8	6	Binding	Zinc finger, RanBP2-type
RBM5_8	6	Localization	Nuclear_localization_signal
RBM5_8	6	Structure	Polypeptide_turn_motif
RBM5_8	6	Structure	Beta_strand
ADCY1_21	2	Catalytic activity	Adenylyl cyclase class-3/4/guanylyl cyclase
ADCY1_21	2	Catalytic activity	Adenylyl cyclase class-3/4/guanylyl cyclase, conserved site
SH3BP2_13	5	Binding	Protein binding
SH3BP2_13	5	Structure	Compositionally_biased_region_of_peptide
SH3BP2_13	5	Structure	Intrinsically_unstructured_polypeptide_region
SH3BP2_13	5	PTM	O-phospho-L-serine
SH3BP2_13	5	PTM	O-phospho-L-threonine
LTBP4_16	11	Binding	Epidermal growth factor-like domain
LTBP4_16	11	Binding	EGF-like calcium-binding domain
LTBP4_16	11	Binding	EGF-like calcium-binding, conserved site
LTBP4_16	11	Localization	Cilia targeting sequence
LTBP4_16	11	Structure	Compositionally_biased_region_of_peptide
LTBP4_16	11	PTM	L-cystine (cross-link)
LTBP4_16	11	PTM	Cysteinylation (disulfide with free L-cysteine)
LTBP4_16	11	PTM	EGF-type aspartate/asparagine hydroxylation site
LTBP4_16	11	Unclassified	EGF-type aspartate/asparagine hydroxylation site
LTBP4_16	11	Unclassified	Insulin-like growth factor binding protein, N-terminal
LTBP4_16	11	Unclassified	EGF-like, conserved site
USP30_10	5	Catalytic activity	Peptidase C19, ubiquitin carboxyl-terminal hydrolase
USP30_10	5	Structure	Intrinsically_unstructured_polypeptide_region
USP30_10	5	PTM	O-phospho-L-threonine
USP30_10	5	Unclassified	Ubiquitin carboxyl-terminal hydrolase-like domain
USP30_10	5	Unclassified	Peptidase C19, ubiquitin carboxyl-terminal hydrolase
SLC25A35_3	6	Localization	Transmembrane_helix
SLC25A35_3	6	Structure	Polypeptide_repeat
SLC25A35_3	6	Structure	Transmembrane_helix
SLC25A35_3	6	Structure	Mitochondrial substrate/solute carrier
SLC25A35_3	6	Unclassified	Mitochondrial substrate/solute carrier
SLC25A35_3	6	Unclassified	Mitochondrial carrier domain
AF205589.2_10	1	Localization	Nuclear_localization_signal
UNK_9	6	Binding	Zinc_finger_binding_site
UNK_9	6	Binding	Zinc finger, CCCH-type
UNK_9	6	Localization	Nuclear_localization_signal
UNK_9	6	Structure	Intrinsically_unstructured_polypeptide_region
UNK_9	6	PTM	O-phospho-L-serine
UNK_9	6	PTM	O4'-phospho-L-tyrosine
MOSPD2_13	3	Localization	Cilia targeting sequence
MOSPD2_13	3	Unclassified	PapD-like
MOSPD2_13	3	Unclassified	MSP domain
C9orf114_11	No functionnal feature
MED12_34	No functionnal feature
MARCH7_12	1	PTM	O-phospho-L-threonine
ARHGAP10_21	2	Binding	Src homology-3 domain
ARHGAP10_21	2	Structure	Intrinsically_unstructured_polypeptide_region
KIF23_9	3	Catalytic activity	Kinesin, motor domain
KIF23_9	3	Binding	Kinesin, motor domain
KIF23_9	3	Unclassified	P-loop containing nucleoside triphosphate hydrolase
FAM193B_10	1	Structure	Intrinsically_unstructured_polypeptide_region
SCAMP3_2	4	Structure	Intrinsically_unstructured_polypeptide_region
SCAMP3_2	4	PTM	O-phospho-L-serine
SCAMP3_2	4	PTM	O-phospho-L-threonine
SCAMP3_2	4	PTM	O4'-phospho-L-tyrosine
YPEL3_3	No functionnal feature
C17orf53_9	No functionnal feature
LIG1_13	5	Catalytic activity	DNA ligase, ATP-dependent, N-terminal
LIG1_13	5	Binding	DNA ligase, ATP-dependent, N-terminal
LIG1_13	5	Structure	Peptide_helix
LIG1_13	5	Structure	Intrinsically_unstructured_polypeptide_region
LIG1_13	5	PTM	Ubiquitinylated lysine
MTMR10_14	2	Catalytic activity	Myotubularin-like phosphatase domain
MTMR10_14	2	Unclassified	Myotubularin phosphatase domain
HOOK2_13	2	Structure	Coiled_coil
HOOK2_13	2	Structure	Intrinsically_unstructured_polypeptide_region
TAZ_5	4	Catalytic activity	Phospholipid/glycerol acyltransferase
TAZ_5	4	Structure	Intrinsically_unstructured_polypeptide_region
TAZ_5	4	PTM	N-acetylated L-lysine
TAZ_5	4	PTM	N6-acetyl-L-lysine
APLP1_14	2	Binding	Protein binding
APLP1_14	2	Structure	Intrinsically_unstructured_polypeptide_region
PABPC1L_14	2	Binding	Polyadenylate-binding protein/Hyperplastic disc protein
PABPC1L_14	2	Localization	Nuclear_export_signal
PPIL3_13	13	Catalytic activity	Protein kinase-like domain
PPIL3_13	13	Catalytic activity	Protein kinase domain
PPIL3_13	13	Catalytic activity	Serine/threonine- /dual specificity protein kinase, catalytic domain
PPIL3_13	13	Binding	Protein binding
PPIL3_13	13	Binding	Protein kinase domain
PPIL3_13	13	Binding	Serine/threonine- /dual specificity protein kinase, catalytic domain
PPIL3_13	13	Localization	Nuclear_localization_signal
PPIL3_13	13	Structure	Polypeptide_turn_motif
PPIL3_13	13	Structure	Peptide_helix
PPIL3_13	13	Structure	Beta_strand
PPIL3_13	13	Structure	Intrinsically_unstructured_polypeptide_region
PPIL3_13	13	PTM	O-phospho-L-serine
PPIL3_13	13	PTM	O-phospho-L-threonine
WDR90_27	2	Binding	WD40/YVTN repeat-like-containing domain
WDR90_27	2	Structure	Intrinsically_unstructured_polypeptide_region
NELF_8	2	Structure	Intrinsically_unstructured_polypeptide_region
NELF_8	2	PTM	O-phospho-L-serine
CHTF8_4	No functionnal feature
HAGH_7	4	Binding	Polypeptide_zinc_ion_contact_site
HAGH_7	4	Structure	Polypeptide_zinc_ion_contact_site
HAGH_7	4	Structure	Beta_strand
HAGH_7	4	Unclassified	Beta-lactamase-like
HNRNPUL2_12	4	Structure	Compositionally_biased_region_of_peptide
HNRNPUL2_12	4	Structure	Intrinsically_unstructured_polypeptide_region
HNRNPUL2_12	4	PTM	Dimethylated L-arginine
HNRNPUL2_12	4	PTM	Monomethylated L-arginine
CPNE1_19	2	Unclassified	Von Willebrand factor, type A
CPNE1_19	2	Unclassified	Copine
ARIH2_3	No functionnal feature
PPP4R1L_6	No functionnal feature
VPS33B_3	No functionnal feature
PEX16_5	1	Structure	Intrinsically_unstructured_polypeptide_region
ACOT9_6	No functionnal feature
AC073995.2_22	No functionnal feature
FNIP1_42	3	Binding	Guanine-nucleotide dissociation stimulator CDC25
FNIP1_42	3	Localization	Nuclear_localization_signal
FNIP1_42	3	Structure	Intrinsically_unstructured_polypeptide_region
PLEKHA1_15	2	Structure	Intrinsically_unstructured_polypeptide_region
PLEKHA1_15	2	PTM	O-phospho-L-serine
PEX1_9	2	Binding	Protein binding
PEX1_9	2	Unclassified	P-loop containing nucleoside triphosphate hydrolase
KIF13A_39	3	Localization	Nuclear_localization_signal
KIF13A_39	3	Structure	Coiled_coil
KIF13A_39	3	Structure	Intrinsically_unstructured_polypeptide_region
FKBP7_3	No functionnal feature
LOXL2_13	2	PTM	L-cystine (cross-link)
LOXL2_13	2	PTM	Cysteinylation (disulfide with free L-cysteine)
CHMP4C_2	2	Localization	Nuclear_localization_signal
CHMP4C_2	2	PTM	O-phospho-L-threonine
TIAL1_2	No functionnal feature
DEPDC5_36	No functionnal feature
RBM10_4	10	Binding	RNA recognition motif domain
RBM10_4	10	Binding	Nucleotide-binding, alpha-beta plait
RBM10_4	10	Localization	Nuclear_localization_signal
RBM10_4	10	Structure	Compositionally_biased_region_of_peptide
RBM10_4	10	Structure	Peptide_helix
RBM10_4	10	Structure	Beta_strand
RBM10_4	10	Structure	Intrinsically_unstructured_polypeptide_region
RBM10_4	10	PTM	O-phospho-L-serine
RBM10_4	10	PTM	O-phospho-L-threonine
RBM10_4	10	PTM	O4'-phospho-L-tyrosine
ABCA10_14	5	Catalytic activity	ABC transporter-like
ABCA10_14	5	Binding	ABC transporter-like
ABCA10_14	5	Unclassified	P-loop containing nucleoside triphosphate hydrolase
ABCA10_14	5	Unclassified	AAA+ ATPase domain
ABCA10_14	5	Unclassified	ABC transporter-like
ATXN7L2_3	2	Binding	Protein binding
ATXN7L2_3	2	Structure	Intrinsically_unstructured_polypeptide_region
MRRF_6	2	Unclassified	Arginine repressor C-terminal-like domain
MRRF_6	2	Unclassified	Ribosome recycling factor domain
CLK4_7	8	Catalytic activity	Protein kinase-like domain
CLK4_7	8	Catalytic activity	Protein kinase domain
CLK4_7	8	Catalytic activity	Serine/threonine- /dual specificity protein kinase, catalytic domain
CLK4_7	8	Binding	Protein kinase domain
CLK4_7	8	Binding	Serine/threonine- /dual specificity protein kinase, catalytic domain
CLK4_7	8	Localization	Nuclear_localization_signal
CLK4_7	8	Structure	Intrinsically_unstructured_polypeptide_region
CLK4_7	8	PTM	O-phospho-L-serine
ATG2A_27	1	Structure	Intrinsically_unstructured_polypeptide_region
AD000671.3_2	1	Structure	Intrinsically_unstructured_polypeptide_region
PCNXL3_29	No functionnal feature
RBM42_5	1	PTM	Dimethylated L-arginine
IQGAP3_13	No functionnal feature
FUZ_6	No functionnal feature
VIPAR_2	No functionnal feature
SEC31B_24	No functionnal feature
MYEF2_13	No functionnal feature
ZNF512_2	1	Structure	Intrinsically_unstructured_polypeptide_region
DIAPH1_2	4	Localization	Nuclear_localization_signal
DIAPH1_2	4	Localization	Nuclear_export_signal
DIAPH1_2	4	Structure	Intrinsically_unstructured_polypeptide_region
DIAPH1_2	4	PTM	O-phospho-L-threonine
KIAA1468_25	7	Binding	Armadillo-type fold
KIAA1468_25	7	Binding	Armadillo-like helical
KIAA1468_25	7	Localization	Cilia targeting sequence
KIAA1468_25	7	Structure	Polypeptide_repeat
KIAA1468_25	7	Structure	HEAT, type 2
KIAA1468_25	7	PTM	O-phospho-L-threonine
KIAA1468_25	7	Unclassified	HEAT, type 2
NEK1_5	10	Catalytic activity	Protein kinase-like domain
NEK1_5	10	Catalytic activity	Protein kinase domain
NEK1_5	10	Catalytic activity	Serine/threonine- /dual specificity protein kinase, catalytic domain
NEK1_5	10	Binding	Protein binding
NEK1_5	10	Binding	Protein kinase domain
NEK1_5	10	Binding	Serine/threonine- /dual specificity protein kinase, catalytic domain
NEK1_5	10	Binding	Identical protein binding
NEK1_5	10	Structure	Polypeptide_turn_motif
NEK1_5	10	Structure	Peptide_helix
NEK1_5	10	Structure	Beta_strand
TPP2_16	No functionnal feature
ABCA7_30	3	Structure	Intrinsically_unstructured_polypeptide_region
ABCA7_30	3	PTM	L-cystine (cross-link)
ABCA7_30	3	PTM	Cysteinylation (disulfide with free L-cysteine)
C16orf68_11	No functionnal feature
FAM13B_14	1	Structure	Intrinsically_unstructured_polypeptide_region
DNMT3A_25	2	Structure	Peptide_helix
DNMT3A_25	2	Structure	Beta_strand
CLK2_5	11	Catalytic activity	Protein kinase-like domain
CLK2_5	11	Catalytic activity	Protein kinase domain
CLK2_5	11	Catalytic activity	Serine/threonine- /dual specificity protein kinase, catalytic domain
CLK2_5	11	Binding	Protein kinase domain
CLK2_5	11	Binding	Serine/threonine- /dual specificity protein kinase, catalytic domain
CLK2_5	11	Localization	Nuclear_localization_signal
CLK2_5	11	Structure	Polypeptide_turn_motif
CLK2_5	11	Structure	Beta_strand
CLK2_5	11	Structure	Intrinsically_unstructured_polypeptide_region
CLK2_5	11	PTM	O-phospho-L-serine
CLK2_5	11	PTM	O4'-phospho-L-tyrosine
NUMB_11	1	Structure	Intrinsically_unstructured_polypeptide_region
CXorf23_4	1	Structure	Intrinsically_unstructured_polypeptide_region
GATAD2A_14	2	Structure	Intrinsically_unstructured_polypeptide_region
GATAD2A_14	2	PTM	O-phospho-L-serine
MYCBP2_56	No functionnal feature
LIMCH1_32	2	Structure	Compositionally_biased_region_of_peptide
LIMCH1_32	2	Structure	Intrinsically_unstructured_polypeptide_region
TYW1_9	No functionnal feature
DBR1_6	1	Catalytic activity	Lariat debranching enzyme, C-terminal
BRWD3_15	2	Binding	WD40/YVTN repeat-like-containing domain
BRWD3_15	2	Binding	WD40-repeat-containing domain
SGSM3_3	1	Structure	Intrinsically_unstructured_polypeptide_region
FANCA_41	1	Localization	Cilia targeting sequence
COL6A2_24	3	Structure	Intrinsically_unstructured_polypeptide_region
COL6A2_24	3	PTM	O4'-phospho-L-tyrosine
COL6A2_24	3	Unclassified	Von Willebrand factor, type A
ABCB8_17	5	Catalytic activity	ABC transporter-like
ABCB8_17	5	Binding	ABC transporter-like
ABCB8_17	5	Unclassified	P-loop containing nucleoside triphosphate hydrolase
ABCB8_17	5	Unclassified	AAA+ ATPase domain
ABCB8_17	5	Unclassified	ABC transporter-like
SLC25A20_8	7	Localization	Transmembrane_helix
SLC25A20_8	7	Structure	Polypeptide_repeat
SLC25A20_8	7	Structure	Transmembrane_helix
SLC25A20_8	7	Structure	Mitochondrial substrate/solute carrier
SLC25A20_8	7	PTM	O-phospho-L-serine
SLC25A20_8	7	Unclassified	Mitochondrial substrate/solute carrier
SLC25A20_8	7	Unclassified	Mitochondrial carrier domain
DGKH_34	6	Binding	Sterile alpha motif domain
DGKH_34	6	Binding	Sterile alpha motif, type 2
DGKH_34	6	PTM	N6,N6,N6-trimethyl-L-lysine
DGKH_34	6	Unclassified	Sterile alpha motif/pointed domain
DGKH_34	6	Unclassified	Sterile alpha motif domain
DGKH_34	6	Unclassified	Sterile alpha motif, type 2
RPGRIP1L_21	1	Structure	Intrinsically_unstructured_polypeptide_region
ZNF461_5	1	Structure	Intrinsically_unstructured_polypeptide_region
SFRS6_3	No functionnal feature
ARHGEF2_13	5	Structure	Intrinsically_unstructured_polypeptide_region
ARHGEF2_13	5	PTM	O-phospho-L-serine
ARHGEF2_13	5	PTM	O-phospho-L-threonine
ARHGEF2_13	5	PTM	O4'-phospho-L-tyrosine
ARHGEF2_13	5	PTM	Ubiquitinylated lysine
MLL2_4	No functionnal feature
RALGAPA1_20	1	Structure	Intrinsically_unstructured_polypeptide_region
LPIN2_11	No functionnal feature
DCTN2_14	3	PTM	O-phospho-L-serine
DCTN2_14	3	PTM	O-phospho-L-threonine
DCTN2_14	3	PTM	O4'-phospho-L-tyrosine
ABCB8_27	5	PTM	L-cystine (cross-link)
ABCB8_27	5	PTM	O4'-phospho-L-tyrosine
ABCB8_27	5	PTM	N4-glycosyl-L-asparagine
ABCB8_27	5	PTM	Cysteinylation (disulfide with free L-cysteine)
ABCB8_27	5	PTM	N4-(N-acetylamino)glucosyl-L-asparagine
KIF21A_24	2	Binding	Protein binding
KIF21A_24	2	Structure	Intrinsically_unstructured_polypeptide_region
ACACA_51	5	Catalytic activity	Carboxyl transferase
ACACA_51	5	Catalytic activity	Acetyl-coenzyme A carboxyltransferase, N-terminal
ACACA_51	5	Structure	Peptide_helix
ACACA_51	5	Structure	Beta_strand
ACACA_51	5	PTM	Ubiquitinylated lysine
DHX9_7	1	Unclassified	Double-stranded RNA-binding domain
C11orf84_4	4	Localization	Nuclear_localization_signal
C11orf84_4	4	Structure	Compositionally_biased_region_of_peptide
C11orf84_4	4	Structure	Intrinsically_unstructured_polypeptide_region
C11orf84_4	4	PTM	O-phospho-L-threonine
MLLT10_14	No functionnal feature
KDM4C_12	No functionnal feature
UEVLD_4	3	PTM	Ubiquitinylated lysine
UEVLD_4	3	Unclassified	Ubiquitin-conjugating enzyme/RWD-like
UEVLD_4	3	Unclassified	Ubiquitin E2 variant, N-terminal
HPS1_10	1	Structure	Intrinsically_unstructured_polypeptide_region
AC073995.2_91	No functionnal feature
DPP8_14	2	PTM	O-phospho-L-serine
DPP8_14	2	Unclassified	Peptidase S9B, dipeptidylpeptidase IV N-terminal
MYOM2_34	2	Binding	Protein binding
MYOM2_34	2	Binding	Identical protein binding
COL25A1_23	3	Structure	Intrinsically_unstructured_polypeptide_region
COL25A1_23	3	Structure	Collagen triple helix repeat
COL25A1_23	3	Unclassified	Collagen triple helix repeat
PAQR3_2	3	Localization	Peroxisome targeting signal
PAQR3_2	3	Localization	Transmembrane_helix
PAQR3_2	3	Structure	Transmembrane_helix
SAPS2_10	1	Binding	Armadillo-type fold
FLNB_27	6	Binding	Filamin/ABP280 repeat
FLNB_27	6	Structure	Filamin/ABP280 repeat
FLNB_27	6	Structure	Filamin/ABP280 repeat-like
FLNB_27	6	Unclassified	Immunoglobulin E-set
FLNB_27	6	Unclassified	Immunoglobulin-like fold
FLNB_27	6	Unclassified	Filamin/ABP280 repeat-like
SAT1_4	No functionnal feature
CREBBP_11	4	Binding	Protein binding
CREBBP_11	4	Structure	Intrinsically_unstructured_polypeptide_region
CREBBP_11	4	PTM	Monomethylated L-arginine
CREBBP_11	4	PTM	Omega-N-methyl-L-arginine
PIBF1_17	No functionnal feature
STAC3_9	2	Binding	Src homology-3 domain
STAC3_9	2	Structure	Intrinsically_unstructured_polypeptide_region
NOTCH2NL_8	1	Binding	Epidermal growth factor-like domain
CEP350_4	4	Localization	Nuclear_localization_signal
CEP350_4	4	Structure	Intrinsically_unstructured_polypeptide_region
CEP350_4	4	PTM	N-acetylated L-lysine
CEP350_4	4	PTM	N6-acetyl-L-lysine
FLAD1_4	5	Catalytic activity	Phosphoadenosine phosphosulphate reductase
FLAD1_4	5	PTM	N6-acetyl-L-lysine
FLAD1_4	5	PTM	N6-succinyl-L-lysine
FLAD1_4	5	Unclassified	Rossmann-like alpha/beta/alpha sandwich fold
FLAD1_4	5	Unclassified	Phosphoadenosine phosphosulphate reductase
TMEM188_2	No functionnal feature
SMC5_19	2	Structure	Intrinsically_unstructured_polypeptide_region
SMC5_19	2	Unclassified	RecF/RecN/SMC, N-terminal
MGA_3	4	Binding	P53-like transcription factor, DNA-binding
MGA_3	4	Binding	Transcription factor, T-box, conserved site
MGA_3	4	Localization	Nuclear_localization_signal
MGA_3	4	Structure	Intrinsically_unstructured_polypeptide_region
ATXN7L2_11	No functionnal feature
FAM64A_6	1	Structure	Intrinsically_unstructured_polypeptide_region
GIT2_17	3	Binding	Protein binding
GIT2_17	3	Structure	Intrinsically_unstructured_polypeptide_region
GIT2_17	3	PTM	O-phospho-L-serine
WASF3_7	4	Localization	Nuclear_localization_signal
WASF3_7	4	Structure	Coiled_coil
WASF3_7	4	Structure	Intrinsically_unstructured_polypeptide_region
WASF3_7	4	PTM	O4'-phospho-L-tyrosine
MADD_12	2	Structure	Intrinsically_unstructured_polypeptide_region
MADD_12	2	PTM	O-phospho-L-serine
WDR62_27	3	Structure	Intrinsically_unstructured_polypeptide_region
WDR62_27	3	PTM	O-phospho-L-serine
WDR62_27	3	PTM	O-phospho-L-threonine
ZNF317_5	3	Binding	Protein binding
ZNF317_5	3	Binding	Krueppel-associated box
ZNF317_5	3	Structure	Intrinsically_unstructured_polypeptide_region
NICN1_3	1	Localization	Nuclear_export_signal
REPS1_10	2	Binding	Protein binding
REPS1_10	2	Structure	Intrinsically_unstructured_polypeptide_region
RAPGEF6_25	3	Binding	Guanine-nucleotide dissociation stimulator CDC25
RAPGEF6_25	3	Localization	Nuclear_localization_signal
RAPGEF6_25	3	Structure	Intrinsically_unstructured_polypeptide_region
EFEMP1_2	No functionnal feature
FAM190_12	No functionnal feature
SAT2_2	6	Catalytic activity	GNAT domain
SAT2_2	6	Structure	Peptide_helix
SAT2_2	6	PTM	N-acetylated L-lysine
SAT2_2	6	PTM	N6-acetyl-L-lysine
SAT2_2	6	Unclassified	Acyl-CoA N-acyltransferase
SAT2_2	6	Unclassified	GNAT domain
RPS6KB2_2	1	Structure	Intrinsically_unstructured_polypeptide_region
TRIM3_11	6	Binding	NHL repeat
TRIM3_11	6	Structure	Polypeptide_repeat
TRIM3_11	6	Structure	NHL repeat
TRIM3_11	6	Structure	NHL repeat, subgroup
TRIM3_11	6	Unclassified	Six-bladed beta-propeller, TolB-like
TRIM3_11	6	Unclassified	NHL repeat, subgroup
BSCL2_9	3	Localization	Transmembrane_helix
BSCL2_9	3	Structure	Transmembrane_helix
BSCL2_9	3	PTM	N4-(N-acetylamino)glucosyl-L-asparagine
AC120114.2_5	No functionnal feature
NEK1_20	1	Structure	Intrinsically_unstructured_polypeptide_region
TARS2_15	2	Catalytic activity	Aminoacyl-tRNA synthetase, class II
TARS2_15	2	Unclassified	Anticodon-binding
ATP13A2_13	3	Binding	P-type ATPase, A domain
ATP13A2_13	3	Localization	Transmembrane_helix
ATP13A2_13	3	Structure	Transmembrane_helix
ZNF384_6	1	Structure	Intrinsically_unstructured_polypeptide_region
SF1_4	5	Binding	Protein binding
SF1_4	5	Localization	Peroxisome targeting signal
SF1_4	5	Structure	Peptide_helix
SF1_4	5	Structure	Intrinsically_unstructured_polypeptide_region
SF1_4	5	PTM	O-phospho-L-threonine
PREPL_3	1	PTM	Monomethylated L-arginine
ABCB6_8	9	Catalytic activity	ABC transporter, transmembrane domain
ABCB6_8	9	Catalytic activity	ABC transporter type 1, transmembrane domain
ABCB6_8	9	Transporter activity	ABC transporter, transmembrane domain
ABCB6_8	9	Transporter activity	ABC transporter type 1, transmembrane domain
ABCB6_8	9	Binding	ABC transporter, transmembrane domain
ABCB6_8	9	Binding	ABC transporter type 1, transmembrane domain
ABCB6_8	9	Localization	Nuclear_export_signal
ABCB6_8	9	Localization	Transmembrane_helix
ABCB6_8	9	Structure	Transmembrane_helix
GRAMD1A_10	2	Binding	Protein binding
GRAMD1A_10	2	PTM	O-phospho-L-serine
STX2_10	3	Localization	Nuclear_localization_signal
STX2_10	3	Localization	Transmembrane_helix
STX2_10	3	Structure	Transmembrane_helix
ZNF326_5	8	Localization	Nuclear_localization_signal
ZNF326_5	8	Structure	Compositionally_biased_region_of_peptide
ZNF326_5	8	Structure	Intrinsically_unstructured_polypeptide_region
ZNF326_5	8	PTM	O-phospho-L-serine
ZNF326_5	8	PTM	O-phospho-L-threonine
ZNF326_5	8	PTM	O4'-phospho-L-tyrosine
ZNF326_5	8	PTM	Dimethylated L-arginine
ZNF326_5	8	PTM	Monomethylated L-arginine
CDK5RAP2_20	2	Localization	Transmembrane_helix
CDK5RAP2_20	2	Structure	Transmembrane_helix
OSBPL8_7	2	Structure	Intrinsically_unstructured_polypeptide_region
OSBPL8_7	2	PTM	O-phospho-L-serine
PTPMT1_2	4	Catalytic activity	Protein-tyrosine/Dual specificity phosphatase
PTPMT1_2	4	Catalytic activity	Dual specificity phosphatase, catalytic domain
PTPMT1_2	4	Catalytic activity	Protein-tyrosine phosphatase, active site
PTPMT1_2	4	Structure	Intrinsically_unstructured_polypeptide_region
RBM5_17	2	Binding	Protein binding
RBM5_17	2	Structure	Intrinsically_unstructured_polypeptide_region
ZNF678_4	No functionnal feature
TMEM182_6	2	Localization	Transmembrane_helix
TMEM182_6	2	Structure	Transmembrane_helix
DHX34_13	No functionnal feature
AKAP9_20	2	Localization	Nuclear_export_signal
AKAP9_20	2	Structure	Intrinsically_unstructured_polypeptide_region
NDEL1_9	1	Unclassified	NUDE protein, C-terminal
AUTS2_11	1	PTM	O-phospho-L-serine
PALM2_7	2	Structure	Intrinsically_unstructured_polypeptide_region
PALM2_7	2	PTM	O4'-phospho-L-tyrosine
SRRT_4	3	Localization	Nuclear_localization_signal
SRRT_4	3	Structure	Intrinsically_unstructured_polypeptide_region
SRRT_4	3	PTM	O4'-phospho-L-tyrosine
GPCPD1_5	4	Binding	Carbohydrate-binding-like fold
GPCPD1_5	4	Binding	Carbohydrate binding module family 20
GPCPD1_5	4	Structure	Beta_strand
GPCPD1_5	4	Unclassified	Immunoglobulin-like fold
TOR2A_4	2	Unclassified	P-loop containing nucleoside triphosphate hydrolase
TOR2A_4	2	Unclassified	AAA+ ATPase domain
ABCA7_24	1	Structure	Intrinsically_unstructured_polypeptide_region
CORO7_28	1	Unclassified	Domain of unknown function DUF1900
SACM1L_5	4	Catalytic activity	Synaptojanin, N-terminal
SACM1L_5	4	Localization	Nuclear_localization_signal
SACM1L_5	4	Localization	Transmembrane_helix
SACM1L_5	4	Structure	Transmembrane_helix
ESPL1_18	3	Structure	Intrinsically_unstructured_polypeptide_region
ESPL1_18	3	PTM	O-phospho-L-serine
ESPL1_18	3	PTM	O-phospho-L-threonine
SFI1_27	2	Binding	Protein binding
SFI1_27	2	Structure	Intrinsically_unstructured_polypeptide_region
MYL6_7	1	Binding	EF-hand domain pair
GMPR2_2	No functionnal feature
CDAN1_25	No functionnal feature
MLLT10_26	1	Structure	Intrinsically_unstructured_polypeptide_region
SETD5_5	No functionnal feature
BLZF1_4	2	Localization	Nuclear_export_signal
BLZF1_4	2	Structure	Coiled_coil
CYB5R1_3	5	Catalytic activity	Ferredoxin reductase-type FAD-binding domain
CYB5R1_3	5	Catalytic activity	Riboflavin synthase-like beta-barrel
CYB5R1_3	5	Catalytic activity	Oxidoreductase, FAD-binding domain
CYB5R1_3	5	Localization	Nuclear_localization_signal
CYB5R1_3	5	PTM	O-phospho-L-threonine
C18orf19_5	1	Unclassified	Domain of unknown function DUF1279
TNNT1_5	1	Structure	Intrinsically_unstructured_polypeptide_region
CCNL1_4	1	Unclassified	Cyclin-like
TESK2_10	5	Catalytic activity	Protein kinase-like domain
TESK2_10	5	Catalytic activity	Protein kinase domain
TESK2_10	5	Catalytic activity	Serine-threonine/tyrosine-protein kinase catalytic domain
TESK2_10	5	Binding	Protein kinase domain
TESK2_10	5	Binding	Serine-threonine/tyrosine-protein kinase catalytic domain
EFHD2_3	4	Binding	EF-hand domain
EFHD2_3	4	Binding	EF-hand domain pair
EFHD2_3	4	PTM	O-phospho-L-serine
EFHD2_3	4	PTM	Ubiquitinylated lysine
TPCN2_8	6	Transporter activity	Ion transport domain
TPCN2_8	6	Localization	Intramembrane_polypeptide_region
TPCN2_8	6	Localization	Transmembrane_helix
TPCN2_8	6	Structure	Intramembrane_polypeptide_region
TPCN2_8	6	Structure	Peptide_helix
TPCN2_8	6	Structure	Transmembrane_helix
CEP164_29	4	Binding	Protein binding
CEP164_29	4	Localization	Nuclear_export_signal
CEP164_29	4	Structure	Intrinsically_unstructured_polypeptide_region
CEP164_29	4	PTM	O-phospho-L-serine
NBEAL2_39	2	PTM	Ubiquitinylated lysine
NBEAL2_39	2	Unclassified	BEACH domain
SUGP2_14	No functionnal feature
MFI2_2	5	Localization	Signal_peptide
MFI2_2	5	PTM	L-cystine (cross-link)
MFI2_2	5	PTM	O-phospho-L-serine
MFI2_2	5	PTM	Cysteinylation (disulfide with free L-cysteine)
MFI2_2	5	PTM	N4-(N-acetylamino)glucosyl-L-asparagine
IL17RC_15	1	Unclassified	Interleukin-17 receptor C/E, N-terminal
SMPDL3A_4	1	Catalytic activity	Phosphoesterase domain
HACL1_7	1	Binding	Thiamine pyrophosphate enzyme, N-terminal TPP-binding domain
INPP5J_13	No functionnal feature
SF1_14	2	Binding	Protein binding
SF1_14	2	Structure	Compositionally_biased_region_of_peptide
NAB2_6	3	Structure	Intrinsically_unstructured_polypeptide_region
NAB2_6	3	PTM	O-phospho-L-serine
NAB2_6	3	PTM	O-phospho-L-threonine
SYCP2L_8	No functionnal feature
SEC31B_9	5	Binding	WD40/YVTN repeat-like-containing domain
SEC31B_9	5	Binding	WD40 repeat
SEC31B_9	5	Binding	WD40-repeat-containing domain
SEC31B_9	5	Structure	Polypeptide_repeat
SEC31B_9	5	Structure	WD40 repeat
NFYA_4	1	Structure	Compositionally_biased_region_of_peptide
ITGA5_3	7	Structure	Polypeptide_repeat
ITGA5_3	7	Structure	Beta_strand
ITGA5_3	7	Structure	Intrinsically_unstructured_polypeptide_region
ITGA5_3	7	Structure	Integrin alpha beta-propellor
ITGA5_3	7	PTM	O-phospho-L-serine
ITGA5_3	7	PTM	Ubiquitinylated lysine
ITGA5_3	7	Unclassified	Integrin alpha beta-propellor
INTS6_12	2	Binding	Protein binding
INTS6_12	2	Localization	Nuclear_localization_signal
TTC13_14	No functionnal feature
SDCCAG1_8	1	Unclassified	Fibronectin-binding A, N-terminal
CBWD5_23	No functionnal feature
RBM6_42	2	Binding	Protein binding
RBM6_42	2	Structure	Intrinsically_unstructured_polypeptide_region
RSU1_2	2	Structure	Intrinsically_unstructured_polypeptide_region
RSU1_2	2	PTM	N-acetyl-L-serine
PPT2_2	No functionnal feature
ABCD4_8	8	Catalytic activity	ABC transporter type 1, transmembrane domain
ABCD4_8	8	Catalytic activity	Peroxisomal fatty acyl CoA transporter, transmembrane domain
ABCD4_8	8	Transporter activity	ABC transporter type 1, transmembrane domain
ABCD4_8	8	Transporter activity	Peroxisomal fatty acyl CoA transporter, transmembrane domain
ABCD4_8	8	Binding	ABC transporter type 1, transmembrane domain
ABCD4_8	8	Binding	Peroxisomal fatty acyl CoA transporter, transmembrane domain
ABCD4_8	8	Localization	Transmembrane_helix
ABCD4_8	8	Structure	Transmembrane_helix
WRAP53_7	7	Binding	WD40/YVTN repeat-like-containing domain
WRAP53_7	7	Binding	WD40 repeat
WRAP53_7	7	Binding	WD40-repeat-containing domain
WRAP53_7	7	Structure	Polypeptide_repeat
WRAP53_7	7	Structure	Intrinsically_unstructured_polypeptide_region
WRAP53_7	7	Structure	WD40 repeat
WRAP53_7	7	PTM	O-phospho-L-serine
MLL2_36	2	Structure	Compositionally_biased_region_of_peptide
MLL2_36	2	Structure	Intrinsically_unstructured_polypeptide_region
MPDZ_38	1	Binding	PDZ domain
AURKB_6	8	Catalytic activity	Protein kinase-like domain
AURKB_6	8	Catalytic activity	Protein kinase domain
AURKB_6	8	Catalytic activity	Serine/threonine- /dual specificity protein kinase, catalytic domain
AURKB_6	8	Binding	Protein kinase domain
AURKB_6	8	Binding	Serine/threonine- /dual specificity protein kinase, catalytic domain
AURKB_6	8	Structure	Peptide_helix
AURKB_6	8	Structure	Beta_strand
AURKB_6	8	PTM	Ubiquitinylated lysine
RRBP1_2	No functionnal feature
LARP1B_20	4	Localization	Nuclear_localization_signal
LARP1B_20	4	Structure	Protein of unknown function DM15
LARP1B_20	4	PTM	O4'-phospho-L-tyrosine
LARP1B_20	4	Unclassified	Protein of unknown function DM15
PEX6_6	5	Binding	Nucleotide_binding_site
PEX6_6	5	Binding	ATPase, AAA-type, core
PEX6_6	5	Unclassified	P-loop containing nucleoside triphosphate hydrolase
PEX6_6	5	Unclassified	AAA+ ATPase domain
PEX6_6	5	Unclassified	ATPase, AAA-type, core
LMBR1L_18	3	Localization	Transmembrane_helix
LMBR1L_18	3	Structure	Transmembrane_helix
LMBR1L_18	3	Unclassified	LMBR1-like membrane protein
TBCD_23	3	Binding	Armadillo-type fold
TBCD_23	3	Binding	Armadillo-like helical
TBCD_23	3	PTM	Ubiquitinylated lysine
POMT2_17	3	Localization	Transmembrane_helix
POMT2_17	3	Structure	Transmembrane_helix
POMT2_17	3	PTM	N4-(N-acetylamino)glucosyl-L-asparagine
C12orf35_4	4	Localization	Nuclear_localization_signal
C12orf35_4	4	Localization	Endosomal_localization_signal
C12orf35_4	4	Localization	Lysosomal_localization_signal
C12orf35_4	4	Localization	Nuclear_export_signal
ANKRD54_7	4	Binding	Ankyrin repeat
ANKRD54_7	4	Structure	Polypeptide_repeat
ANKRD54_7	4	Structure	Ankyrin repeat
ANKRD54_7	4	Unclassified	Ankyrin repeat-containing domain
APLP2_8	4	Catalytic activity	Proteinase inhibitor I2, Kunitz metazoa
APLP2_8	4	PTM	L-cystine (cross-link)
APLP2_8	4	PTM	Cysteinylation (disulfide with free L-cysteine)
APLP2_8	4	Unclassified	Proteinase inhibitor I2, Kunitz, conserved site
OCEL1_4	2	Structure	Intrinsically_unstructured_polypeptide_region
OCEL1_4	2	Unclassified	Occludin/RNA polymerase II elongation factor, ELL domain
OS9_13	3	Binding	Protein binding
OS9_13	3	Structure	Intrinsically_unstructured_polypeptide_region
OS9_13	3	PTM	Ubiquitinylated lysine
BCOR_6	No functionnal feature
RRP12_26	4	Binding	Armadillo-type fold
RRP12_26	4	Binding	Armadillo-like helical
RRP12_26	4	Localization	Peroxisome targeting signal
RRP12_26	4	Localization	Nuclear_localization_signal
WDR90_9	1	Structure	Intrinsically_unstructured_polypeptide_region
EGFL7_9	6	Binding	Epidermal growth factor-like domain
EGFL7_9	6	Binding	EMI domain
EGFL7_9	6	PTM	L-cystine (cross-link)
EGFL7_9	6	PTM	Ubiquitinylated lysine
EGFL7_9	6	PTM	Cysteinylation (disulfide with free L-cysteine)
EGFL7_9	6	Unclassified	Insulin-like growth factor binding protein, N-terminal
CCDC76_5	3	Localization	Nuclear_localization_signal
CCDC76_5	3	Structure	Coiled_coil
CCDC76_5	3	PTM	O-phospho-L-serine
PABPC4_11	2	Binding	Protein binding
PABPC4_11	2	Structure	Intrinsically_unstructured_polypeptide_region
RPRD2_6	3	Structure	Intrinsically_unstructured_polypeptide_region
RPRD2_6	3	Unclassified	ENTH/VHS
RPRD2_6	3	Unclassified	CID domain
ZUFSP_7	No functionnal feature
PLXNB2_9	2	PTM	L-cystine (cross-link)
PLXNB2_9	2	PTM	Cysteinylation (disulfide with free L-cysteine)
C19orf22_3	2	Structure	Intrinsically_unstructured_polypeptide_region
C19orf22_3	2	Unclassified	R3H-associated N-terminal domain
AC009533.2_28	No functionnal feature
TMEM129_3	2	Localization	Endosomal_localization_signal
TMEM129_3	2	Localization	Lysosomal_localization_signal
EGFLAM_19	3	Unclassified	Concanavalin A-like lectin/glucanase, subgroup
EGFLAM_19	3	Unclassified	Concanavalin A-like lectin/glucanases superfamily
EGFLAM_19	3	Unclassified	EGF-like, conserved site
C1orf91_2	3	Localization	Nuclear_export_signal
C1orf91_2	3	Localization	Transmembrane_helix
C1orf91_2	3	Structure	Transmembrane_helix
FAM189B_9	4	Structure	Intrinsically_unstructured_polypeptide_region
FAM189B_9	4	PTM	O-phospho-L-serine
FAM189B_9	4	PTM	O-phospho-L-threonine
FAM189B_9	4	PTM	O4'-phospho-L-tyrosine
MBOAT7_4	3	Localization	Nuclear_export_signal
MBOAT7_4	3	Localization	Transmembrane_helix
MBOAT7_4	3	Structure	Transmembrane_helix
CDC25C_4	2	Structure	Intrinsically_unstructured_polypeptide_region
CDC25C_4	2	PTM	O-phospho-L-threonine
ROBO1_20	3	Binding	Protein binding
ROBO1_20	3	PTM	O-phospho-L-serine
ROBO1_20	3	PTM	O-phospho-L-threonine
ITPR3_22	2	Binding	Protein binding
ITPR3_22	2	PTM	O4'-phospho-L-tyrosine
DNM2_13	1	Binding	Dynamin central domain
RPS6KL1_5	3	Catalytic activity	Protein kinase-like domain
RPS6KL1_5	3	Catalytic activity	Protein kinase domain
RPS6KL1_5	3	Binding	Protein kinase domain
AKAP2_7	2	Structure	Intrinsically_unstructured_polypeptide_region
AKAP2_7	2	PTM	O4'-phospho-L-tyrosine
DNASE1_9	5	Catalytic activity	Deoxyribonuclease I, active site
DNASE1_9	5	Localization	Nuclear_export_signal
DNASE1_9	5	Structure	Peptide_helix
DNASE1_9	5	Structure	Beta_strand
DNASE1_9	5	Unclassified	Endonuclease/exonuclease/phosphatase
SBF1_29	4	Catalytic activity	Myotubularin-like phosphatase domain
SBF1_29	4	Structure	Intrinsically_unstructured_polypeptide_region
SBF1_29	4	PTM	O-phospho-L-threonine
SBF1_29	4	Unclassified	Myotubularin phosphatase domain
RAD52_12	2	Structure	Intrinsically_unstructured_polypeptide_region
RAD52_12	2	PTM	O-phospho-L-threonine
ATAD2B_27	2	Localization	Nuclear_export_signal
ATAD2B_27	2	Unclassified	P-loop containing nucleoside triphosphate hydrolase
PHACTR2_6	3	Binding	Protein binding
PHACTR2_6	3	Structure	Intrinsically_unstructured_polypeptide_region
PHACTR2_6	3	PTM	O-phospho-L-threonine
NFKBIL2_8	6	Binding	Tetratricopeptide-like helical
NFKBIL2_8	6	Binding	Tetratricopeptide repeat-containing domain
NFKBIL2_8	6	Binding	Tetratricopeptide repeat
NFKBIL2_8	6	Structure	Polypeptide_repeat
NFKBIL2_8	6	Structure	Tetratricopeptide repeat
NFKBIL2_8	6	PTM	O4'-phospho-L-tyrosine
ZNF217_5	1	Structure	Intrinsically_unstructured_polypeptide_region
GBF1_37	2	Localization	Transmembrane_helix
GBF1_37	2	Structure	Transmembrane_helix
ZNF205_6	2	Binding	Krueppel-associated box
ZNF205_6	2	Structure	Intrinsically_unstructured_polypeptide_region
GZF1_4	6	Binding	Zinc_finger_binding_site
GZF1_4	6	Binding	Zinc finger, C2H2
GZF1_4	6	Binding	Zinc finger C2H2-type/integrase DNA-binding domain
GZF1_4	6	PTM	O-phospho-L-threonine
GZF1_4	6	Unclassified	Zinc finger, C2H2-like
GZF1_4	6	Unclassified	Zinc finger, C2H2
SKA3_2	3	Binding	Protein binding
SKA3_2	3	Structure	Peptide_helix
SKA3_2	3	PTM	O4'-phospho-L-tyrosine
IQGAP3_9	No functionnal feature
HES4_2	4	Binding	Myc-type, basic helix-loop-helix (bHLH) domain
HES4_2	4	Localization	Nuclear_localization_signal
HES4_2	4	Localization	Nuclear_export_signal
HES4_2	4	Structure	Intrinsically_unstructured_polypeptide_region
COL27A1_36	4	Structure	Compositionally_biased_region_of_peptide
COL27A1_36	4	Structure	Intrinsically_unstructured_polypeptide_region
COL27A1_36	4	Structure	Collagen triple helix repeat
COL27A1_36	4	Unclassified	Collagen triple helix repeat
UBQLN4_8	2	Binding	Protein binding
UBQLN4_8	2	Unclassified	Heat shock chaperonin-binding
DGCR14_7	2	Structure	Intrinsically_unstructured_polypeptide_region
DGCR14_7	2	PTM	O-phospho-L-serine
AGTPBP1_9	2	Binding	Armadillo-type fold
AGTPBP1_9	2	Binding	Armadillo-like helical
C19orf26_7	No functionnal feature
C1orf63_6	No functionnal feature
PARD3_20	1	Structure	Intrinsically_unstructured_polypeptide_region
ARFIP1_4	2	Structure	Intrinsically_unstructured_polypeptide_region
ARFIP1_4	2	PTM	O-phospho-L-serine
ITSN2_4	3	Binding	EPS15 homology (EH)
ITSN2_4	3	Binding	EF-hand domain
ITSN2_4	3	Binding	EF-hand domain pair
MAP3K4_18	No functionnal feature
RPS6KB2_10	6	Catalytic activity	Protein kinase-like domain
RPS6KB2_10	6	Catalytic activity	Protein kinase domain
RPS6KB2_10	6	Catalytic activity	Serine/threonine- /dual specificity protein kinase, catalytic domain
RPS6KB2_10	6	Binding	Protein kinase domain
RPS6KB2_10	6	Binding	Serine/threonine- /dual specificity protein kinase, catalytic domain
RPS6KB2_10	6	PTM	O-phospho-L-serine
BAT2L_31	2	PTM	O-phospho-L-serine
BAT2L_31	2	PTM	O4'-phospho-L-tyrosine
TUBGCP6_16	No functionnal feature
CELSR3_31	1	Structure	Intrinsically_unstructured_polypeptide_region
ZNF250_5	3	Binding	Protein binding
ZNF250_5	3	Binding	Identical protein binding
ZNF250_5	3	PTM	O4'-phospho-L-tyrosine
RETSAT_4	No functionnal feature
TMUB2_2	No functionnal feature
SSFA2_16	2	Structure	Intrinsically_unstructured_polypeptide_region
SSFA2_16	2	PTM	O-phospho-L-serine
DOLPP1_7	3	Catalytic activity	Phosphatidic acid phosphatase type 2/haloperoxidase
DOLPP1_7	3	Localization	Transmembrane_helix
DOLPP1_7	3	Structure	Transmembrane_helix
FNIP1_22	2	Unclassified	RmlC-like jelly roll fold
FNIP1_22	2	Unclassified	Cyclic nucleotide-binding-like
MAGI1_28	1	Binding	PDZ domain
CPT1B_9	No functionnal feature
ARHGEF25_9	1	Binding	Dbl homology (DH) domain
NDUFA13_11	1	Unclassified	YjeF N-terminal domain
MAGI1_15	2	Binding	WW domain
MAGI1_15	2	Structure	Intrinsically_unstructured_polypeptide_region
TNK2_19	1	Binding	Ubiquitin-associated domain/translation elongation factor EF-Ts, N-terminal
ATG2A_25	No functionnal feature
IFT88_6	2	Structure	Intrinsically_unstructured_polypeptide_region
IFT88_6	2	PTM	O-glycosyl-L-threonine
PTPN23_3	4	Binding	Protein binding
PTPN23_3	4	Structure	Peptide_helix
PTPN23_3	4	Structure	Beta_strand
PTPN23_3	4	Unclassified	BRO1 domain
ARID4A_14	2	Binding	ARID/BRIGHT DNA-binding domain
ARID4A_14	2	PTM	O4'-phospho-L-tyrosine
ZKSCAN4_3	1	Binding	Krueppel-associated box
DDX42_6	1	Structure	Intrinsically_unstructured_polypeptide_region
CDAN1_23	2	Localization	Nuclear_export_signal
CDAN1_23	2	Structure	Intrinsically_unstructured_polypeptide_region
HHAT_6	1	Structure	Intrinsically_unstructured_polypeptide_region
TTC18_21	4	Binding	Tetratricopeptide-like helical
TTC18_21	4	Structure	Intrinsically_unstructured_polypeptide_region
TTC18_21	4	PTM	O-phospho-L-serine
TTC18_21	4	PTM	O-phospho-L-threonine
NFS1_34	2	Unclassified	Von Willebrand factor, type A
NFS1_34	2	Unclassified	Copine
PLEKHG3_15	No functionnal feature
ARHGAP44_20	No functionnal feature
CELSR3_15	5	Receptor activity	GPCR, family 2, extracellular hormone receptor domain
CELSR3_15	5	PTM	L-cystine (cross-link)
CELSR3_15	5	PTM	Cysteinylation (disulfide with free L-cysteine)
CELSR3_15	5	Unclassified	EGF-like, laminin
CELSR3_15	5	Unclassified	EGF-like, conserved site
PGAP1_22	1	PTM	O4'-phospho-L-tyrosine
MIF4GD_5	3	Binding	Armadillo-type fold
MIF4GD_5	3	Binding	MIF4G-like, type 3
MIF4GD_5	3	Unclassified	MIF4-like, type 1/2/3
NAA40_4	No functionnal feature
ALS2CR8_18	2	Localization	Nuclear_export_signal
ALS2CR8_18	2	Structure	Intrinsically_unstructured_polypeptide_region
BAI2_33	2	Localization	Nuclear_localization_signal
BAI2_33	2	PTM	O-phospho-L-serine
MORN1_3	4	Structure	Polypeptide_repeat
MORN1_3	4	Structure	Intrinsically_unstructured_polypeptide_region
MORN1_3	4	Structure	MORN motif
MORN1_3	4	Unclassified	MORN motif
PARP6_18	1	Catalytic activity	Poly(ADP-ribose) polymerase, catalytic domain
SELENBP1_7	1	Binding	WD40/YVTN repeat-like-containing domain
VPS13D_47	No functionnal feature
RPS6KA4_15	7	Catalytic activity	Protein kinase-like domain
RPS6KA4_15	7	Catalytic activity	Protein kinase domain
RPS6KA4_15	7	Catalytic activity	Serine/threonine- /dual specificity protein kinase, catalytic domain
RPS6KA4_15	7	Binding	Protein binding
RPS6KA4_15	7	Binding	Protein kinase domain
RPS6KA4_15	7	Binding	Serine/threonine- /dual specificity protein kinase, catalytic domain
RPS6KA4_15	7	PTM	O-phospho-L-serine
UPF3A_4	5	Binding	Nucleotide-binding, alpha-beta plait
UPF3A_4	5	Localization	Nuclear_localization_signal
UPF3A_4	5	Structure	Beta_strand
UPF3A_4	5	PTM	O4'-phospho-L-tyrosine
UPF3A_4	5	Unclassified	Regulator of nonsense-mediated decay, UPF3
NUMA1_20	2	Localization	Nuclear_export_signal
NUMA1_20	2	Structure	Coiled_coil
PYROXD1_6	2	Catalytic activity	Pyridine nucleotide-disulphide oxidoreductase, FAD/NAD(P)-binding domain
PYROXD1_6	2	PTM	Ubiquitinylated lysine
IFT122_20	No functionnal feature
PAK4_5	7	Localization	Nuclear_localization_signal
PAK4_5	7	Structure	Compositionally_biased_region_of_peptide
PAK4_5	7	Structure	Intrinsically_unstructured_polypeptide_region
PAK4_5	7	PTM	O-phospho-L-serine
PAK4_5	7	PTM	O-phospho-L-threonine
PAK4_5	7	PTM	O4'-phospho-L-tyrosine
PAK4_5	7	PTM	Monomethylated L-lysine
RHPN1_3	5	Localization	Nuclear_export_signal
RHPN1_3	5	Structure	Polypeptide_repeat
RHPN1_3	5	Structure	Intrinsically_unstructured_polypeptide_region
RHPN1_3	5	Structure	HR1 rho-binding repeat
RHPN1_3	5	Unclassified	HR1 rho-binding repeat
SLC39A13_5	3	Localization	Transmembrane_helix
SLC39A13_5	3	Structure	Transmembrane_helix
SLC39A13_5	3	Structure	Intrinsically_unstructured_polypeptide_region
RBM5_6	3	Binding	Protein binding
RBM5_6	3	Binding	RNA recognition motif domain
RBM5_6	3	Binding	Nucleotide-binding, alpha-beta plait
RTEL1_15	1	Localization	Nuclear_export_signal
SLC2A8_9	4	Localization	Transmembrane_helix
SLC2A8_9	4	Structure	Transmembrane_helix
SLC2A8_9	4	Unclassified	Major facilitator superfamily domain, general substrate transporter
SLC2A8_9	4	Unclassified	Major facilitator superfamily domain
GBF1_26	2	Binding	Armadillo-type fold
GBF1_26	2	Structure	Intrinsically_unstructured_polypeptide_region
KDM6B_17	2	Localization	Nuclear_localization_signal
KDM6B_17	2	Unclassified	JmjC domain
CTU2_14	No functionnal feature
ZNF517_3	1	Binding	Krueppel-associated box
ZBTB17_12	10	Binding	Zinc_finger_binding_site
ZBTB17_12	10	Binding	Protein binding
ZBTB17_12	10	Binding	Zinc finger, C2H2
ZBTB17_12	10	Binding	Zinc finger C2H2-type/integrase DNA-binding domain
ZBTB17_12	10	Localization	Nuclear_localization_signal
ZBTB17_12	10	Structure	Polypeptide_turn_motif
ZBTB17_12	10	Structure	Peptide_helix
ZBTB17_12	10	Structure	Beta_strand
ZBTB17_12	10	Unclassified	Zinc finger, C2H2-like
ZBTB17_12	10	Unclassified	Zinc finger, C2H2
OGDHL_8	1	Catalytic activity	Dehydrogenase, E1 component
RC3H2_20	2	Localization	Nuclear_export_signal
RC3H2_20	2	Structure	Intrinsically_unstructured_polypeptide_region
ARHGEF7_7	3	Binding	Calponin homology domain
ARHGEF7_7	3	Structure	Peptide_helix
ARHGEF7_7	3	PTM	O-phospho-L-serine
UCKL1_9	No functionnal feature
FBRS_10	1	Structure	Intrinsically_unstructured_polypeptide_region
CUX1_15	1	Structure	Intrinsically_unstructured_polypeptide_region
RHOU_2	5	Binding	Nucleotide_binding_site
RHOU_2	5	Binding	Protein binding
RHOU_2	5	Binding	Small GTP-binding protein domain
RHOU_2	5	Structure	Beta_strand
RHOU_2	5	Unclassified	P-loop containing nucleoside triphosphate hydrolase
MINK1_19	4	Structure	Compositionally_biased_region_of_peptide
MINK1_19	4	Structure	Intrinsically_unstructured_polypeptide_region
MINK1_19	4	PTM	O-phospho-L-serine
MINK1_19	4	PTM	O4'-phospho-L-tyrosine
DNAH1_76	1	Catalytic activity	Dynein heavy chain domain
SPIRE2_14	4	Structure	Compositionally_biased_region_of_peptide
SPIRE2_14	4	PTM	O-phospho-L-serine
SPIRE2_14	4	Unclassified	Zinc finger, RING/FYVE/PHD-type
SPIRE2_14	4	Unclassified	Zinc finger, FYVE/PHD-type
BCLAF1_11	No functionnal feature
ZNF821_6	No functionnal feature
PLA2G6_12	1	Structure	Intrinsically_unstructured_polypeptide_region
PDK1_11	5	Binding	Nucleotide_binding_site
PDK1_11	5	Structure	Peptide_helix
PDK1_11	5	Structure	Beta_strand
PDK1_11	5	Unclassified	Histidine kinase-like ATPase, ATP-binding domain
PDK1_11	5	Unclassified	Signal transduction histidine kinase, core
FBXW7_2	No functionnal feature
OXCT1_13	3	Catalytic activity	3-oxoacid CoA-transferase, subunit B
OXCT1_13	3	Structure	Peptide_helix
OXCT1_13	3	Structure	Beta_strand
CSNK1G3_13	No functionnal feature
PAPOLG_20	2	Structure	Intrinsically_unstructured_polypeptide_region
PAPOLG_20	2	PTM	O-phospho-L-serine
ZNF300_3	1	Structure	Intrinsically_unstructured_polypeptide_region
ANUBL1_13	No functionnal feature
ZNF451_7	1	Structure	Intrinsically_unstructured_polypeptide_region
ATP13A2_28	2	Localization	Transmembrane_helix
ATP13A2_28	2	Structure	Transmembrane_helix
FLCN_6	1	PTM	Ubiquitinylated lysine
DHX57_6	12	Binding	Zinc_finger_binding_site
DHX57_6	12	Binding	Protein binding
DHX57_6	12	Binding	Zinc finger, CCCH-type
DHX57_6	12	Binding	UBA-like
DHX57_6	12	Binding	RWD domain
DHX57_6	12	Binding	Ubiquitin-associated/translation elongation factor EF1B, N-terminal, eukaryote
DHX57_6	12	Localization	Nuclear_localization_signal
DHX57_6	12	Structure	Intrinsically_unstructured_polypeptide_region
DHX57_6	12	PTM	O-phospho-L-threonine
DHX57_6	12	PTM	Ubiquitinylated lysine
DHX57_6	12	Unclassified	P-loop containing nucleoside triphosphate hydrolase
DHX57_6	12	Unclassified	RWD domain
BRD8_21	4	Binding	Protein binding
BRD8_21	4	Binding	Bromodomain
BRD8_21	4	Structure	Intrinsically_unstructured_polypeptide_region
BRD8_21	4	PTM	O-phospho-L-serine
KITLG_7	5	Structure	Intrinsically_unstructured_polypeptide_region
KITLG_7	5	PTM	O-glycosyl-L-threonine
KITLG_7	5	PTM	O-(N-acetylamino)galactosyl-L-threonine
KITLG_7	5	PTM	Ubiquitinylated lysine
KITLG_7	5	PTM	N4-(N-acetylamino)glucosyl-L-asparagine
DDB2_7	12	Binding	Protein binding
DDB2_7	12	Binding	WD40/YVTN repeat-like-containing domain
DDB2_7	12	Binding	WD40 repeat
DDB2_7	12	Binding	WD40-repeat-containing domain
DDB2_7	12	Structure	Polypeptide_turn_motif
DDB2_7	12	Structure	Polypeptide_repeat
DDB2_7	12	Structure	Beta_strand
DDB2_7	12	Structure	WD40 repeat
DDB2_7	12	PTM	N-acetylated L-lysine
DDB2_7	12	PTM	N6-acetyl-L-lysine
DDB2_7	12	PTM	Ubiquitinylated lysine
DDB2_7	12	Unclassified	WD40 repeat, conserved site
HAUS2_4	No functionnal feature
C9orf86_9	1	Structure	Intrinsically_unstructured_polypeptide_region
TTLL5_18	No functionnal feature
DEDD2_3	6	Binding	Protein binding
DEDD2_3	6	Binding	Death effector domain
DEDD2_3	6	Localization	Nuclear_localization_signal
DEDD2_3	6	Structure	Intrinsically_unstructured_polypeptide_region
DEDD2_3	6	Unclassified	Death-like domain
DEDD2_3	6	Unclassified	Death effector domain
NAA16_9	No functionnal feature
E4F1_8	5	Binding	Protein binding
E4F1_8	5	Binding	Zinc finger, C2H2
E4F1_8	5	Structure	Intrinsically_unstructured_polypeptide_region
E4F1_8	5	Unclassified	Zinc finger, C2H2-like
E4F1_8	5	Unclassified	Zinc finger, C2H2
RGL2_11	7	Binding	Guanine-nucleotide dissociation stimulator CDC25
RGL2_11	7	Binding	Ras guanine-nucleotide exchange factor, conserved site
RGL2_11	7	Localization	Nuclear_localization_signal
RGL2_11	7	PTM	O-phospho-L-serine
RGL2_11	7	PTM	O-phospho-L-threonine
RGL2_11	7	PTM	O4'-phospho-L-tyrosine
RGL2_11	7	Unclassified	Ras guanine nucleotide exchange factor, domain
AP2M1_6	No functionnal feature
DOPEY1_7	2	PTM	O-phospho-L-threonine
DOPEY1_7	2	Unclassified	Dopey, N-terminal
AMPD2_15	3	Catalytic activity	Adenosine/AMP deaminase domain
AMPD2_15	3	PTM	O4'-phospho-L-tyrosine
AMPD2_15	3	PTM	Ubiquitinylated lysine
MED16_9	4	Binding	WD40/YVTN repeat-like-containing domain
MED16_9	4	Binding	WD40 repeat
MED16_9	4	Binding	WD40-repeat-containing domain
MED16_9	4	Structure	WD40 repeat
IFT20_2	1	Structure	Intrinsically_unstructured_polypeptide_region
GLYR1_9	1	Localization	Nuclear_localization_signal
TRIP6_2	3	Structure	Intrinsically_unstructured_polypeptide_region
TRIP6_2	3	PTM	O-phospho-L-serine
TRIP6_2	3	PTM	O4'-phospho-L-tyrosine
CASK_20	2	Binding	Src homology-3 domain
CASK_20	2	Structure	Intrinsically_unstructured_polypeptide_region
SMARCA1_13	2	Unclassified	P-loop containing nucleoside triphosphate hydrolase
SMARCA1_13	2	Unclassified	Helicase, C-terminal
CDCA3_2	3	Structure	Intrinsically_unstructured_polypeptide_region
CDCA3_2	3	PTM	O-phospho-L-serine
CDCA3_2	3	PTM	O-phospho-L-threonine
DAGLA_11	1	PTM	O4'-phospho-L-tyrosine
SFXN2_8	2	Localization	Transmembrane_helix
SFXN2_8	2	Structure	Transmembrane_helix
PPOX_9	4	Catalytic activity	Amine oxidase
PPOX_9	4	Structure	Peptide_helix
PPOX_9	4	Structure	Beta_strand
PPOX_9	4	Unclassified	Protoporphyrinogen oxidase, C-terminal domain
CLASP1_30	2	Localization	Nuclear_export_signal
CLASP1_30	2	PTM	O-phospho-L-serine
FBF1_20	1	Localization	Nuclear_export_signal
UTP20_6	3	Binding	Armadillo-type fold
UTP20_6	3	Binding	Armadillo-like helical
UTP20_6	3	Structure	Polypeptide_repeat
ARHGEF7_20	4	PTM	O-phospho-L-serine
ARHGEF7_20	4	PTM	O-phospho-L-threonine
ARHGEF7_20	4	Unclassified	Pleckstrin homology-like domain
ARHGEF7_20	4	Unclassified	Pleckstrin homology domain
AC120114.2_3	No functionnal feature
STRADA_9	6	Catalytic activity	Protein kinase-like domain
STRADA_9	6	Catalytic activity	Protein kinase domain
STRADA_9	6	Binding	Protein kinase domain
STRADA_9	6	Structure	Peptide_helix
STRADA_9	6	Structure	Beta_strand
STRADA_9	6	PTM	Ubiquitinylated lysine
NDST2_5	1	PTM	N4-(N-acetylamino)glucosyl-L-asparagine
ATRIP_13	No functionnal feature
FANCG_4	2	Binding	Protein binding
FANCG_4	2	Localization	Nuclear_export_signal
SNAPC4_18	No functionnal feature
CCDC45_5	3	Structure	Intrinsically_unstructured_polypeptide_region
CCDC45_5	3	PTM	O-phospho-L-serine
CCDC45_5	3	PTM	Ubiquitinylated lysine
ILK_5	9	Binding	Protein binding
ILK_5	9	Binding	Ankyrin repeat
ILK_5	9	Structure	Polypeptide_repeat
ILK_5	9	Structure	Peptide_helix
ILK_5	9	Structure	Beta_strand
ILK_5	9	Structure	Intrinsically_unstructured_polypeptide_region
ILK_5	9	Structure	Ankyrin repeat
ILK_5	9	PTM	Ubiquitinylated lysine
ILK_5	9	Unclassified	Ankyrin repeat-containing domain
FIP1L1_2	2	Structure	Intrinsically_unstructured_polypeptide_region
FIP1L1_2	2	PTM	O-phospho-L-serine
GMIP_6	1	Structure	Peptide_helix
FNIP1_7	No functionnal feature
CHD3_39	7	Catalytic activity	CHD, C-terminal 2
CHD3_39	7	Binding	Protein binding
CHD3_39	7	Binding	Identical protein binding
CHD3_39	7	Binding	CHD, C-terminal 2
CHD3_39	7	Structure	Intrinsically_unstructured_polypeptide_region
CHD3_39	7	PTM	O-phospho-L-serine
CHD3_39	7	PTM	Ubiquitinylated lysine
C7orf63_20	No functionnal feature
DBT_5	6	Binding	2-oxo acid dehydrogenase, lipoyl-binding site
DBT_5	6	Structure	Beta_strand
DBT_5	6	PTM	N6-succinyl-L-lysine
DBT_5	6	Unclassified	Biotin/lipoyl attachment
DBT_5	6	Unclassified	2-oxo acid dehydrogenase, lipoyl-binding site
DBT_5	6	Unclassified	Single hybrid motif
C19orf54_5	1	Localization	Nuclear_localization_signal
STK16_5	6	Catalytic activity	Protein kinase-like domain
STK16_5	6	Catalytic activity	Protein kinase domain
STK16_5	6	Catalytic activity	Serine/threonine-protein kinase, active site
STK16_5	6	Binding	Protein kinase domain
STK16_5	6	Structure	Polypeptide_turn_motif
STK16_5	6	Structure	Peptide_helix
AHI1_30	No functionnal feature
CCNYL1_7	1	Unclassified	Cyclin, N-terminal
GRIPAP1_18	2	Structure	Coiled_coil
GRIPAP1_18	2	Structure	Intrinsically_unstructured_polypeptide_region
BRSK1_16	2	Structure	Intrinsically_unstructured_polypeptide_region
BRSK1_16	2	PTM	O-phospho-L-serine
ST7_15	1	Binding	Tetratricopeptide-like helical
CDCA3_5	3	Structure	Intrinsically_unstructured_polypeptide_region
CDCA3_5	3	PTM	O-phospho-L-serine
CDCA3_5	3	PTM	O-phospho-L-threonine
REPIN1_4	No functionnal feature
DFNB31_4	1	Binding	PDZ domain
C12orf29_2	2	Localization	Nuclear_localization_signal
C12orf29_2	2	PTM	O4'-phospho-L-tyrosine
SLC44A5_24	No functionnal feature
C10orf2_2	9	Catalytic activity	DNA helicase, DnaB-like, C-terminal
C10orf2_2	9	Binding	Nucleotide_binding_site
C10orf2_2	9	Binding	DNA helicase, DnaB-like, C-terminal
C10orf2_2	9	Localization	Transit_peptide
C10orf2_2	9	Localization	Nuclear_localization_signal
C10orf2_2	9	Structure	Intrinsically_unstructured_polypeptide_region
C10orf2_2	9	PTM	O-phospho-L-serine
C10orf2_2	9	PTM	O-phospho-L-threonine
C10orf2_2	9	Unclassified	P-loop containing nucleoside triphosphate hydrolase
HSPG2_54	5	Binding	Immunoglobulin-like domain
HSPG2_54	5	Unclassified	Immunoglobulin-like fold
HSPG2_54	5	Unclassified	Immunoglobulin subtype 2
HSPG2_54	5	Unclassified	Immunoglobulin-like domain
HSPG2_54	5	Unclassified	Immunoglobulin I-set
VTI1A_2	No functionnal feature
C4orf43_5	3	Localization	ER_retention_signal
C4orf43_5	3	Structure	Intrinsically_unstructured_polypeptide_region
C4orf43_5	3	PTM	O4'-phospho-L-tyrosine
CEP290_52	3	Binding	Protein binding
CEP290_52	3	Structure	Coiled_coil
CEP290_52	3	PTM	Ubiquitinylated lysine
MTMR6_11	4	Catalytic activity	Myotubularin-like phosphatase domain
MTMR6_11	4	Structure	Polypeptide_turn_motif
MTMR6_11	4	Structure	Peptide_helix
MTMR6_11	4	Unclassified	Myotubularin phosphatase domain
NSMAF_18	1	Unclassified	BEACH domain
WDR90_40	5	Binding	WD40/YVTN repeat-like-containing domain
WDR90_40	5	Binding	WD40 repeat
WDR90_40	5	Binding	WD40-repeat-containing domain
WDR90_40	5	Structure	WD40 repeat
WDR90_40	5	Unclassified	Quinonprotein alcohol dehydrogenase-like superfamily
NCOR2_37	1	PTM	O-phospho-L-serine
SNX14_19	1	PTM	O-phospho-L-serine
DAAM1_23	4	Binding	Protein binding
DAAM1_23	4	Binding	Identical protein binding
DAAM1_23	4	Structure	Peptide_helix
DAAM1_23	4	Unclassified	Formin, FH2 domain
RCOR3_13	No functionnal feature
SLC2A8_5	4	Localization	Transmembrane_helix
SLC2A8_5	4	Structure	Transmembrane_helix
SLC2A8_5	4	Unclassified	Major facilitator superfamily domain, general substrate transporter
SLC2A8_5	4	Unclassified	Major facilitator superfamily domain
IFFO2_4	2	PTM	O-phospho-L-threonine
IFFO2_4	2	PTM	Ubiquitinylated lysine
DCAF8_15	10	Binding	Protein binding
DCAF8_15	10	Binding	WD40/YVTN repeat-like-containing domain
DCAF8_15	10	Binding	WD40 repeat
DCAF8_15	10	Binding	WD40-repeat-containing domain
DCAF8_15	10	Structure	Polypeptide_repeat
DCAF8_15	10	Structure	WD40 repeat
DCAF8_15	10	Binding	WD40/YVTN repeat-like-containing domain
DCAF8_15	10	Binding	WD40 repeat
DCAF8_15	10	Binding	WD40-repeat-containing domain
DCAF8_15	10	Structure	WD40 repeat
ANKRD12_5	1	Structure	Intrinsically_unstructured_polypeptide_region
CDC25C_6	2	Structure	Intrinsically_unstructured_polypeptide_region
CDC25C_6	2	PTM	O-phospho-L-serine
ZDHHC11_8	No functionnal feature
EYA3_13	No functionnal feature
ABCA5_38	5	Catalytic activity	ABC transporter-like
ABCA5_38	5	Binding	ABC transporter-like
ABCA5_38	5	Unclassified	P-loop containing nucleoside triphosphate hydrolase
ABCA5_38	5	Unclassified	AAA+ ATPase domain
ABCA5_38	5	Unclassified	ABC transporter-like
PTPN4_13	1	Unclassified	FERM adjacent (FA)
INPP5B_4	1	Localization	Nuclear_export_signal
NPHP3_15	3	Binding	Protein binding
NPHP3_15	3	Localization	Nuclear_export_signal
NPHP3_15	3	Unclassified	P-loop containing nucleoside triphosphate hydrolase
ORC1L_12	5	Binding	Protein binding
ORC1L_12	5	Binding	ATPase, AAA-type, core
ORC1L_12	5	Unclassified	P-loop containing nucleoside triphosphate hydrolase
ORC1L_12	5	Unclassified	AAA+ ATPase domain
ORC1L_12	5	Unclassified	ATPase, AAA-type, core
ARVCF_14	5	Binding	Armadillo
ARVCF_14	5	Binding	Armadillo-type fold
ARVCF_14	5	Binding	Armadillo-like helical
ARVCF_14	5	Structure	Polypeptide_repeat
ARVCF_14	5	Structure	Armadillo
NCOR2_21	No functionnal feature
RRN3_6	No functionnal feature
RTEL1_33	2	Structure	Intrinsically_unstructured_polypeptide_region
RTEL1_33	2	PTM	O-phospho-L-threonine
SENP1_12	No functionnal feature
TELO2_10	1	Structure	Intrinsically_unstructured_polypeptide_region
EIF4A2_11	2	Unclassified	P-loop containing nucleoside triphosphate hydrolase
EIF4A2_11	2	Unclassified	Helicase, C-terminal
PIP5K1C_15	2	Structure	Intrinsically_unstructured_polypeptide_region
PIP5K1C_15	2	PTM	O-phospho-L-serine
MED16_4	8	Catalytic activity	Soluble quinoprotein glucose/sorbosone dehydrogenase
MED16_4	8	Binding	WD40/YVTN repeat-like-containing domain
MED16_4	8	Binding	WD40 repeat
MED16_4	8	Binding	WD40-repeat-containing domain
MED16_4	8	Structure	Polypeptide_repeat
MED16_4	8	Structure	WD40 repeat
MED16_4	8	PTM	Ubiquitinylated lysine
MED16_4	8	Unclassified	Soluble quinoprotein glucose/sorbosone dehydrogenase
HCFC2_9	3	Binding	Fibronectin, type III
HCFC2_9	3	Structure	Intrinsically_unstructured_polypeptide_region
HCFC2_9	3	Unclassified	Fibronectin, type III
KIAA1984_9	1	Structure	Intrinsically_unstructured_polypeptide_region
ERBB2_12	12	Catalytic activity	Furin-like cysteine-rich domain
ERBB2_12	12	Receptor activity	Furin-like cysteine-rich domain
ERBB2_12	12	Binding	Furin-like cysteine-rich domain
ERBB2_12	12	Structure	Peptide_helix
ERBB2_12	12	Structure	Beta_strand
ERBB2_12	12	Structure	Furin-like repeat
ERBB2_12	12	PTM	L-cystine (cross-link)
ERBB2_12	12	PTM	Cysteinylation (disulfide with free L-cysteine)
ERBB2_12	12	Unclassified	EGF receptor, L domain
ERBB2_12	12	Unclassified	Insulin-like growth factor binding protein, N-terminal
ERBB2_12	12	Unclassified	Furin-like cysteine-rich domain
ERBB2_12	12	Unclassified	Furin-like repeat
HDAC5_16	4	Binding	Polypeptide_zinc_ion_contact_site
HDAC5_16	4	Binding	Protein binding
HDAC5_16	4	Structure	Polypeptide_zinc_ion_contact_site
HDAC5_16	4	Unclassified	Histone deacetylase domain
ZC3H4_15	2	Structure	Coiled_coil
ZC3H4_15	2	Structure	Intrinsically_unstructured_polypeptide_region
GPR176_4	3	Localization	Transmembrane_helix
GPR176_4	3	Structure	Transmembrane_helix
GPR176_4	3	Unclassified	GPCR, rhodopsin-like, 7TM
AD000671.3_29	2	Binding	Protein binding
AD000671.3_29	2	Structure	Intrinsically_unstructured_polypeptide_region
GPSM1_5	7	Binding	Protein binding
GPSM1_5	7	Binding	Identical protein binding
GPSM1_5	7	Binding	Tetratricopeptide-like helical
GPSM1_5	7	Binding	Tetratricopeptide repeat-containing domain
GPSM1_5	7	Binding	Tetratricopeptide repeat
GPSM1_5	7	Structure	Polypeptide_repeat
GPSM1_5	7	Structure	Tetratricopeptide repeat
IKBKB_16	1	Structure	Peptide_helix
SNX16_6	2	Binding	Phox homologous domain
SNX16_6	2	Structure	Coiled_coil
ABI1_10	4	Binding	Protein binding
ABI1_10	4	Structure	Compositionally_biased_region_of_peptide
ABI1_10	4	Structure	Intrinsically_unstructured_polypeptide_region
ABI1_10	4	PTM	O-phospho-L-serine
TGFBRAP1_5	2	Localization	ER_retention_signal
TGFBRAP1_5	2	PTM	Ubiquitinylated lysine
TGFBR1_8	8	Catalytic activity	Protein kinase-like domain
TGFBR1_8	8	Catalytic activity	Protein kinase domain
TGFBR1_8	8	Binding	Protein binding
TGFBR1_8	8	Binding	Protein kinase domain
TGFBR1_8	8	Structure	Peptide_helix
TGFBR1_8	8	Structure	Beta_strand
TGFBR1_8	8	PTM	N6-glycyl-L-lysine
TGFBR1_8	8	PTM	Ubiquitinylated lysine
DMKN_24	No functionnal feature
HEXDC_9	2	Unclassified	Glycoside hydrolase, superfamily
HEXDC_9	2	Unclassified	Glycoside hydrolase, catalytic domain
TOE1_4	1	Binding	Ribonuclease H-like domain
SOS1_24	1	Binding	Protein binding
DENND4C_30	2	Localization	Nuclear_localization_signal
DENND4C_30	2	Localization	Nuclear_export_signal
FRAS1_51	No functionnal feature
MBNL1_10	2	PTM	O-phospho-L-serine
MBNL1_10	2	PTM	O-phospho-L-threonine
STK25_3	6	Catalytic activity	Protein kinase-like domain
STK25_3	6	Catalytic activity	Protein kinase domain
STK25_3	6	Binding	Protein kinase domain
STK25_3	6	Structure	Polypeptide_turn_motif
STK25_3	6	Structure	Peptide_helix
STK25_3	6	Structure	Intrinsically_unstructured_polypeptide_region
GADD45A_2	6	Structure	Peptide_helix
GADD45A_2	6	Structure	Beta_strand
GADD45A_2	6	PTM	O-phospho-L-serine
GADD45A_2	6	PTM	O4'-phospho-L-tyrosine
GADD45A_2	6	PTM	Ubiquitinylated lysine
GADD45A_2	6	Unclassified	Ribosomal protein L7Ae/L30e/S12e/Gadd45
SENP6_6	1	Structure	Intrinsically_unstructured_polypeptide_region
CPNE7_15	3	PTM	O-phospho-L-serine
CPNE7_15	3	Unclassified	Von Willebrand factor, type A
CPNE7_15	3	Unclassified	Copine
NR2C2AP_3	2	Unclassified	Galactose-binding domain-like
NR2C2AP_3	2	Unclassified	Coagulation factor 5/8 C-terminal type domain
CENPO_2	1	Structure	Intrinsically_unstructured_polypeptide_region
DNAH11_6	1	Unclassified	Dynein heavy chain, domain-1
LIN37_8	1	Localization	Nuclear_localization_signal
RBM10_6	5	Binding	RNA recognition motif domain
RBM10_6	5	Binding	Nucleotide-binding, alpha-beta plait
RBM10_6	5	Structure	Polypeptide_turn_motif
RBM10_6	5	Structure	Peptide_helix
RBM10_6	5	Structure	Beta_strand
MAPK8IP1_7	3	Binding	Protein binding
MAPK8IP1_7	3	Binding	Src homology-3 domain
MAPK8IP1_7	3	PTM	O-phospho-L-serine
