# Supplementary material for: Intragenic recruitment of NF-κB drives splicing modifications upon activation by the oncogene Tax of HTLV-1
Source: Nat Commun. 2020 Jun 16;11:3045. doi: 10.1038/s41467-020-16853-x (PMC7298006; doi:10.1038/s41467-020-16853-x)
Supplement: Supplementary file 10 — Source Data [file 41467_2020_16853_MOESM10_ESM.xlsx]

## Sheet: Figure 1
1A		1B		1C		1D
see Table S1		see Table S1		see raw images below		see Table S1

## Sheet: Figure 2
A					B
see Table S1
C																					D
E
F							G

## Sheet: Figure 3
A				B									C			D
													see table S3				SEC31B_E9vsE16			CASK_E19vsE16			MYCBP2_E56vsE58			CCNL1_E4vsE3			ROBO1_E20vsE19			ADD3_E16vsE15
																	n1	n2	n3	n1	n2	n3	n1	n2	n3	n1	n2	n3	n1	n2	n3	n1	n2	n3
																CTL-siGL2	1	1	1	1	1	1	1	1	1	1	1	1	1	1	1	1	1	1
																TAX-siGL2	1.61	1.75	3.24	2.3	2.4	1.8	3.68	3.24	4.12	4.62	3.78	4.08	2.05	2.1	2.48	45.21	42.14	39.48
																CTL_siDDX5/17	0.76	1.06	0.91	0.2	0.13	0.09	0.77	0.74	0.49	0.74	0.76	1.16	0.59	0.47	0.18	0.44	0.57	0.93
																TAX_siDDX5/17	0.71	1.33	1.02	0.69	0.77	0.34	0.86	0.85	0.72	0.85	0.28	0.35	1.43	0.89	0.31	0.53	1.29	1.34
																M22_siGL2	0.98	1.23	1.14	1.17	1.39	0.71	0.87	0.83	0.56	1.16	0.95	2.18	1.68	0.91	0.35	0.86	2.11	2.21
																CTL_siRelA	0.92	1.02	0.94	0.98	1.02	0.95	0.99	0.85	0.96	0.94	0.92	0.82	0.9	0.94	0.88	0.84	0.46	0.62
																TAX_siRelA	0.89	0.92	1.04	1.1	1.16	0.97	1.2	1.05	1.14	0.989	0.94	0.83	0.984	0.95	0.87	1.66	1.67	2.45

## Sheet: Figure 4
A					C																								D
	CD44 (v10vsE16)					left panel	CTL				TAX						right panel	CTL					TAX								CTL			TAX
relative exon inclusion	n1	n2	n3				n1	n2	n3	n4	n1	n2	n3	n4				n1	n2	n3	n4	n5	n1	n2	n3	n4	n5			relative exon exclusion	n1	n2	n3	n1	n2	n3
CTL-siGL2	1	1	1			promoter	1.18	1.14	1.8	1.06	6.04	5.85	13.42	8.29			promoter	1.92	1.18	1.8	2.74	1.98	2.04	5.85	3.71	4.41	2.57			parental	1	1	1	1.52	1.81	1.31
TAX-siGL2	4.18	3.19	1.96			Ev10	1.08	0.36	1.62	1.04	7.74	5.382	26.11	14.42			Ev10	3.24	2.51	1.31	4.73	3.35	4.93	8.52	8.28	75.83	14.7			CRISPR	1	1	1	1.69	1.43	1.32
CTL_siDDX5/17	1.05	1.03	0.65			E16	1.95	1.36	0.68	1.4	3.9	0.87	1.92	2.07			E16	3.3	1.55	0.78	0.23	1.15	3.65	9.7	9.57	0.49	1.67
TAX_siDDX5/17	0.61	0.42	0.55
M22_siGL2	1.23	1.02	1.12
CTL_siRelA	1.62	1.2	1.36
TAX_siRelA	1.53	1.33	1.24
E					F
Samples	ASE	RELA containing regions (%)			Gene	Exon regulated by TAX	distance from exon to RELA peak (bp)	dataset
GSE34329_GSM847876_5388	unmodified by TAX	9,3494			AARSD1	18	53	GSE64233.p65.peakfile
GSM2394423_HAEC.ChIP.p65.tnfa.4h.rep1.peaks	unmodified by TAX	5,3973			ABCA5	38	1013	GSE34329.GSM847877.5389
GSM486271_4940	unmodified by TAX	2,3492			ABCA5	38	1016	GSE34329.GSM847876.5388
GSM486293_36310	unmodified by TAX	1,1975			ABCA7	24	0	GSM1239484.batch4.chrom1
GSM486298_36316	unmodified by TAX	1,3021			ABCA7	24	0	GSE63736.L1236.nfkb
GSM486318_36316	unmodified by TAX	1,3021			ABCA7	30	171	GSE63736.L1236.nfkb
RelA_GM12878_ENCFF002CPA	unmodified by TAX	2,1310			ABCA7	30	0	GSM1239484.batch4.chrom1
RelA_GM12892_ENCFF002CQB	unmodified by TAX	1,0086			ABCA7	30	1905	GSE34329.GSM847876.5388
RelA_GM18951_ENCFF002CQJ	unmodified by TAX	1,7917			ABCA7	30	1930	GSE34329.GSM847877.5389
RelA_GM19193_ENCFF002CQN	unmodified by TAX	0,6620			ABCB8	17	978	RelA.K562.ENCFF580QGA
RelA_K562_ENCFF580QGA	unmodified by TAX	1,1773			AC073995.2	91	801	GSE63736.L1236.nfkb
GSE34329_GSM847877_5389	unmodified by TAX	9,6044			ACACA	37	411	GSE34329.GSM847876.5388
GSE55105_macs2_RelA_c150	unmodified by TAX	1,9109			ACACA	37	398	GSE34329.GSM847877.5389
GSE63736_L1236_nfkb	unmodified by TAX	3,2937			ACACA	51	1149	GSE63736.L1236.nfkb
GSE64233_53597	unmodified by TAX	7,2441			ACACA	51	0	GSM1239484.batch4.chrom1
GSE64233_p65.peakfile	unmodified by TAX	6,0263			ADRBK1	8	2978	GSE34329.GSM847876.5388
GSM1239484_batch4_chrom1_LoVo_RELA_PassedQC	unmodified by TAX	2,6280			ALS2CR8	18	0	GSE64233.53597
GSM2394419_HAEC.ChIP.p65.control.4h.rep1.peaks	unmodified by TAX	0,9518			AMPD2	15	0	GSE63736.L1236.nfkb
GSM2394421_HAEC.ChIP.p65.il1b.4h.rep1.peaks	unmodified by TAX	6,2611			ANKRD54	7	0	GSE34329.GSM847877.5389
GSE34329_GSM847876_5388	modified by TAX	10,5076			ANKRD54	7	445	GSE64233.53597
GSM2394423_HAEC.ChIP.p65.tnfa.4h.rep1.peaks	modified by TAX	7,0838			ANKRD54	7	0	GSE34329.GSM847876.5388
GSM486271_4940	modified by TAX	3,3057			ANO8	3	2256	GSE64233.53597
GSM486293_36310	modified by TAX	2,0070			AP1G2	18	0	GSE64233.p65.peakfile
GSM486298_36316	modified by TAX	2,4793			AP1G2	18	1837	GSE34329.GSM847876.5388
GSM486318_36316	modified by TAX	2,4793			AP1G2	18	1866	GSE64233.53597
RelA_GM12878_ENCFF002CPA	modified by TAX	2,7154			AP1G2	18	1805	GSE34329.GSM847877.5389
RelA_GM12892_ENCFF002CQB	modified by TAX	2,0070			AP2M1	6	360	GSE34329.GSM847877.5389
RelA_GM18951_ENCFF002CQJ	modified by TAX	2,9515			AP2M1	6	349	GSM486271.4940
RelA_GM19193_ENCFF002CQN	modified by TAX	0,8264			APLP2	8	296	GSE64233.p65.peakfile
RelA_K562_ENCFF580QGA	modified by TAX	1,2987			ARHGEF2	13	744	GSE64233.53597
GSE34329_GSM847877_5389	modified by TAX	11,5702			ARHGEF2	13	769	GSE34329.GSM847876.5388
GSE55105_macs2_RelA_c150	modified by TAX	3,1877			ARHGEF2	13	780	GSE34329.GSM847877.5389
GSE63736_L1236_nfkb	modified by TAX	2,9515			ARHGEF25	9	308	GSE55105.macs2.RelA
GSE64233_53597	modified by TAX	8,1463			ARHGEF25	9	352	RelA.GM18951.ENCFF002CQJ
GSE64233_p65.peakfile	modified by TAX	8,7367			ARHGEF7	7	1136	GSE64233.p65.peakfile
GSM1239484_batch4_chrom1_LoVo_RELA_PassedQC	modified by TAX	2,7154			ARIH2	3	1027	GSE64233.53597
GSM2394419_HAEC.ChIP.p65.control.4h.rep1.peaks	modified by TAX	1,1806			ARVCF	14	185	RelA.K562.ENCFF580QGA
GSM2394421_HAEC.ChIP.p65.il1b.4h.rep1.peaks	modified by TAX	6,8476			ARVCF	14	147	GSE34329.GSM847877.5389
GSE34329_GSM847876_5388	modified by TAX and siDDX5/17	9,3582			ARVCF	14	133	GSE34329.GSM847876.5388
GSM2394423_HAEC.ChIP.p65.tnfa.4h.rep1.peaks	modified by TAX and siDDX5/17	7,2192			ASAP3	9	2343	GSE64233.p65.peakfile
GSM486271_4940	modified by TAX and siDDX5/17	4,2780			ATG2A	25	2918	GSE55105.macs2.RelA
GSM486293_36310	modified by TAX and siDDX5/17	1,3368			ATG2A	25	2977	RelA.GM12878.ENCFF002CPA
GSM486298_36316	modified by TAX and siDDX5/17	2,1390			ATG2A	27	1897	RelA.GM12878.ENCFF002CPA
GSM486318_36316	modified by TAX and siDDX5/17	2,1390			ATG2A	27	1838	GSE55105.macs2.RelA
RelA_GM12878_ENCFF002CPA	modified by TAX and siDDX5/17	2,9411			ATG9A	19	715	GSM1239484.batch4.chrom1
RelA_GM12892_ENCFF002CQB	modified by TAX and siDDX5/17	1,8716			ATG9A	19	2127	RelA.GM18951.ENCFF002CQJ
RelA_GM18951_ENCFF002CQJ	modified by TAX and siDDX5/17	3,7433			ATRIP	13	1238	GSE64233.p65.peakfile
RelA_GM19193_ENCFF002CQN	modified by TAX and siDDX5/17	1,0695			ATRIP	13	1407	RelA.GM12892.ENCFF002CQB
RelA_K562_ENCFF580QGA	modified by TAX and siDDX5/17	1,3368			ATRIP	13	1483	GSE55105.macs2.RelA
GSE34329_GSM847877_5389	modified by TAX and siDDX5/17	9,8930			ATRIP	13	1641	GSE34329.GSM847877.5389
GSE55105_macs2_RelA_c150	modified by TAX and siDDX5/17	3,2085			ATRIP	13	1386	RelA.GM12878.ENCFF002CPA
GSE63736_L1236_nfkb	modified by TAX and siDDX5/17	3,2085			ATXN7L2	11	0	GSE34329.GSM847876.5388
GSE64233_53597	modified by TAX and siDDX5/17	9,3582			ATXN7L2	11	49	GSM486271.4940
GSE64233_p65.peakfile	modified by TAX and siDDX5/17	9,8930			ATXN7L2	11	0	GSE34329.GSM847877.5389
GSM1239484_batch4_chrom1_LoVo_RELA_PassedQC	modified by TAX and siDDX5/17	2,9411			ATXN7L2	11	0	GSM486298.36316
GSM2394419_HAEC.ChIP.p65.control.4h.rep1.peaks	modified by TAX and siDDX5/17	1,3368			ATXN7L2	11	45	GSE64233.53597
GSM2394421_HAEC.ChIP.p65.il1b.4h.rep1.peaks	modified by TAX and siDDX5/17	6,1497			ATXN7L2	11	12	GSM486293.36310
					ATXN7L2	11	0	GSM486318.36316
					ATXN7L2	3	420	GSE34329.GSM847877.5389
					ATXN7L2	3	441	GSE34329.GSM847876.5388
					AURKB	6	80	GSE34329.GSM847876.5388
					AURKB	6	70	GSE34329.GSM847877.5389
					AZI1	11	1609	RelA.K562.ENCFF580QGA
					BAI2	33	423	GSE63736.L1236.nfkb
					BAT2L	31	1577	GSE64233.p65.peakfile
					BAT2L	31	1977	GSE64233.53597
					BAZ1A	13	337	GSM486293.36310
					BAZ1A	13	270	GSE34329.GSM847877.5389
					BAZ1A	13	346	GSM486271.4940
					BAZ1A	13	267	GSE34329.GSM847876.5388
					BAZ2B	24	0	GSE34329.GSM847877.5389
					BAZ2B	24	0	GSE34329.GSM847876.5388
					BCAT2	3	777	RelA.GM18951.ENCFF002CQJ
					BCAT2	3	992	GSM1239484.batch4.chrom1
					BCAT2	3	798	GSE55105.macs2.RelA
					BCLAF1	7	866	GSE34329.GSM847876.5388
					BCLAF1	7	748	GSM486271.4940
					BCLAF1	7	941	GSM486318.36316
					BCLAF1	7	1003	GSM486293.36310
					BCLAF1	7	942	GSE34329.GSM847877.5389
					BCLAF1	7	941	GSM486298.36316
					BCOR	6	1108	GSE34329.GSM847877.5389
					BCOR	6	1521	GSE34329.GSM847876.5388
					BMP1	20	2341	GSE34329.GSM847877.5389
					C10orf2	2	2761	GSE64233.53597
					C12orf35	4	0	GSM486271.4940
					C12orf35	4	0	GSM486298.36316
					C12orf35	4	0	GSM486318.36316
					C16orf59	2	2435	GSE64233.53597
					C17orf49	6	1426	RelA.GM12878.ENCFF002CPA
					C17orf49	6	1319	RelA.GM19193.ENCFF002CQN
					C17orf49	6	1309	GSE64233.p65.peakfile
					C17orf49	6	1275	RelA.GM12892.ENCFF002CQB
					C17orf49	6	1275	RelA.GM18951.ENCFF002CQJ
					C19orf22	3	1670	GSE63736.L1236.nfkb
					C19orf28	10	376	GSE34329.GSM847876.5388
					C19orf28	10	410	GSE34329.GSM847877.5389
					C19orf54	5	0	GSE34329.GSM847877.5389
					C1orf52	2	2342	GSE64233.p65.peakfile
					C1orf63	6	2530	GSE55105.macs2.RelA
					C1orf63	6	2660	RelA.GM12878.ENCFF002CPA
					C1orf63	6	2707	RelA.GM18951.ENCFF002CQJ
					C1orf66	4	2223	GSE34329.GSM847877.5389
					C1orf91	2	2427	GSE64233.p65.peakfile
					C6orf134	8	0	GSE64233.p65.peakfile
					CCAR1	14	990	GSE63736.L1236.nfkb
					CCAR1	14	1918	GSM486318.36316
					CCAR1	14	1940	GSM486293.36310
					CCAR1	14	1918	GSM486298.36316
					CCAR1	14	1155	GSE64233.53597
					CCAR1	14	1877	GSM486271.4940
					CCNF	14	1536	GSE64233.53597
					CCNF	14	1122	GSM1239484.batch4.chrom1
					CCNF	14	1693	GSE34329.GSM847876.5388
					CCNF	14	0	GSE34329.GSM847877.5389
					CCNF	14	2444	GSE63736.L1236.nfkb
					CDC25C	4	2335	RelA.GM18951.ENCFF002CQJ
					CDC25C	6	975	GSE34329.GSM847876.5388
					CDCA3	2	937	GSE55105.macs2.RelA
					CDCA3	2	1965	GSE34329.GSM847877.5389
					CDCA3	2	1010	RelA.GM12892.ENCFF002CQB
					CDCA3	2	1008	RelA.GM18951.ENCFF002CQJ
					CDCA3	2	637	GSM486271.4940
					CDCA3	2	997	RelA.GM12878.ENCFF002CPA
					CDCA3	2	652	GSM486298.36316
					CDCA3	2	652	GSM486318.36316
					CDCA3	2	630	GSM486293.36310
					CDCA3	5	575	GSM486318.36316
					CDCA3	5	23	RelA.GM12878.ENCFF002CPA
					CDCA3	5	17	GSE55105.macs2.RelA
					CDCA3	5	500	GSM486271.4940
					CDCA3	5	18	RelA.GM12892.ENCFF002CQB
					CDCA3	5	577	GSM486293.36310
					CDCA3	5	575	GSM486298.36316
					CDCA3	5	46	RelA.GM18951.ENCFF002CQJ
					CDK5RAP2	20	2406	GSM486318.36316
					CDK5RAP2	20	2412	GSM486293.36310
					CDK5RAP2	20	2417	GSE34329.GSM847876.5388
					CDK5RAP2	20	2406	GSM486298.36316
					CDK5RAP2	20	2344	GSM486271.4940
					CDK5RAP2	20	2393	GSE34329.GSM847877.5389
					CELSR3	15	2288	GSE34329.GSM847876.5388
					CELSR3	15	2314	GSE34329.GSM847877.5389
					CELSR3	31	2810	GSE63736.L1236.nfkb
					CELSR3	31	2379	GSM1239484.batch4.chrom1
					CENPO	2	2809	RelA.K562.ENCFF580QGA
					CENPO	2	2405	GSE55105.macs2.RelA
					CHD3	34	1267	GSE34329.GSM847877.5389
					CHD3	34	1251	GSE34329.GSM847876.5388
					CLK2	5	2612	GSE34329.GSM847877.5389
					CLK3	5	1015	GSE64233.p65.peakfile
					CLK4	7	1211	GSE64233.p65.peakfile
					CLSTN1	11	797	GSE64233.53597
					CLSTN1	3	48	GSE64233.53597
					COL13A1	37	565	GSE34329.GSM847876.5388
					COL13A1	37	547	GSE34329.GSM847877.5389
					COL13A1	37	980	GSE55105.macs2.RelA
					COL13A1	37	561	GSE64233.53597
					COL25A1	23	1052	GSE34329.GSM847877.5389
					CORO7	28	2673	GSE64233.53597
					CORO7	28	735	GSE63736.L1236.nfkb
					CPNE7	15	0	GSE34329.GSM847877.5389
					CPNE7	15	0	GSM486293.36310
					CPNE7	15	0	GSM486271.4940
					CPNE7	15	0	GSE34329.GSM847876.5388
					CREBBP	11	2894	GSE64233.p65.peakfile
					CTTN	11	2365	GSE34329.GSM847876.5388
					CTTN	11	2753	GSE34329.GSM847877.5389
					CTU2	14	965	GSE34329.GSM847877.5389
					CTU2	14	961	GSE34329.GSM847876.5388
					CTU2	14	224	GSM486318.36316
					CTU2	14	224	GSM486298.36316
					CUX1	15	1253	GSE63736.L1236.nfkb
					CUX1	15	2995	GSE34329.GSM847877.5389
					CUX1	15	2985	GSE34329.GSM847876.5388
					CXorf23	4	0	GSE64233.53597
					DAAM1	23	2296	GSE64233.p65.peakfile
					DBR1	6	532	GSE63736.L1236.nfkb
					DDB2	7	827	GSE64233.53597
					DDB2	7	894	GSE34329.GSM847877.5389
					DDB2	7	965	GSE34329.GSM847876.5388
					DENND2C	23	693	GSE34329.GSM847876.5388
					DENND2C	23	677	GSE34329.GSM847877.5389
					DEPDC5	36	2136	GSE64233.p65.peakfile
					DGCR6L	5	2722	RelA.K562.ENCFF580QGA
					DGKH	34	146	GSE64233.53597
					DIAPH1	2	996	GSE34329.GSM847876.5388
					DIAPH1	2	1197	GSE34329.GSM847877.5389
					DNASE1	9	0	GSM1239484.batch4.chrom1
					DNM2	13	21	GSE55105.macs2.RelA
					DNM2	13	11	GSE64233.p65.peakfile
					DNM2	13	113	RelA.GM12878.ENCFF002CPA
					DNM2	13	135	RelA.GM12892.ENCFF002CQB
					DNMT3A	25	1607	GSE64233.p65.peakfile
					DOLPP1	7	2622	GSE63736.L1236.nfkb
					DOPEY1	7	1245	GSE34329.GSM847877.5389
					DOPEY1	7	1268	GSE34329.GSM847876.5388
					EFHD2	3	0	RelA.K562.ENCFF580QGA
					EGFL7	9	1165	GSE63736.L1236.nfkb
					EGFLAM	19	2214	GSE64233.p65.peakfile
					EGFLAM	19	2100	GSE64233.53597
					ENGASE	4	2154	GSM1239484.batch4.chrom1
					ENO3	5	2462	GSE34329.GSM847876.5388
					ENO3	5	2464	GSE34329.GSM847877.5389
					ERBB2	12	344	GSM1239484.batch4.chrom1
					FAM135A	11	2747	GSE34329.GSM847877.5389
					FAM135A	11	419	GSE64233.53597
					FAM13B	14	1018	GSE64233.53597
					FAM188A	5	85	GSE64233.53597
					FAM188A	5	1767	GSE34329.GSM847877.5389
					FAM189B	9	0	RelA.GM18951.ENCFF002CQJ
					FAM193B	10	0	GSM1239484.batch4.chrom1
					FAM38A	10	606	RelA.GM18951.ENCFF002CQJ
					FAM38A	10	420	GSE34329.GSM847877.5389
					FAM38A	10	424	GSE34329.GSM847876.5388
					FAM38A	10	0	GSE64233.53597
					FAM48A	5	688	GSE64233.53597
					FBRS	10	1528	GSM1239484.batch4.chrom1
					FIBP	4	835	GSM486293.36310
					FIBP	4	792	GSE64233.53597
					FIBP	4	635	GSE34329.GSM847877.5389
					FIBP	4	651	GSE34329.GSM847876.5388
					FKBP7	3	2820	GSE64233.53597
					FLAD1	4	0	GSE34329.GSM847877.5389
					FLAD1	4	58	GSE34329.GSM847876.5388
					FLNB	27	124	GSE64233.p65.peakfile
					FLNB	27	1177	GSM486271.4940
					FLNB	27	0	GSE64233.53597
					FLNB	27	1195	GSE34329.GSM847877.5389
					FOXM1	6	20	GSE34329.GSM847877.5389
					FOXM1	6	11	GSE34329.GSM847876.5388
					FPGS	16	2507	GSE34329.GSM847877.5389
					FPGS	16	2570	GSE34329.GSM847876.5388
					FUZ	6	52	GSE34329.GSM847877.5389
					FUZ	6	74	GSE34329.GSM847876.5388
					GADD45A	2	442	GSE64233.p65.peakfile
					GADD45A	2	465	RelA.GM12878.ENCFF002CPA
					GADD45A	2	476	RelA.GM18951.ENCFF002CQJ
					GATAD2A	14	643	GSE34329.GSM847877.5389
					GATAD2A	14	660	GSE34329.GSM847876.5388
					GATAD2A	14	1982	GSE63736.L1236.nfkb
					GBF1	23	0	GSE34329.GSM847877.5389
					GBF1	23	1564	GSE64233.53597
					GBF1	23	0	GSE34329.GSM847876.5388
					GBF1	26	412	GSE64233.53597
					GBF1	26	1076	GSE34329.GSM847876.5388
					GBF1	26	1069	GSE34329.GSM847877.5389
					GBF1	7	1821	GSE34329.GSM847877.5389
					GBF1	7	1614	GSE34329.GSM847876.5388
					GBF1	7	2626	GSE64233.p65.peakfile
					GIT2	17	1495	GSE64233.p65.peakfile
					GMIP	6	1516	GSM1239484.batch4.chrom1
					GPCPD1	5	2309	GSE34329.GSM847877.5389
					GPR176	4	79	GSE34329.GSM847876.5388
					GPR176	4	136	GSM486271.4940
					GPR176	4	71	GSE34329.GSM847877.5389
					GRAMD1A	10	0	GSE64233.p65.peakfile
					GRAMD1A	10	0	RelA.GM19193.ENCFF002CQN
					GRAMD1A	10	0	RelA.GM12878.ENCFF002CPA
					GRAMD1A	10	0	RelA.GM18951.ENCFF002CQJ
					GRAMD1A	10	0	GSE55105.macs2.RelA
					GRIPAP1	18	733	GSE64233.p65.peakfile
					GRK6	7	1575	RelA.GM19193.ENCFF002CQN
					GRK6	7	1585	RelA.GM18951.ENCFF002CQJ
					GRK6	7	1571	RelA.GM12892.ENCFF002CQB
					GZF1	4	2182	GSE34329.GSM847877.5389
					GZF1	4	2979	GSM486293.36310
					GZF1	4	2879	GSM486318.36316
					GZF1	4	2203	GSE34329.GSM847876.5388
					GZF1	4	2676	GSE64233.53597
					GZF1	4	2879	GSM486298.36316
					GZF1	4	668	GSE63736.L1236.nfkb
					GZF1	4	1402	GSM1239484.batch4.chrom1
					HAGH	7	1086	GSE34329.GSM847876.5388
					HAGH	7	1077	GSE34329.GSM847877.5389
					HCFC2	9	557	GSE34329.GSM847877.5389
					HCFC2	9	555	GSE34329.GSM847876.5388
					HDAC5	16	574	GSE34329.GSM847876.5388
					HDAC5	16	927	GSE34329.GSM847877.5389
					HDAC5	18	70	GSE34329.GSM847877.5389
					HDAC5	18	82	GSE34329.GSM847876.5388
					HDAC6	22	336	GSE34329.GSM847876.5388
					HDAC6	22	1239	GSE63736.L1236.nfkb
					HDAC6	22	462	GSE34329.GSM847877.5389
					HDAC7	26	2578	GSE64233.53597
					HOOK2	13	2726	GSE34329.GSM847877.5389
					HOOK2	13	2682	GSE34329.GSM847876.5388
					HSPG2	54	1716	GSM486298.36316
					HSPG2	54	1724	GSM486271.4940
					HSPG2	54	1716	GSM486318.36316
					HSPG2	54	1806	GSM486293.36310
					HSPG2	54	631	GSE34329.GSM847877.5389
					HSPG2	54	629	GSE34329.GSM847876.5388
					IFFO2	4	1709	GSE64233.p65.peakfile
					IFT122	20	712	GSE34329.GSM847876.5388
					IFT122	20	1140	RelA.K562.ENCFF580QGA
					IFT122	20	694	GSE34329.GSM847877.5389
					IFT122	20	2512	GSE64233.p65.peakfile
					IFT140	15	2946	GSE64233.p65.peakfile
					IFT88	6	2708	GSE64233.p65.peakfile
					IL11RA	14	907	GSE34329.GSM847876.5388
					IL17RC	15	1419	GSE34329.GSM847876.5388
					IL17RC	15	2305	RelA.GM18951.ENCFF002CQJ
					IL17RC	15	2739	GSE63736.L1236.nfkb
					IL17RC	15	1380	GSE34329.GSM847877.5389
					ILK	5	1230	GSE55105.macs2.RelA
					ILK	5	1442	RelA.GM18951.ENCFF002CQJ
					ILK	5	1272	GSE64233.p65.peakfile
					INPP5B	4	1789	RelA.K562.ENCFF580QGA
					INPP5J	13	2965	GSM486271.4940
					ISOC2	3	145	GSM1239484.batch4.chrom1
					ITGA5	3	2455	GSM1239484.batch4.chrom1
					IVD	9	1937	GSE64233.p65.peakfile
					KDM5A	28	2454	GSE64233.p65.peakfile
					KIAA1468	25	616	GSE64233.p65.peakfile
					KIAA1468	25	2682	GSE64233.53597
					KIF13A	27	406	GSE64233.53597
					KIF18B	4	2456	GSE34329.GSM847877.5389
					LAMP2	10	1712	GSM1239484.batch4.chrom1
					LAMP2	10	1114	GSE34329.GSM847877.5389
					LAMP2	10	1177	GSE34329.GSM847876.5388
					LIG1	13	3000	GSE64233.53597
					LIG1	13	1545	GSM1239484.batch4.chrom1
					LIG1	13	2935	GSE34329.GSM847876.5388
					LIG1	13	2012	GSE63736.L1236.nfkb
					LIG1	13	2877	GSE34329.GSM847877.5389
					LIMCH1	32	1388	GSE34329.GSM847877.5389
					LIMCH1	32	1406	GSE34329.GSM847876.5388
					LOXL2	13	0	GSE64233.p65.peakfile
					LOXL2	13	2314	GSM1239484.batch4.chrom1
					LPIN2	11	2228	GSE63736.L1236.nfkb
					LTBP4	16	268	GSM1239484.batch4.chrom1
					MADD	12	41	GSE64233.53597
					MAP7D1	6	2171	GSE34329.GSM847877.5389
					MAPKBP1	11	2642	GSE64233.53597
					MED16	9	0	GSE63736.L1236.nfkb
					MGA	3	0	GSE34329.GSM847877.5389
					MINK1	19	276	GSE64233.53597
					MINK1	19	168	GSM486298.36316
					MINK1	19	269	GSE63736.L1236.nfkb
					MINK1	19	168	GSM486318.36316
					MINK1	19	113	GSE34329.GSM847877.5389
					MINK1	19	222	GSM486293.36310
					MINK1	19	129	GSE34329.GSM847876.5388
					MLL2	36	934	GSE34329.GSM847876.5388
					MLL2	36	870	GSM486298.36316
					MLL2	36	895	GSE34329.GSM847877.5389
					MLL2	36	862	GSM486271.4940
					MLL2	36	870	GSM486318.36316
					MLL2	36	878	GSM486293.36310
					MLLT10	26	940	RelA.GM18951.ENCFF002CQJ
					MORN1	3	290	GSE34329.GSM847876.5388
					MORN1	3	322	GSE34329.GSM847877.5389
					MTMR10	14	1509	GSE34329.GSM847877.5389
					MTMR10	14	1495	GSE34329.GSM847876.5388
					MYEF2	13	2992	GSE64233.53597
					MYEF2	15	924	GSE64233.53597
					MYOM2	34	2099	GSE34329.GSM847877.5389
					MYOM2	34	2114	GSE34329.GSM847876.5388
					NAA40	4	783	GSE64233.p65.peakfile
					NAB2	6	1246	GSE64233.p65.peakfile
					NAB2	6	575	GSM486318.36316
					NAB2	6	627	GSM486293.36310
					NAB2	6	575	GSM486298.36316
					NAB2	6	418	GSE34329.GSM847877.5389
					NAB2	6	495	GSM486271.4940
					NAB2	6	396	GSE34329.GSM847876.5388
					NCOR2	21	2580	GSE64233.53597
					NCOR2	21	2848	GSE34329.GSM847877.5389
					NCOR2	37	779	GSE64233.53597
					NDST2	5	2097	GSE64233.p65.peakfile
					NDST2	5	210	GSM486271.4940
					NDST2	5	2352	RelA.GM12892.ENCFF002CQB
					NDST2	5	2341	RelA.GM18951.ENCFF002CQJ
					NDST2	5	2343	RelA.GM12878.ENCFF002CPA
					NDST2	5	2363	RelA.K562.ENCFF580QGA
					NDST2	5	2381	RelA.GM19193.ENCFF002CQN
					NDST2	5	2261	GSE55105.macs2.RelA
					NELF	5	441	GSE64233.p65.peakfile
					NELF	5	273	RelA.K562.ENCFF580QGA
					NELF	8	682	RelA.K562.ENCFF580QGA
					NELF	8	1952	GSE64233.p65.peakfile
					NFS1	34	2312	GSE34329.GSM847876.5388
					NFS1	34	706	GSE64233.p65.peakfile
					NFS1	34	2369	GSE34329.GSM847877.5389
					NICN1	3	1060	GSE34329.GSM847877.5389
					NICN1	3	1076	GSE34329.GSM847876.5388
					NOTCH2NL	8	401	GSE34329.GSM847877.5389
					NOTCH2NL	8	595	GSM486293.36310
					NOTCH2NL	8	669	GSM486298.36316
					NOTCH2NL	8	669	GSM486318.36316
					NOTCH2NL	8	376	GSM486271.4940
					NOTCH2NL	8	144	GSE64233.53597
					NOTCH2NL	8	556	GSE34329.GSM847876.5388
					NPHP3	15	656	GSE64233.53597
					NPHP3	15	677	GSE34329.GSM847877.5389
					NPHP3	15	699	GSE34329.GSM847876.5388
					NPHP3	17	1593	GSE64233.53597
					NPHP3	17	1583	GSE34329.GSM847876.5388
					NPHP3	17	1497	GSE34329.GSM847877.5389
					NUDT14	5	1420	GSE64233.p65.peakfile
					NUMA1	20	1251	GSE64233.p65.peakfile
					NUMB	11	2276	GSE64233.p65.peakfile
					NVL	2	77	GSE34329.GSM847876.5388
					OXCT1	13	140	GSE34329.GSM847876.5388
					PALM2	7	497	GSE64233.53597
					PARP6	18	1129	GSM1239484.batch4.chrom1
					PARP6	18	1440	GSE63736.L1236.nfkb
					PCBP4	9	1800	GSE34329.GSM847876.5388
					PCBP4	9	1106	GSE63736.L1236.nfkb
					PCBP4	9	1724	GSE64233.53597
					PCBP4	9	1747	GSM486318.36316
					PCBP4	9	1773	GSE34329.GSM847877.5389
					PCBP4	9	1681	GSM486293.36310
					PCBP4	9	1747	GSM486298.36316
					PCNXL3	29	1441	GSM486271.4940
					PDK1	11	2697	GSE34329.GSM847876.5388
					PDK1	11	2711	GSE34329.GSM847877.5389
					PER1	18	1048	GSE34329.GSM847876.5388
					PEX19	17	1467	GSE34329.GSM847876.5388
					PEX19	17	1487	GSE34329.GSM847877.5389
					PHF1	7	1068	GSE64233.53597
					PI4KAP2	15	1380	GSE64233.53597
					PICALM	19	285	GSM1239484.batch4.chrom1
					PICALM	19	1581	GSE63736.L1236.nfkb
					PLA2G6	12	0	RelA.K562.ENCFF580QGA
					PLAGL1	4	1609	GSE64233.53597
					PLEC	39	2763	GSE34329.GSM847876.5388
					PLEC	39	0	GSE34329.GSM847877.5389
					PLEKHG3	15	637	GSE64233.53597
					PLEKHG3	15	583	GSM486271.4940
					PLEKHH3	12	2668	GSE34329.GSM847876.5388
					PLEKHH3	12	1980	GSE64233.p65.peakfile
					PLEKHM2	11	1325	GSE34329.GSM847876.5388
					PLEKHM2	11	1238	GSE34329.GSM847877.5389
					PLEKHM2	7	681	GSE34329.GSM847877.5389
					PLEKHM2	7	0	GSM1239484.batch4.chrom1
					PLEKHM2	7	1738	GSE64233.p65.peakfile
					PLEKHM2	7	451	GSE63736.L1236.nfkb
					PLEKHM2	7	717	GSE34329.GSM847876.5388
					PPP1R10	11	1276	GSM486318.36316
					PPP1R10	11	1127	GSE64233.53597
					PPP1R10	11	1214	GSM486271.4940
					PPP1R10	11	1025	GSE34329.GSM847876.5388
					PPP1R10	11	1203	GSM486293.36310
					PPP1R10	11	1020	GSE34329.GSM847877.5389
					PPP1R10	11	1276	GSM486298.36316
					PPP2R5D	10	2580	GSM486318.36316
					PPP2R5D	10	2580	GSM486298.36316
					PPP2R5D	10	2602	GSE34329.GSM847876.5388
					PPP2R5D	10	2650	GSM486293.36310
					PPP4R1L	6	578	GSE34329.GSM847876.5388
					PPP4R1L	6	571	GSE34329.GSM847877.5389
					PPT2	2	2525	GSE34329.GSM847876.5388
					PPT2	2	2547	GSM486318.36316
					PPT2	2	2547	GSM486298.36316
					PRR14	9	2707	GSE55105.macs2.RelA
					PRR14	9	0	GSM1239484.batch4.chrom1
					PRR14	9	2819	RelA.GM12892.ENCFF002CQB
					PRR3	2	2056	GSE64233.53597
					PRR3	2	1978	GSE34329.GSM847876.5388
					PRR3	2	1957	GSE34329.GSM847877.5389
					PRR3	2	1930	GSM486271.4940
					PTPN23	3	1326	RelA.K562.ENCFF580QGA
					PTPN23	3	2156	GSE34329.GSM847876.5388
					PTPN4	13	133	GSE64233.53597
					PTPN4	13	0	GSE63736.L1236.nfkb
					RAD52	12	1014	GSE64233.53597
					RAPGEF6	5	1288	GSE64233.p65.peakfile
					RAPGEFL1	15	1915	GSE34329.GSM847877.5389
					RAPGEFL1	15	204	GSE64233.53597
					RAPGEFL1	15	207	GSE34329.GSM847876.5388
					RAPGEFL1	15	2178	GSM486293.36310
					RBCK1	3	941	GSE63736.L1236.nfkb
					RBCK1	8	68	GSE34329.GSM847876.5388
					RBCK1	8	19	GSE34329.GSM847877.5389
					RBM10	4	564	GSE64233.p65.peakfile
					RBM42	5	1782	GSE34329.GSM847877.5389
					RBM42	5	1768	GSE34329.GSM847876.5388
					RBM6	31	923	GSE64233.53597
					RBM6	31	0	GSE64233.p65.peakfile
					RBM6	42	1089	GSE63736.L1236.nfkb
					RBMS2	14	1291	GSE64233.p65.peakfile
					REPIN1	4	1044	RelA.GM18951.ENCFF002CQJ
					REPIN1	4	943	RelA.GM12878.ENCFF002CPA
					REPIN1	4	1151	GSE64233.p65.peakfile
					RHOU	2	2359	GSE64233.53597
					RNF14	4	1788	RelA.K562.ENCFF580QGA
					RNF14	4	80	GSE34329.GSM847877.5389
					RNF14	4	1148	GSE64233.p65.peakfile
					RNF14	4	1331	RelA.GM18951.ENCFF002CQJ
					RNF144A	6	2323	GSE34329.GSM847876.5388
					RNF150	6	2674	GSE64233.53597
					RPRD2	6	1135	GSE64233.p65.peakfile
					RRBP1	2	540	GSE64233.53597
					RRBP1	2	244	GSE64233.p65.peakfile
					RTEL1	15	1635	GSE64233.p65.peakfile
					SAT1	4	1398	GSE34329.GSM847877.5389
					SAT1	4	1376	GSE34329.GSM847876.5388
					SAT1	4	1450	GSE64233.53597
					SCAMP3	2	2958	GSE64233.p65.peakfile
					SELENBP1	7	1532	GSE64233.p65.peakfile
					SELENBP1	7	2039	GSE34329.GSM847876.5388
					SELENBP1	7	2032	GSE34329.GSM847877.5389
					SETD5	5	1108	GSE34329.GSM847877.5389
					SETD5	5	1163	GSE34329.GSM847876.5388
					SF1	4	2181	GSE63736.L1236.nfkb
					SFI1	27	2497	RelA.GM18951.ENCFF002CQJ
					SFI1	27	2466	RelA.GM12878.ENCFF002CPA
					SFI1	27	2480	RelA.GM12892.ENCFF002CQB
					SFI1	27	2504	GSE64233.p65.peakfile
					SFRS7	4	1018	GSE64233.53597
					SGSM3	3	1852	GSE64233.p65.peakfile
					SH3BP2	13	2353	RelA.GM18951.ENCFF002CQJ
					SHC1	6	266	GSE64233.p65.peakfile
					SHC1	6	1817	GSM486293.36310
					SHC1	6	2962	GSE64233.53597
					SHC1	6	2908	GSE34329.GSM847876.5388
					SHC1	6	2913	GSE34329.GSM847877.5389
					SHC1	6	1792	GSM486271.4940
					SLC22A17	6	407	GSE63736.L1236.nfkb
					SLC25A20	8	2202	GSE34329.GSM847877.5389
					SLC25A20	8	2178	GSE34329.GSM847876.5388
					SLC25A35	3	1166	GSE64233.p65.peakfile
					SLC25A35	3	1369	GSM486271.4940
					SLC29A2	5	62	GSM486293.36310
					SLC29A2	5	0	GSE34329.GSM847877.5389
					SLC29A2	5	888	GSE64233.p65.peakfile
					SLC29A2	5	0	GSE34329.GSM847876.5388
					SLC29A2	5	62	GSM486271.4940
					SMTN	22	959	GSE34329.GSM847876.5388
					SMTN	22	190	GSE64233.p65.peakfile
					SMTN	22	860	GSM486318.36316
					SMTN	22	1141	GSE34329.GSM847877.5389
					SMTN	22	860	GSM486298.36316
					SRRT	4	0	GSE34329.GSM847876.5388
					SRRT	4	0	GSM486271.4940
					SRRT	4	0	GSE34329.GSM847877.5389
					SSFA2	16	2876	GSE64233.p65.peakfile
					ST7	15	1360	GSE34329.GSM847876.5388
					ST7	15	1383	GSE34329.GSM847877.5389
					ST7	15	903	GSE63736.L1236.nfkb
					STAC3	9	178	RelA.K562.ENCFF580QGA
					STAC3	9	1882	GSE64233.53597
					STRADA	9	268	GSM486271.4940
					SUGP2	14	1081	GSE34329.GSM847877.5389
					SUN2	6	1648	GSM486293.36310
					SUN2	6	1609	GSM486271.4940
					SUN2	6	1554	GSE34329.GSM847877.5389
					SUN2	6	1546	GSE34329.GSM847876.5388
					SUN2	6	549	GSE64233.p65.peakfile
					SUN2	6	582	GSE55105.macs2.RelA
					SUN2	9	1756	GSM486271.4940
					SUN2	9	1026	GSE34329.GSM847877.5389
					SUN2	9	1771	GSM486293.36310
					SUN2	9	1079	GSE34329.GSM847876.5388
					SUN2	9	2227	GSM486298.36316
					SUN2	9	2227	GSM486318.36316
					TANC2	11	0	GSE64233.53597
					TANC2	11	0	GSE34329.GSM847876.5388
					TAZ	5	0	GSE34329.GSM847876.5388
					TAZ	5	733	GSM1239484.batch4.chrom1
					TAZ	5	0	GSE34329.GSM847877.5389
					TAZ	7	163	RelA.GM12878.ENCFF002CPA
					TAZ	7	152	RelA.GM18951.ENCFF002CQJ
					TAZ	7	145	RelA.GM12892.ENCFF002CQB
					TAZ	7	20	GSE55105.macs2.RelA
					TAZ	7	2534	GSM1239484.batch4.chrom1
					TBC1D22B	8	1109	GSE34329.GSM847877.5389
					TBC1D22B	8	1100	GSE34329.GSM847876.5388
					TBC1D23	15	1665	GSE34329.GSM847876.5388
					TBC1D23	15	1680	GSE34329.GSM847877.5389
					TBCD	23	699	GSM486318.36316
					TBCD	23	699	GSM486298.36316
					TMEM129	3	807	GSM1239484.batch4.chrom1
					TMEM129	3	1769	GSE34329.GSM847876.5388
					TMEM129	3	1802	GSE34329.GSM847877.5389
					TMUB2	2	1823	GSE34329.GSM847877.5389
					TMUB2	2	1850	GSE34329.GSM847876.5388
					TNK2	19	2858	GSE64233.53597
					TNNT1	5	2145	GSE34329.GSM847877.5389
					TOE1	4	2480	GSE64233.53597
					TPCN2	8	1720	GSE34329.GSM847877.5389
					TPCN2	8	151	GSE63736.L1236.nfkb
					TRAK2	4	0	GSM486293.36310
					TRAK2	4	0	GSE64233.53597
					TRAK2	4	0	GSM486298.36316
					TRAK2	4	0	GSM486318.36316
					TRAK2	4	0	GSE34329.GSM847877.5389
					TRAK2	4	0	GSE34329.GSM847876.5388
					TRAPPC6A	2	177	RelA.GM18951.ENCFF002CQJ
					TRAPPC6A	2	203	RelA.GM19193.ENCFF002CQN
					TRAPPC6A	2	289	RelA.GM12878.ENCFF002CPA
					TRAPPC6A	2	76	GSE64233.p65.peakfile
					TRAPPC6A	2	647	GSE34329.GSM847877.5389
					TRAPPC6A	2	70	GSE55105.macs2.RelA
					TRAPPC6A	2	164	RelA.GM12892.ENCFF002CQB
					TRAPPC6A	2	441	GSE34329.GSM847876.5388
					TRAPPC6A	2	388	GSM486271.4940
					TRIM35	5	2722	GSE64233.p65.peakfile
					TRIP6	2	2492	GSE34329.GSM847877.5389
					TRIP6	2	278	GSE64233.53597
					TSR1	2	2470	GSE64233.53597
					TSR1	2	2870	GSE63736.L1236.nfkb
					TSR1	2	243	GSM486318.36316
					TSR1	2	243	GSM486298.36316
					TSR1	2	255	GSM486271.4940
					TTC18	21	1864	GSE64233.53597
					TTLL5	18	140	GSE34329.GSM847877.5389
					TTLL5	18	597	GSE64233.53597
					TTLL5	18	130	GSE34329.GSM847876.5388
					TUBGCP6	16	2086	GSE64233.53597
					TUBGCP6	16	2020	GSE34329.GSM847876.5388
					TUBGCP6	16	2005	GSE34329.GSM847877.5389
					TUFT1	6	111	GSE34329.GSM847877.5389
					TUFT1	6	106	GSE34329.GSM847876.5388
					UBQLN4	8	368	GSM486271.4940
					UBR1	36	102	GSM1239484.batch4.chrom1
					VPS13D	41	1089	GSE64233.p65.peakfile
					VPS13D	47	2083	GSE64233.53597
					VPS33B	3	1831	GSE34329.GSM847876.5388
					VPS33B	3	1889	GSE34329.GSM847877.5389
					WASF3	7	598	GSM486318.36316
					WASF3	7	313	GSE34329.GSM847876.5388
					WASF3	7	633	GSM486293.36310
					WASF3	7	322	GSE34329.GSM847877.5389
					WASF3	7	598	GSM486298.36316
					WASF3	7	268	GSE64233.53597
					WASH6P	5	261	GSE34329.GSM847877.5389
					WDR90	27	1636	GSM486271.4940
					WDR90	27	1621	GSE34329.GSM847876.5388
					WDR90	27	1320	GSE34329.GSM847877.5389
					WDR90	27	1086	RelA.K562.ENCFF580QGA
					WDR90	27	0	GSM1239484.batch4.chrom1
					WDR90	27	0	GSE63736.L1236.nfkb
					WDR90	40	2550	GSE34329.GSM847876.5388
					WDR90	9	0	GSE63736.L1236.nfkb
					WDR90	9	1896	GSM1239484.batch4.chrom1
					YJEFN3	10	2172	GSE34329.GSM847877.5389
					YJEFN3	10	2200	GSE34329.GSM847876.5388
					YPEL3	3	2199	RelA.GM12892.ENCFF002CQB
					YPEL3	3	1728	RelA.K562.ENCFF580QGA
					YPEL3	3	562	GSE63736.L1236.nfkb
					YPEL3	3	2031	GSE55105.macs2.RelA
					YPEL3	3	2165	GSE64233.p65.peakfile
					YPEL3	3	2064	RelA.GM12878.ENCFF002CPA
					YPEL3	3	2144	RelA.GM18951.ENCFF002CQJ
					ZBTB17	12	2847	GSM1239484.batch4.chrom1
					ZC3H4	15	2801	GSE64233.53597
					ZKSCAN4	3	2701	GSE34329.GSM847876.5388
					ZKSCAN4	3	2629	GSE34329.GSM847877.5389
					ZKSCAN4	3	1925	GSE63736.L1236.nfkb
					ZKSCAN4	3	628	GSM1239484.batch4.chrom1
					ZKSCAN4	3	2618	GSM486271.4940
					ZMIZ2	14	2528	GSE64233.53597
					ZNF205	6	2709	GSE34329.GSM847877.5389
					ZNF205	6	2717	GSE34329.GSM847876.5388
					ZNF207	10	1570	GSE64233.53597
					ZNF217	5	2796	GSE34329.GSM847877.5389
					ZNF384	10	2338	GSE64233.53597
					ZNF384	10	2322	GSE34329.GSM847876.5388
					ZNF384	10	2296	GSM486318.36316
					ZNF384	10	2291	GSE34329.GSM847877.5389
					ZNF384	10	2296	GSM486298.36316
					ZNF451	7	619	GSE55105.macs2.RelA
					ZNF451	7	651	RelA.GM18951.ENCFF002CQJ
					ZNF451	7	0	GSE34329.GSM847876.5388
					ZNF451	7	0	GSE34329.GSM847877.5389
					ZNF512	2	971	GSE34329.GSM847877.5389
					ZNF512	2	995	GSE34329.GSM847876.5388
					ZNF517	3	1198	GSE64233.p65.peakfile
					ZNF598	8	2357	GSE34329.GSM847877.5389
					ZNF598	8	2351	GSE34329.GSM847876.5388
					ZNF821	6	1374	GSE64233.p65.peakfile
					ZUFSP	7	1025	GSE64233.53597

## Sheet: Figure 5
A
	CTL			TAX			CTL + siRELA			TAX + siRELA
relative DDX17 enrichment	n1	n2	n3	n1	n2	n3	n1	n2	n3	n1	n2	n3
CD44 (v10vsE16)	0.58	0.82	0.9	2.36	2.37	3.79	0.96	0.96	0.88	0.69	1.14	0.095
SEC31B (E9vsE16)	0.87	0.56	0.99	2.84	2.99	2.69	1.75	0.58	1.37	1.78	1.24	0.97
CASK (E19vsE16)	0.82	0.67	1.2	2.31	3.03	9.06	0.87	1.6	1.14	0.74	1.53	0.15
MYCBP2 (E56vsE58)	1.27	1.63	1.17	2.92	5.84	2.24	0.78	2.17	1.26	1.08	1.28	1.05
B
	MOLT4			ATL2			C91PL			HEK expressing TAX
relative gene expression	n1	n2	n3	n1	n2	n3	n1	n2	n3	n1	n2	n3
IL8	1	1	1	22608.6	27590.9	22705.9	86.68	105.11	98.42	13.78	14.72	15.18
DDX17	1	1	1	1.78	1.84	1.61	0.75	0.89	0.61	1.02	0.73	1.07
RELA	1	1	1	1.72	1.86	1.97	0.59	0.62	0.47	1.18	1.28	1.09
	ATL2			C91PL			HEK expressing TAX
	n1	n2	n3	n1	n2	n3	n1	n2	n3
TAX expression (a.u)	8.9212e+06	8.95247e+06	8.92842e+06	895003	487894	1.30211e+06	239555	1.47267e+06	3.47842e+06
C
	ATL2			C91PL
relative exon inclusion vs MOLT4	n1	n2	n3	n1	n2	n3
CD44_v10	3.48	3.2	2.88	1.1	1.12	1.25
SEC31B_E9	3.56	4.75	4.46	1.43	1.67	1.57
CASK_E19	6.27	3.67	7.83	5.34	5.66	5.09
MYCBP2_E56	2.76	2.11	3.47	1.57	1.01	1.62
D
	RELA_in MOLT-4			RELA_in ATL2			DDX17_in MOLT-4			DDX17_in ATL2
relative enrichment	n1	n2	n3	n1	n2	n3	n1	n2	n3	n1	n2	n3
CD44 (v10vsE16)	3.08	2.11	1.04	11.34	9.08	12.94	5.31	3.64	1.02	20.3	10.15	16.32
SEC31B (E9vsE16)	0.07	0.63	0.95	10.51	6.53	4.8	0.04	0.62	1.05	7.15	6.74	6
CASK (E19vsE16)	2.87	0.92	0.93	7.27	6.8	10.32	4.09	1.35	1.05	6.24	7.95	10.56
MYCBP2 (E56vsE58)	0.28	1.16	1	8.91	4.36	4.5	0.33	0.64	1.06	10.86	5.18	4.72

## Sheet: Figure 6
A	TALE_GFP			TALE_RELA (v10)			TALE_RELA (E16)				B	TALE_GFP			TALE_DDX17 (v10)			TALE_DDX17 (E16)				C	TALE_GFP			TALE_DDX17_K142 (v10)			TALE_DDX17_K142 (E16)
fold enrichment	n1	n2	n3	n1	n2	n3	n1	n2	n3		fold enrichment	n1	n2	n3	n1	n2	n3	n1	n2	n3		fold enrichment	n1	n2	n3	n1	n2	n3	n1	n2	n3
qChIP-RELA	1	1	1	6.96	5.13	2.29	1.23	1.31	0.86		qChIP-RELA	1	1	1	0.69	1.31	1.28	0.38	0.75	3.6		qChIP-RELA	1	1	1	1.15	0.33	0.08	0.37	0.34	0.95
qChIP-DDX17	1	1	1	3.23	2.53	2.12	0.42	0.2	1.38		qChIP-DDX17	1	1	1	7.68	7.03	13.32	0.65	0.52	0.92		qChIP-DDX17	1	1	1	3.2	6.5	8.6	0.72	1.16	0.39
	GFP			TALE_RELA								GFP			TALE_DDX17								GFP			TALE_DDX17_K142R
	n1	n2	n3	n1	n2	n3						n1	n2	n3	n1	n2	n3						n1	n2	n3	n1	n2	n3
exon inclusion rate (CD44v10 vs E16)	1	1	1	1.2	1.25	1.23					exon inclusion rate (CD44v10 vs E16)	1	1	1	1.65	1.44	1.31					exon inclusion rate (CD44v10 vs E16)	1	1	1	1.01	0.96	1.2
D											E											F
	CTL			M22			M22 + TALE_DDX17					CTL			TNFa			PMA					CTL			RELA (0.5 mcg)			RELA (1 mcg)
exon inclusion rate	n1	n2	n3	n1	n2	n3	n1	n2	n3		relative exon inclusion	n1	n2	n3	n1	n2	n3	n1	n2	n3		Exon inclusion rate	n1	n2	n3	n1	n2	n3	n1	n2	n3
CD44vs10 vs E16	1	1	1	0.97	1.1	1.02	1.4	1.49	1.49		CD44 (v10 vs E16)	1	1	1	1.32	1.25	1.3	2.62	2.3	2.35		CD44 (v10 vs E16)	1	1	1	2	1.55	1.59	3.05	2.02	2.55

## Sheet: Figure S1
A
samples	TAX/REX mRNA (TPM)
EGAR00001332952_MiyazakiATL02T_rna	0.095
EGAR00001332953_MiyazakiATL05T_rna	0.168
EGAR00001332954_MiyazakiATL10T_rna	0.262
EGAR00001332955_MiyazakiATL11T_rna	1.442
EGAR00001332957_MiyazakiATL13T_rna	0.411
EGAR00001332958_ATLmiya14_2_rna	0.667
EGAR00001332959_MiyazakiATL15T_rna	0.207
EGAR00001332960_ATLmiya17_rna	3.527
EGAR00001332961_MiyazakiATL20T_rna	0.392
EGAR00001332962_MiyazakiATL21T_rna	0
EGAR00001332963_ATLmiya23_rna	10.071
EGAR00001332964_ATLmiya24_rna	0.545
EGAR00001332965_ATLmiya25_rna	0.142
EGAR00001332966_ATLmiya26_rna	1.074
EGAR00001332967_ATLmiya27_rna	0.331
EGAR00001332968_ATLmiya28_rna	0.123
EGAR00001332969_ATLmiya29_rna	0.054
EGAR00001332970_ATLmiya30_rna	0.221
EGAR00001332971_ATLmiya31_rna	0.316
EGAR00001332972_ATLmiya32_rna	0
EGAR00001332973_ATLmiya33_rna	0.435
EGAR00001332974_ATLmiya34_rna	0.121
EGAR00001332976_ATLmiya37_rna	0.454
EGAR00001332977_ATLmiya38_rna	1.509
EGAR00001332978_ATLmiya39_2_rna	0.495
EGAR00001332979_ATLmiya40_rna	1.402
EGAR00001332980_ATLmiya41_rna	3.596
EGAR00001332981_ATLmiya42_2_rna	1.319
EGAR00001332982_ATLmiya43_2_rna	0.366
EGAR00001332984_ATLmiya45_rna	0.873
EGAR00001332986_ATLmiya53_rna	0.4
EGAR00001332987_ATLmiya54_rna	2.099
EGAR00001332988_ATLmiya58_rna	0.126
EGAR00001332989_ATLmiya66_rna	0.189
EGAR00001332990_ATLmiya77_rna	0.084
EGAR00001332992_ATLkyo3_rna	0.034
EGAR00001332993_ATL_kyo4_rna	0.086
EGAR00001332994_ATLkyo8_rna	0.137
EGAR00001332995_ATL_kyo9_rna	0.049
EGAR00001332996_ATL_Sas1_rna	1.602
EGAR00001332997_ATL_Sas2_rna	0.758
EGAR00001332998_ATL_Sas3_rna	189.434
EGAR00001332999_ATL_Sas4_rna	1.921
EGAR00001333000_ATL_Sas5_rna	0.889
EGAR00001333001_ATL_Sas8_rna	0.879
EGAR00001333003_ATL_Nag1_rna	0.292
EGAR00001333004_ATL_Nag3_rna	0.234
EGAR00001333005_ATL_Nag4_rna	2
EGAR00001333006_ATL_NCC1_rna	1.04
EGAR00001333007_ATL_NCC2_rna	0.839
EGAR00001333008_ATL_SHO1_rna	0.217
EGAR00001333002_ATL_Sas9_rna	0.881
EGAR00001333009_Career1_rna	0
EGAR00001333010_Carrer3_rna	0.112
EGAR00001333011_Career4_rna	0
EGAR00001333012_PB_CD4_1_rna	0
EGAR00001333013_PB_CD4_2_rna	0
EGAR00001333014_PB_CD4_3_rna	0

## Sheet: Figure S2
B																								C	(from supplementary Data 1)
																								symbol	baseMean	log2FoldChange	lfcSE	pvalue_glm	padj	comparison
																								MYCBP2	16231.7	0.886865	0.19522	5.54841e-06	0.00031273	Tax_vs_CTL
																								CD44	294.546	0.900117	0.311062	0.00380748	0.0714473	Tax_vs_CTL
																								RELA	2028.72	0.231093	0.12533	0.0652019	0.419167	Tax_vs_CTL
																								ADD3	5316.6	-0.194633	0.134133	0.146767	0.600338	Tax_vs_CTL
																								CCNL1	6941.34	0.372622	0.259331	0.150758	0.604844	Tax_vs_CTL
																								DDX17	45211.4	-0.164208	0.128596	0.201627	0.673233	Tax_vs_CTL
																								SEC31B	3308.87	-0.231228	0.270625	0.392871	0.837505	Tax_vs_CTL
																								ROBO1	11335	-0.0578088	0.26842	0.829481	0.975203	Tax_vs_CTL
																								CASK	2259.69	0.024311	0.156695	0.876705	0.983897	Tax_vs_CTL
																								D	ADD3			CASK			CCNL1			MYCBP2			SEC31B			ROBO1			DDX17			RELA
																									n1	n2	n3	n1	n2	n3	n1	n2	n3	n1	n2	n3	n1	n2	n3	n1	n2	n3	n1	n2	n3	n1	n2	n3
																								Tax-siDDX5-17	-0.78	-0.71	0.53	0.09	-0.25	0.19	-0.26	0.6	-1.27	-0.38	-0.2	0.14	1.08	0.79	0.18	0.14	0.07	0.63	-1.98	-2	-1.35	0.91	0.51	0.13
																								Tax-siRelA	0.05	0.19	0.07	-0.1	0.07	0.05	-0.003	0.04	0.01	0.11	0.05	-0.006	-0.01	-0.04	0.03	-0.9	0.5	0.79	0.298	0.42	0.63	-2.88	-2.83	-2.12

## Sheet: Figure S3
A				B					E
				clone id	TAX (a.u.)	CD44v10 (a.u.)				Collagen IV			Hyaluronate
	CD44v10 (a.u)	status		CL_16	0.04	6.01			relative cell adhesion	n1	n2	n3	n1	n2	n3
cl_4	1	uninfected		CL_15	0.37	4.86			CTL	1	1	1	1	1	1
cl_41	2.27	uninfected		CL_69	0.56	6.98			TAX WT	1.36	1.42	1.7	0.21	0.32	0.38
cl_65	11.19	uninfected		CL_91	0.68	14.47			CD44v10	1.75	2.08	2.22	0.66	0.21	0.4
cl_61	4.92	uninfected		CL_71	5.56	35.84
cl_156	4.31	uninfected		CL_119	17.94	19.47
cl_97	3.22	uninfected		CL_116	64.24	27.31
cl_70	16.67	infected
cl_73	7.83	infected
cl_95	21.03	infected
cl_91	14.47	infected
cl_69	6.98	infected
cl_36	2.77	infected

## Sheet: Figure S4
A														B
																TAX
															fold change vs CTL	n1	n2	n3
	CTL			CTL + IKBSR			TAX			TAX + IKBSR					siGL2	4.74769	3.61962	3.654
relative exon inclusion	n1	n2	n3	n1	n2	n3	n1	n2	n3	n1	n2	n3			siRELA	1.48915	2.12406	1.88864
CD44 (v10 vs E16)	1	1	1	0.52	0.89	0.79	1.78	1.49	1.43	0.21	0.48	0.14			ratio siRELA/siGL2	0.313657	0.58682	0.516869
C														D
	TAX														Exon type	Dataset	RELA containing region (%) (<3 kbp)
fold change vs CTL	n1	n2	n3												Alternative	GSE34329_GSM847876_5388	15.8885
CD44 expression_parental	2.45	3.2	1.6												Constitutive	GSE34329_GSM847876_5388	13.1804
CD44 expression_CRISPR	1.3	1.8	1.4												Alternative	GSE34329_GSM847877_5389	16.3727
ratio CRISPR/parental	0.53	0.56	0.87												Constitutive	GSE34329_GSM847877_5389	13.9192
															Alternative	GSE55105_macs2_RelA.c150	3.38313
															Constitutive	GSE55105_macs2_RelA.c150	2.44429
E				F											Alternative	GSE63736_L1236_nfkb	5.2876
		Wilcoxon t-test				Wilcoxon t-test									Constitutive	GSE63736_L1236_nfkb	4.64056
3'SS strength	TAX_ASE (< 1 kbp from RELA peak) vs all exon	0.00134		GC content	TAX_ASE (< 1 kbp from RELA peak) vs all exon	2.21e-07									Alternative	GSE64233_53597_spanning.genes	12.5546
5'SS strength	TAX_ASE (< 1 kbp from RELA peak) vs all exon	0.00113													Constitutive	GSE64233_53597_spanning.genes	10.0932
3'SS MFE	TAX_ASE (< 1 kbp from RELA peak) vs all exon	1.31732e-05													Alternative	GSE64233_p65.peakfile_spanning.genes	10.9822
5'SS MFE	TAX_ASE (< 1 kbp from RELA peak) vs all exon	0.000134958													Constitutive	GSE64233_p65.peakfile_spanning.genes	7.97162
															Alternative	GSM1239484_batch4_chrom1.LoVo	3.71123
															Constitutive	GSM1239484_batch4_chrom1.LoVo	2.97929
															Alternative	GSM2394423_HAEC.ChIP.p65.tnfa.4h.rep1.peaks_spanning.genes	9.24538
															Constitutive	GSM2394423_HAEC.ChIP.p65.tnfa.4h.rep1.peaks_spanning.genes	6.02809
G															Alternative	GSM486271_4940_spanning.genes	4.11962
	CTL CHIP-RELA			TAX CHIP-RELA			CTL +siRELA CHIP-RELA			TAX +siRELA CHIP-RELA					Constitutive	GSM486271_4940_spanning.genes	3.44066
relative RELA enrichment	n1	n2	n3	n1	n2	n3	n1	n2	n3	n1	n2	n3			Alternative	GSM486293_36310_spanning.genes	2.08757
CD44	0.76	0.5	0.8	6.05	3.54	9.2	0.53	0.58	0.75	0.33	0.71	0.08			Constitutive	GSM486293_36310_spanning.genes	1.74242
SEC31B	1.04	0.87	1.01	2.55	4.95	2.28	1	0.78	0.73	1.55	0.85	0.99			Alternative	GSM486298_36316_spanning.genes	2.26896
CASK	1.61	2.98	1.17	6.09	7.91	7.43	1	2.03	1.71	1	2.55	0.07			Constitutive	GSM486298_36316_spanning.genes	1.84794
MYCBP2	1	2.25	1.39	3.7	5.96	2.77	0.55	3.58	0.86	1	2.2	0.99			Alternative	GSM486318_36316_spanning.genes	2.26896
															Constitutive	GSM486318_36316_spanning.genes	1.84794
															Alternative	RelA_GM12878_ENCFF002CPA	3.75088
															Constitutive	RelA_GM12878_ENCFF002CPA	2.50074
															Alternative	RelA_GM12892_ENCFF002CQB	1.77334
															Constitutive	RelA_GM12892_ENCFF002CQB	1.27123
															Alternative	RelA_GM18951_ENCFF002CQJ	3.19875
															Constitutive	RelA_GM18951_ENCFF002CQJ	2.26023
															Alternative	RelA_GM19193_ENCFF002CQN	1.29259
															Constitutive	RelA_GM19193_ENCFF002CQN	0.971827
															Alternative	RelA_K562_ENCFF580QGA	1.88436
															Constitutive	RelA_K562_ENCFF580QGA	1.551

[truncated: 2 more sheets: Figure S5, Figure S6]
